# Supplementary material for: A global multiproxy database for temperature reconstructions of the Common Era
Source: Sci Data. 2017 Jul 11;4:170088. doi: 10.1038/sdata.2017.88 (PMC5505119; doi:10.1038/sdata.2017.88)
Supplement: Supplementary file 1 [file sdata201788-isa1.zip]

Archive with 11 entries (11 files):
- i_Investigation.txt
- s_study_Emile-Geay.txt
- a_archaeal_metabolite.txt
- a_calcification.txt
- a_glacial_ice.txt
- a_radiance.txt
- a_sediment.txt
- a_isotope.txt
- a_temperature.txt
- a_tracemetal.txt
- a_wood.txt
