# Supplementary material for: A global multiproxy database for temperature reconstructions of the Common Era
Source: Sci Data. 2017 Jul 11;4:170088. doi: 10.1038/sdata.2017.88 (PMC5505119; doi:10.1038/sdata.2017.88)
Supplement: Supplementary file 1 [file sdata201788-isa1.zip › i_Investigation.txt]

# Investigation File generated for Scientific Data with Investigation File Authoring Tool version 0.1.0 on 06/06/2017 - This metadata file is CC0
ONTOLOGY SOURCE REFERENCE
Term Source Name	IAO	GAZ	UO	OBI	ERO	CHEBI	EFO	ENVO	SBO
Term Source File	http://data.bioontology.org/ontologies/IAO	http://data.bioontology.org/ontologies/GAZ	http://data.bioontology.org/ontologies/UO	http://data.bioontology.org/ontologies/OBI	http://data.bioontology.org/ontologies/ERO	http://data.bioontology.org/ontologies/CHEBI	http://data.bioontology.org/ontologies/EFO	http://data.bioontology.org/ontologies/ENVO	http://data.bioontology.org/ontologies/SBO
Term Source Version	2015-02-23	$Revision: 1.512 $	unknown	2014-08-18	2013-08-02	151	2.84	releases/2014-09-16	09:09:2016
Term Source Description	Information Artifact Ontology	Gazetteer	Units of Measurement Ontology	Ontology for Biomedical Investigations	Eagle-I Research Resource Ontology	Chemical Entities of Biological Interest Ontology	Experimental Factor Ontology	Environment Ontology	Systems Biology Ontology
INVESTIGATION
Investigation Identifier
Investigation Title
Investigation Description
Investigation Submission Date
Investigation Public Release Date
INVESTIGATION PUBLICATIONS
Investigation PubMed ID
Investigation Publication DOI
Investigation Publication Author List
Investigation Publication Title
Investigation Publication Status
Investigation Publication Status Term Accession Number
Investigation Publication Status Term Source REF
INVESTIGATION CONTACTS
Investigation Person Last Name
Investigation Person Mid Initials
Investigation Person First Name
Investigation Person Address
Investigation Person Phone
Investigation Person Fax
Investigation Person Email
Investigation Person Affiliation
Investigation Person Roles
Investigation Person Roles Term Accession Number
Investigation Person Roles Term Source REF
STUDY
Study Identifier	10.1038/sdata.2017.88
Study Title	A global multiproxy database for temperature reconstructions of the Common Era
Study Submission Date	22/07/2016
Study Public Release Date	11/07/2017
Study Description	http://www.nature.com/articles/sdata201788#abstract
Study File Name	s_study_Emile-Geay.txt
Comment[Subject Keywords]	//;//
Comment[Manuscript Licence]	CC BY-4.0
Comment[Experimental Metadata Licence]	CC0
Comment[Supplementary Information File Name]		Supplementary Information	Supplementary Tables
Comment[Supplementary Information File Type]	x-zip-compressed	pdf	vnd.openxmlformats-officedocument.spreadsheetml.sheet
Comment[Supplementary Information File URL]	http://www.nature.com/articles/sdata201788#supplementary-information	http://www.nature.com/articles/sdata201788#supplementary-information	http://www.nature.com/articles/sdata201788#supplementary-information
Comment[Data Repository]	figshare
Comment[Data Record Accession]	doi:10.6084/m9.figshare.c.3285353
Comment[Data Record URI]	https://doi.org/10.6084/m9.figshare.c.3285353
STUDY DESIGN DESCRIPTORS
Study Design Type	observation design	data integration objective	time series design
Study Design Type Term Accession Number	OBI:0300311	ERO:0100092	OBI:0500020
Study Design Type Term Source REF	OBI	ERO	OBI
STUDY PUBLICATIONS
Study PubMed ID	""	""
Study Publication DOI	doi:10.1038/ngeo2510	doi:10.1002/2014PA002717
Study Publication Author List	""	""
Study Publication Title	""	""
Study Publication Status	published	published
Study Publication Status Term Accession Number		
Study Publication Status Term Source REF		
STUDY FACTORS
Study Factor Name	proxy	archive	site	temporal range
Study Factor Type	measurement method	environmental material	geographic location	temporal_interval
Study Factor Type Term Accession Number	ERO:0001319	ENVO:00010483	GAZ:00000448	http://www.ifomis.org/bfo/1.1/span#TemporalInterval
Study Factor Type Term Source REF	ERO	OBI	OBI	ERO
STUDY ASSAYS
Study Assay Measurement Type	archaeal metabolite	calcification	glacial ice	radiance	sediment	stable isotope analysis 	temperature of environmental material	trace metal analysis	wood
Study Assay Measurement Type Term Accession Number	CHEBI:78947	http://www.ebi.ac.uk/efo/EFO_0003837	ENVO:03000004	""	ENVO:00002007	ERO:0001383	ENVO:09200000	ERO:0001732	ENVO:00002040
Study Assay Measurement Type Term Source REF	CHEBI	EFO	ENVO	""	ENVO	ERO	ENVO	ERO	ENVO
Study Assay Technology Type	data acquisition system	data acquisition system	data acquisition system	data acquisition system	data acquisition system	data acquisition system	data acquisition system	data acquisition system	data acquisition system
Study Assay Technology Type Term Accession Number	ERO:0000948	ERO:0000948	ERO:0000948	ERO:0000948	ERO:0000948	ERO:0000948	ERO:0000948	ERO:0000948	ERO:0000948
Study Assay Technology Type Term Source REF	ERO	ERO	ERO	ERO	ERO	ERO	ERO	ERO	ERO
Study Assay Technology Platform	""	""	""	""	""	""	""	""	""
Study Assay File Name	a_archaeal_metabolite.txt	a_calcification.txt	a_glacial_ice.txt	a_radiance.txt	a_sediment.txt	a_isotope.txt	a_temperature.txt	a_tracemetal.txt	a_wood.txt
STUDY PROTOCOLS
Study Protocol Name	Collaborative Model	Data aggregation	Metadata	Annualization
Study Protocol Type	protocol	data integration objective	metadata representation	data transformation
Study Protocol Type Term Accession Number	OBI:0000272	ERO:0100092	SBO:0000544	OBI:0200000
Study Protocol Type Term Source REF	OBI	ERO	SBO	OBI
Study Protocol Description				
Study Protocol URI	""	""	""	""
Study Protocol Version				
Study Protocol Parameters Name	temporal resolution	""	""	""
Study Protocol Parameters Name Term Accession Number	""	""	""	""
Study Protocol Parameters Name Term Source REF	""	""	""	""
Study Protocol Components Name	""	""	""	""
Study Protocol Components Type	""	""	""	""
Study Protocol Components Type Term Accession Number	""	""	""	""
Study Protocol Components Type Term Source REF	""	""	""	""
STUDY CONTACTS
Study Person Last Name
Study Person First Name
Study Person Mid Initials
Study Person Email
Study Person Phone
Study Person Fax
Study Person Address
Study Person Affiliation
Study Person Roles
Study Person Roles Term Accession Number
Study Person Roles Term Source REF
Comment[Study Person ORCID]
Comment[Funder]
Comment[FundRef ID]
Comment[Funder Term Source REF]
Comment[Grant Identifier]
