# Supplementary material for: A global multiproxy database for temperature reconstructions of the Common Era
Source: Sci Data. 2017 Jul 11;4:170088. doi: 10.1038/sdata.2017.88 (PMC5505119; doi:10.1038/sdata.2017.88)
Supplement: Supplementary file 1 [file sdata201788-isa1.zip › s_study_Emile-Geay.txt]

Source Name	Material Type	Term Source REF	Term Accession Number	Comment[data location]	Comment[manuscript data citation number]	Characteristics[geographical location]	Term Source REF	Term Accession Number	Characteristics[environment type]	Term Source REF	Term Accession Number	Characteristics[latitude]	Unit	Term Source REF	Term Accession Number	Characteristics[longitude]	Unit	Term Source REF	Term Accession Number	Characteristics[altitude]	Unit	Term Source REF	Term Accession Number	Protocol REF	Parameter Value[temporal resolution]	Unit	Term Source REF	Term Accession Number	Sample Name	Factor Value[proxy]	Factor Value[archive]	Factor Value[site]	Factor Value[temporal range]
Africa	data set	IAO	IAO:0000100	https://www.ncdc.noaa.gov/paleo/study/10428	2	Democratic Republic of the Congo	GAZ	GAZ:00001086	lake sediment	ENVO	ENVO:00000546	-6.03	degree	UO	UO:0000185	28.53	degree	UO	UO:0000185	905.00	meter	UO	UO:0000008	Collaborative Model	21	year	UO	UO:0000036	Afr_004	TEX86	lake sediment	Lake Tanganyika	504/1986
Africa	data set	IAO	IAO:0000100	https://www.ncdc.noaa.gov/paleo/study/13216	3	Tanzania	GAZ	GAZ:00001103	lake sediment	ENVO	ENVO:00000546	-10.0033	degree	UO	UO:0000185	34.2883	degree	UO	UO:0000185	477.00	meter	UO	UO:0000008	Collaborative Model	18	year	UO	UO:0000036	Afr_005	TEX86	lake sediment	Lake Malawi	1283/1996
Africa	data set	IAO	IAO:0000100	https://www.ncdc.noaa.gov/paleo/study/14349	4	South Africa	GAZ	GAZ:00001094	speleothem	ENVO	ENVO:00000327	-24.02	degree	UO	UO:0000185	29.11	degree	UO	UO:0000185	1450.00	meter	UO	UO:0000008	Collaborative Model	1	year	UO	UO:0000036	Afr_012	d18O	speleothem	Cold Air Cave	1635/1992
Antarctica	data set	IAO	IAO:0000100	https://www.ncdc.noaa.gov/paleo/study/2465	5	Antarctica	GAZ	GAZ:00000462	glacial ice	ENVO	ENVO:03000004	-72.8	degree	UO	UO:0000185	159.06	degree	UO	UO:0000185	2316.00	meter	UO	UO:0000008	Collaborative Model	1	year	UO	UO:0000036	Ant_001	dD	glacier ice	Talos Dome	1232/1995
Antarctica	data set	IAO	IAO:0000100	https://data.aad.gov.au/metadata/records/LD2012-d18O-Native-age	6	Antarctica	GAZ	GAZ:00000462	glacial ice	ENVO	ENVO:03000004	-66.77	degree	UO	UO:0000185	112.807	degree	UO	UO:0000185	1370.00	meter	UO	UO:0000008	Collaborative Model	1	year	UO	UO:0000036	Ant_002	d18O	glacier ice	DSS	173/1995
Antarctica	data set	IAO	IAO:0000100	https://doi.org/10.6084/m9.figshare.c.3285353	1	Antarctica	GAZ	GAZ:00000462	glacial ice	ENVO	ENVO:03000004	-84	degree	UO	UO:0000185	43	degree	UO	UO:0000185	3330.00	meter	UO	UO:0000008	Collaborative Model	1	year	UO	UO:0000036	Ant_003	d18O	glacier ice	Plateau Remote	2/1986
Antarctica	data set	IAO	IAO:0000100	https://doi.org/10.6084/m9.figshare.c.3285353	1	Antarctica	GAZ	GAZ:00000462	glacial ice	ENVO	ENVO:03000004	-70.86	degree	UO	UO:0000185	11.54	degree	UO	UO:0000185	500.00	meter	UO	UO:0000008	Collaborative Model	1	year	UO	UO:0000036	Ant_004	d18O	glacier ice	Coastal DML	1533/1994
Antarctica	data set	IAO	IAO:0000100	https://doi.pangaea.de/10.1594/PANGAEA.104881	7	Antarctica	GAZ	GAZ:00000462	glacial ice	ENVO	ENVO:03000004	-75	degree	UO	UO:0000185	-0.01	degree	UO	UO:0000185	2892.00	meter	UO	UO:0000008	Collaborative Model	1	year	UO	UO:0000036	Ant_005	d18O	glacier ice	Site DML05	166/1996
Antarctica	data set	IAO	IAO:0000100	http://dx.doi.org/10.7265/N5QJ7F8B	8	Antarctica	GAZ	GAZ:00000462	glacial ice	ENVO	ENVO:03000004	-79.46	degree	UO	UO:0000185	-112.09	degree	UO	UO:0000185	1806.00	meter	UO	UO:0000008	Collaborative Model	1	year	UO	UO:0000036	Ant_006	d18O	glacier ice	WDC05A	786/2005
Antarctica	data set	IAO	IAO:0000100	http://dx.doi.org/10.7265/N5QJ7F8B	8	Antarctica	GAZ	GAZ:00000462	glacial ice	ENVO	ENVO:03000004	-79.46	degree	UO	UO:0000185	-112.09	degree	UO	UO:0000185	1806.00	meter	UO	UO:0000008	Collaborative Model	<1	year	UO	UO:0000036	Ant_007	d18O	glacier ice	WDC06A	-50/2006
Antarctica	data set	IAO	IAO:0000100	http://dx.doi.org/10.7265/N5QJ7F8B	8	Antarctica	GAZ	GAZ:00000462	glacial ice	ENVO	ENVO:03000004	-79.3838	degree	UO	UO:0000185	-111.24	degree	UO	UO:0000185	1791.00	meter	UO	UO:0000008	Collaborative Model	<1	year	UO	UO:0000036	Ant_008	d18O	glacier ice	US-ITASE-2000-1	1673/2001
Antarctica	data set	IAO	IAO:0000100	https://doi.org/10.6084/m9.figshare.c.3285353	1	Antarctica	GAZ	GAZ:00000462	glacial ice	ENVO	ENVO:03000004	-64.2017	degree	UO	UO:0000185	-57.685	degree	UO	UO:0000185	1542.00	meter	UO	UO:0000008	Collaborative Model	1	year	UO	UO:0000036	Ant_010	dD	glacier ice	James Ross Island	-1/2007
Antarctica	data set	IAO	IAO:0000100	https://doi.org/10.6084/m9.figshare.c.3285353	1	Antarctica	GAZ	GAZ:00000462	glacial ice	ENVO	ENVO:03000004	-75.92	degree	UO	UO:0000185	-84.25	degree	UO	UO:0000185	1054.00	meter	UO	UO:0000008	Collaborative Model	1	year	UO	UO:0000036	Ant_011	d18O	glacier ice	Siple Station	1417/1983
Antarctica	data set	IAO	IAO:0000100	https://doi.pangaea.de/10.1594/PANGAEA.728157	9	Antarctica	GAZ	GAZ:00000462	glacial ice	ENVO	ENVO:03000004	-79.57	degree	UO	UO:0000185	-45.72	degree	UO	UO:0000185	890.00	meter	UO	UO:0000008	Collaborative Model	1	year	UO	UO:0000036	Ant_012	d18O	glacier ice	Berkner Island (South)	1000/1992
Antarctica	data set	IAO	IAO:0000100	https://www.ncdc.noaa.gov/paleo/study/6080	10	Antarctica	GAZ	GAZ:00000462	glacial ice	ENVO	ENVO:03000004	-75.1	degree	UO	UO:0000185	123.39	degree	UO	UO:0000185	3233.00	meter	UO	UO:0000008	Collaborative Model	14	year	UO	UO:0000036	Ant_013	dD	glacier ice	Dome C	3/1919
Antarctica	data set	IAO	IAO:0000100	https://www.ncdc.noaa.gov/paleo/study/2492	11	Antarctica	GAZ	GAZ:00000462	glacial ice	ENVO	ENVO:03000004	-75.1	degree	UO	UO:0000185	123.39	degree	UO	UO:0000185	3233.00	meter	UO	UO:0000008	Collaborative Model	14	year	UO	UO:0000036	Ant_014	d18O	glacier ice	Dome C	3/1919
Antarctica	data set	IAO	IAO:0000100	https://doi.org/10.6084/m9.figshare.c.3285353	1	Antarctica	GAZ	GAZ:00000462	glacial ice	ENVO	ENVO:03000004	-77.32	degree	UO	UO:0000185	39.7	degree	UO	UO:0000185	3810.00	meter	UO	UO:0000008	Collaborative Model	10	year	UO	UO:0000036	Ant_015	d18O	glacier ice	Dome F 2001	695/1875
Antarctica	data set	IAO	IAO:0000100	https://doi.org/10.6084/m9.figshare.c.3285353	1	Antarctica	GAZ	GAZ:00000462	glacial ice	ENVO	ENVO:03000004	-77.32	degree	UO	UO:0000185	39.7	degree	UO	UO:0000185	3810.00	meter	UO	UO:0000008	Collaborative Model	4	year	UO	UO:0000036	Ant_016	d18O	glacier ice	Dome F 1993	424/1467
Antarctica	data set	IAO	IAO:0000100	https://doi.org/10.6084/m9.figshare.c.3285353	1	Antarctica	GAZ	GAZ:00000462	glacial ice	ENVO	ENVO:03000004	-74.57	degree	UO	UO:0000185	-86.9	degree	UO	UO:0000185	1354.00	meter	UO	UO:0000008	Collaborative Model	1	year	UO	UO:0000036	Ant_017	dD	glacier ice	Ferrigno	1703/2010
Antarctica	data set	IAO	IAO:0000100	requested from AJO	1	Antarctica	GAZ	GAZ:00000462	borehole	ENVO	ENVO:00002226	-66.77	degree	UO	UO:0000185	112.807	degree	UO	UO:0000185	1370.00	meter	UO	UO:0000008	Collaborative Model	102	year	UO	UO:0000036	Ant_018	borehole	borehole	DSS	-6742/1995
Antarctica	data set	IAO	IAO:0000100	https://www.ncdc.noaa.gov/paleo/study/13175	12	Antarctica	GAZ	GAZ:00000462	glacial ice	ENVO	ENVO:03000004	-77.515	degree	UO	UO:0000185	167.6765	degree	UO	UO:0000185	1600.00	meter	UO	UO:0000008	Collaborative Model	<1	year	UO	UO:0000036	Ant_019	dD	glacier ice	MES	1473/2007
Antarctica	data set	IAO	IAO:0000100	https://doi.pangaea.de/10.1594/PANGAEA.104882	13	Antarctica	GAZ	GAZ:00000462	glacial ice	ENVO	ENVO:03000004	-75.58	degree	UO	UO:0000185	-3.43	degree	UO	UO:0000185	2680.00	meter	UO	UO:0000008	Collaborative Model	1	year	UO	UO:0000036	Ant_020	d18O	glacier ice	Site DML07	1000/1994
Antarctica	data set	IAO	IAO:0000100	https://doi.pangaea.de/10.1594/PANGAEA.104888	14	Antarctica	GAZ	GAZ:00000462	glacial ice	ENVO	ENVO:03000004	-75.17	degree	UO	UO:0000185	6.5	degree	UO	UO:0000185	3160.00	meter	UO	UO:0000008	Collaborative Model	1	year	UO	UO:0000036	Ant_021	d18O	glacier ice	Site DML17	1000/1997
Antarctica	data set	IAO	IAO:0000100	https://doi.org/10.6084/m9.figshare.c.3285353	1	Antarctica	GAZ	GAZ:00000462	glacial ice	ENVO	ENVO:03000004	-72.82	degree	UO	UO:0000185	159.18	degree	UO	UO:0000185	2315.00	meter	UO	UO:0000008	Collaborative Model	12	year	UO	UO:0000036	Ant_022	d18O	glacier ice	TALDICE	4/1991
Antarctica	data set	IAO	IAO:0000100	http://doi.org/10.17911/S9H59X	15	Antarctica	GAZ	GAZ:00000462	glacial ice	ENVO	ENVO:03000004	-77.78	degree	UO	UO:0000185	158.72	degree	UO	UO:0000185	2365.00	meter	UO	UO:0000008	Collaborative Model	2	year	UO	UO:0000036	Ant_023	d18O	glacier ice	Taylor Dome	-25/1938
Antarctica	data set	IAO	IAO:0000100	http://dx.doi.org/10.7265/N5QJ7F8B	8	Antarctica	GAZ	GAZ:00000462	glacial ice	ENVO	ENVO:03000004	-86.5	degree	UO	UO:0000185	-107.99	degree	UO	UO:0000185	2586.00	meter	UO	UO:0000008	Collaborative Model	<1	year	UO	UO:0000036	Ant_024	d18O	glacier ice	US-ITASE-2002-4	1594/2003
Antarctica	data set	IAO	IAO:0000100	https://doi.pangaea.de/10.1594/PANGAEA.866368	16	Antarctica	GAZ	GAZ:00000462	glacial ice	ENVO	ENVO:03000004	-77.3302	degree	UO	UO:0000185	162.5332	degree	UO	UO:0000185	625.00	meter	UO	UO:0000008	Collaborative Model	1	year	UO	UO:0000036	Ant_025	dD	glacier ice	VLG	1140/2000
Antarctica	data set	IAO	IAO:0000100	https://doi.org/10.6084/m9.figshare.c.3285353	1	Antarctica	GAZ	GAZ:00000462	glacial ice	ENVO	ENVO:03000004	-78.2785	degree	UO	UO:0000185	104.8005	degree	UO	UO:0000185	3488.00	meter	UO	UO:0000008	Collaborative Model	1	year	UO	UO:0000036	Ant_026	dD	glacier ice	Vostok	1654/2010
Antarctica	data set	IAO	IAO:0000100	https://doi.org/10.6084/m9.figshare.c.3285353	1	Antarctica	GAZ	GAZ:00000462	borehole	ENVO	ENVO:00002226	-79.463	degree	UO	UO:0000185	-112.125	degree	UO	UO:0000185	1766.00	meter	UO	UO:0000008	Collaborative Model	1	year	UO	UO:0000036	Ant_027	borehole	borehole	WAIS-Divide	8/2007
Antarctica	data set	IAO	IAO:0000100	http://dx.doi.org/10.7265/N5QJ7F8B	8	Antarctica	GAZ	GAZ:00000462	glacial ice	ENVO	ENVO:03000004	-79.46	degree	UO	UO:0000185	-112.09	degree	UO	UO:0000185	1806.00	meter	UO	UO:0000008	Collaborative Model	<1	year	UO	UO:0000036	Ant_028	dD	glacier ice	WDC06A	-50/2006
Arctic	data set	IAO	IAO:0000100	http://www.ncdc.noaa.gov/paleo/study/6192	17	United States of America	GAZ	GAZ:00002459	lake sediment	ENVO	ENVO:00000546	68.09	degree	UO	UO:0000185	-150.47	degree	UO	UO:0000185	1275.00	meter	UO	UO:0000008	Collaborative Model	1	year	UO	UO:0000036	Arc_001	varve thickness	lake sediment	Blue Lake	730/2000
Arctic	data set	IAO	IAO:0000100	https://www.ncdc.noaa.gov/paleo/study/14188	18	Russian Federation	GAZ	GAZ:00002721				72	degree	UO	UO:0000185	101	degree	UO	UO:0000185	250.00	meter	UO	UO:0000008	Collaborative Model	1	year	UO	UO:0000036	Arc_002	TRW	tree	Avam-Taimyr	-1/2000
Arctic	data set	IAO	IAO:0000100	https://www.ncdc.noaa.gov/paleo/study/6195	19	Canada	GAZ	GAZ:00002560	lake sediment	ENVO	ENVO:00000546	81.35	degree	UO	UO:0000185	-69.53	degree	UO	UO:0000185	106.00	meter	UO	UO:0000008	Collaborative Model	1	year	UO	UO:0000036	Arc_004	sed accumulation	lake sediment	Lower Murray Lake	-1/2000
Arctic	data set	IAO	IAO:0000100	https://www.ncdc.noaa.gov/paleo/study/2429	20	Greenland	GAZ	GAZ:00001507	glacial ice	ENVO	ENVO:03000004	77.17	degree	UO	UO:0000185	-61.13	degree	UO	UO:0000185	1880.00	meter	UO	UO:0000008	Collaborative Model	1	year	UO	UO:0000036	Arc_005	d18O	glacier ice	Camp Century	1242/1967
Arctic	data set	IAO	IAO:0000100	https://www.ncdc.noaa.gov/paleo/study/19743	21	United States of America	GAZ	GAZ:00002459				61.03	degree	UO	UO:0000185	-146.59	degree	UO	UO:0000185	230.00	meter	UO	UO:0000008	Collaborative Model	1	year	UO	UO:0000036	Arc_007	TRW	tree	Gulf of Alaska	800/2010
Arctic	data set	IAO	IAO:0000100	https://www.ncdc.noaa.gov/paleo/study/13758	22	Canada	GAZ	GAZ:00002560				67.9	degree	UO	UO:0000185	-140.7	degree	UO	UO:0000185	300.00	meter	UO	UO:0000008	Collaborative Model	1	year	UO	UO:0000036	Arc_008	TRW	tree	Yukon	1177/2000
Arctic	data set	IAO	IAO:0000100	https://www.ncdc.noaa.gov/paleo/study/17796	23	Greenland	GAZ	GAZ:00001507	glacial ice	ENVO	ENVO:03000004	72.1	degree	UO	UO:0000185	-38.08	degree	UO	UO:0000185	3200.00	meter	UO	UO:0000008	Collaborative Model	1	year	UO	UO:0000036	Arc_011	d18O	glacier ice	GISP2	818/1987
Arctic	data set	IAO	IAO:0000100	http://www.ncdc.noaa.gov/paleo/study/8661	24	Finland	GAZ	GAZ:00002937	lake sediment	ENVO	ENVO:00000546	63.62	degree	UO	UO:0000185	29.1	degree	UO	UO:0000185	95.00	meter	UO	UO:0000008	Collaborative Model	1	year	UO	UO:0000036	Arc_014	varve thickness	lake sediment	Lake Lehmilampi	1/1800
Arctic	data set	IAO	IAO:0000100	https://www.ncdc.noaa.gov/paleo/study/14188	25	Russian Federation	GAZ	GAZ:00002721				69.5	degree	UO	UO:0000185	147	degree	UO	UO:0000185	80.00	meter	UO	UO:0000008	Collaborative Model	1	year	UO	UO:0000036	Arc_016	TRW	tree	Indigirka	1259/1994
Arctic	data set	IAO	IAO:0000100	https://www.ncdc.noaa.gov/paleo/study/11173	26	Norway	GAZ	GAZ:00002699	glacial ice	ENVO	ENVO:03000004	79.83	degree	UO	UO:0000185	24.02	degree	UO	UO:0000185	750.00	meter	UO	UO:0000008	Collaborative Model	1	year	UO	UO:0000036	Arc_018	d18O	glacier ice	Austfonna	1400/1998
Arctic	data set	IAO	IAO:0000100	https://www.ncdc.noaa.gov/paleo/study/8662	27	Canada	GAZ	GAZ:00002560	lake sediment	ENVO	ENVO:00000546	82.83	degree	UO	UO:0000185	-77.9	degree	UO	UO:0000185	1.50	meter	UO	UO:0000008	Collaborative Model	1	year	UO	UO:0000036	Arc_020	varve thickness	lake sediment	Lake C2	-1/1987
Arctic	data set	IAO	IAO:0000100	https://www.ncdc.noaa.gov/paleo/study/14730	28	Iceland	GAZ	GAZ:00000843	lake sediment	ENVO	ENVO:00000546	64.6	degree	UO	UO:0000185	-19.8	degree	UO	UO:0000185	422.00	meter	UO	UO:0000008	Collaborative Model	1	year	UO	UO:0000036	Arc_022	varve thickness	lake sediment	HvÃ­tÃ¡rvatn	-1/2000
Arctic	data set	IAO	IAO:0000100	https://www.ncdc.noaa.gov/paleo/study/3902	29	Russian Federation	GAZ	GAZ:00002721				70.67	degree	UO	UO:0000185	125.87	degree	UO	UO:0000185	180.00	meter	UO	UO:0000008	Collaborative Model	1	year	UO	UO:0000036	Arc_024	TRW	tree	Lena River	1490/1994
Arctic	data set	IAO	IAO:0000100	https://www.ncdc.noaa.gov/paleo/study/6234	30	Canada	GAZ	GAZ:00002560	lake sediment	ENVO	ENVO:00000546	66.73	degree	UO	UO:0000185	-61.35	degree	UO	UO:0000185	500.00	meter	UO	UO:0000008	Collaborative Model	1	year	UO	UO:0000036	Arc_025	varve thickness	lake sediment	Lake Donard Baffin Island	752/1992
Arctic	data set	IAO	IAO:0000100	https://www.ncdc.noaa.gov/paleo/study/8660	31	Finland	GAZ	GAZ:00002937	lake sediment	ENVO	ENVO:00000546	61.81	degree	UO	UO:0000185	24.68	degree	UO	UO:0000185	103.70	meter	UO	UO:0000008	Collaborative Model	1	year	UO	UO:0000036	Arc_026	varve property	lake sediment	Lake NataujÃ€rvi	-1/1800
Arctic	data set	IAO	IAO:0000100	https://doi.pangaea.de/10.1594/PANGAEA.218274	32	Greenland	GAZ	GAZ:00001507	glacial ice	ENVO	ENVO:03000004	73.94	degree	UO	UO:0000185	-37.63	degree	UO	UO:0000185	3040.00	meter	UO	UO:0000008	Collaborative Model	1	year	UO	UO:0000036	Arc_027	d18O	glacier ice	NGT B16	1478/1992
Arctic	data set	IAO	IAO:0000100	https://doi.pangaea.de/10.1594/PANGAEA.57158	33	Greenland	GAZ	GAZ:00001507	glacial ice	ENVO	ENVO:03000004	76.62	degree	UO	UO:0000185	-36.4	degree	UO	UO:0000185	2508.00	meter	UO	UO:0000008	Collaborative Model	1	year	UO	UO:0000036	Arc_028	d18O	glacier ice	NGT B18	871/1992
Arctic	data set	IAO	IAO:0000100	https://doi.pangaea.de/10.1594/PANGAEA.57291	34	Greenland	GAZ	GAZ:00001507	glacial ice	ENVO	ENVO:03000004	80	degree	UO	UO:0000185	-41.14	degree	UO	UO:0000185	2185.00	meter	UO	UO:0000008	Collaborative Model	1	year	UO	UO:0000036	Arc_029	d18O	glacier ice	NGT B21	1397/1993
Arctic	data set	IAO	IAO:0000100	https://www.ncdc.noaa.gov/paleo/study/6203	35	Canada	GAZ	GAZ:00002560	lake sediment	ENVO	ENVO:00000546	69.87	degree	UO	UO:0000185	-68.83	degree	UO	UO:0000185	180.00	meter	UO	UO:0000008	Collaborative Model	1	year	UO	UO:0000036	Arc_030	varve thickness	lake sediment	Big Round Lake	971/2000
Arctic	data set	IAO	IAO:0000100	https://www.ncdc.noaa.gov/paleo/study/2494	36	Greenland	GAZ	GAZ:00001507	glacial ice	ENVO	ENVO:03000004	75.1	degree	UO	UO:0000185	-42.32	degree	UO	UO:0000185	2917.00	meter	UO	UO:0000008	Collaborative Model	1	year	UO	UO:0000036	Arc_032	d18O	glacier ice	NGRIP1	-1/1995
Arctic	data set	IAO	IAO:0000100	https://www.ncdc.noaa.gov/paleo/study/11131	37	Canada	GAZ	GAZ:00002560	glacial ice	ENVO	ENVO:03000004	80.7	degree	UO	UO:0000185	-73.1	degree	UO	UO:0000185	1700.00	meter	UO	UO:0000008	Collaborative Model	1	year	UO	UO:0000036	Arc_033	d18O	glacier ice	Agassiz	-1/1972
Arctic	data set	IAO	IAO:0000100	https://doi.pangaea.de/10.1594/PANGAEA.786356	38	Greenland	GAZ	GAZ:00001507	glacial ice	ENVO	ENVO:03000004	71.12	degree	UO	UO:0000185	-37.32	degree	UO	UO:0000185	3172.00	meter	UO	UO:0000008	Collaborative Model	1	year	UO	UO:0000036	Arc_034	d18O	glacier ice	Crete	553/1973
Arctic	data set	IAO	IAO:0000100	https://doi.pangaea.de/10.1594/PANGAEA.786302	39	Greenland	GAZ	GAZ:00001507	glacial ice	ENVO	ENVO:03000004	65.18	degree	UO	UO:0000185	-43.83	degree	UO	UO:0000185	2480.00	meter	UO	UO:0000008	Collaborative Model	1	year	UO	UO:0000036	Arc_035	d18O	glacier ice	Dye	1/1978
Arctic	data set	IAO	IAO:0000100	https://doi.pangaea.de/10.1594/PANGAEA.786354	40	Greenland	GAZ	GAZ:00001507	glacial ice	ENVO	ENVO:03000004	72.58	degree	UO	UO:0000185	-37.64	degree	UO	UO:0000185	3238.00	meter	UO	UO:0000008	Collaborative Model	1	year	UO	UO:0000036	Arc_036	d18O	glacier ice	GRIP	1/1979
Arctic	document	IAO	IAO:0000310	https://www.ncdc.noaa.gov/paleo/study/14188	41	Iceland	GAZ	GAZ:00000843				64.77	degree	UO	UO:0000185	-18.37	degree	UO	UO:0000185	0.00	meter	UO	UO:0000008	Collaborative Model	30	year	UO	UO:0000036	Arc_037	historic	documents	Iceland	945/1935
Arctic	data set	IAO	IAO:0000100	https://www.ncdc.noaa.gov/paleo/study/9953	42	United States of America	GAZ	GAZ:00002459	lake sediment	ENVO	ENVO:00000546	61.35	degree	UO	UO:0000185	-143.6	degree	UO	UO:0000185	437.00	meter	UO	UO:0000008	Collaborative Model	36	year	UO	UO:0000036	Arc_040	midge	lake sediment	Moose Lake	-718/1963
Arctic	data set	IAO	IAO:0000100	https://www.ncdc.noaa.gov/paleo/study/12443	43	United States of America	GAZ	GAZ:00002459	lake sediment	ENVO	ENVO:00000546	61.9	degree	UO	UO:0000185	-145.66	degree	UO	UO:0000185	657.00	meter	UO	UO:0000008	Collaborative Model	47	year	UO	UO:0000036	Arc_041	midge	lake sediment	Hudson Lake	-837/1997
Arctic	data set	IAO	IAO:0000100	https://www.ncdc.noaa.gov/paleo/study/12443	43	United States of America	GAZ	GAZ:00002459	lake sediment	ENVO	ENVO:00000546	66.07	degree	UO	UO:0000185	-145.4	degree	UO	UO:0000185	223.00	meter	UO	UO:0000008	Collaborative Model	51	year	UO	UO:0000036	Arc_042	midge	lake sediment	Screaming Lynx Lake	-1067/1988
Arctic	data set	IAO	IAO:0000100	https://www.ncdc.noaa.gov/paleo/study/11176	44	Greenland	GAZ	GAZ:00001507	lake sediment	ENVO	ENVO:00000546	67	degree	UO	UO:0000185	-50.7	degree	UO	UO:0000185	170.00	meter	UO	UO:0000008	Collaborative Model	29	year	UO	UO:0000036	Arc_043	alkenone	lake sediment	Braya SÃž	-998/1999
Arctic	data set	IAO	IAO:0000100	https://www.ncdc.noaa.gov/paleo/study/2437	45	Canada	GAZ	GAZ:00002560	glacial ice	ENVO	ENVO:03000004	75.33	degree	UO	UO:0000185	-82.5	degree	UO	UO:0000185	1800.00	meter	UO	UO:0000008	Collaborative Model	5	year	UO	UO:0000036	Arc_044	d18O	glacier ice	Devon Ice Cap	1/1971
Arctic	data set	IAO	IAO:0000100	https://www.ncdc.noaa.gov/paleo/study/2474	46	Canada	GAZ	GAZ:00002560	glacial ice	ENVO	ENVO:03000004	67.25	degree	UO	UO:0000185	-66.75	degree	UO	UO:0000185	1810.00	meter	UO	UO:0000008	Collaborative Model	25	year	UO	UO:0000036	Arc_045	d18O	glacier ice	Penny Ice Cap P96	5/1980
Arctic	data set	IAO	IAO:0000100	https://www.ncdc.noaa.gov/paleo/study/14188	47	Finland	GAZ	GAZ:00002937	lake sediment	ENVO	ENVO:00000546	60.28	degree	UO	UO:0000185	25.42	degree	UO	UO:0000185	29.00	meter	UO	UO:0000008	Collaborative Model	14	year	UO	UO:0000036	Arc_050	midge	lake sediment	Lake HamptrÃ€sk	1359/1994
Arctic	data set	IAO	IAO:0000100	https://www.ncdc.noaa.gov/paleo/study/14188	47	Finland	GAZ	GAZ:00002937	lake sediment	ENVO	ENVO:00000546	64.28	degree	UO	UO:0000185	30.12	degree	UO	UO:0000185	188.40	meter	UO	UO:0000008	Collaborative Model	44	year	UO	UO:0000036	Arc_051	chironomid	lake sediment	Lake Pieni-Kauro	462/1979
Arctic	data set	IAO	IAO:0000100	https://www.ncdc.noaa.gov/paleo/study/14188	48	Canada	GAZ	GAZ:00002560	glacial ice	ENVO	ENVO:03000004	67.25	degree	UO	UO:0000185	-65.75	degree	UO	UO:0000185	1810.00	meter	UO	UO:0000008	Collaborative Model	25	year	UO	UO:0000036	Arc_053	melt	glacier ice	Penny Ice Cap P96	9/1984
Arctic	data set	IAO	IAO:0000100	https://www.ncdc.noaa.gov/paleo/study/14188	49	Canada	GAZ	GAZ:00002560	lake sediment	ENVO	ENVO:00000546	65.1	degree	UO	UO:0000185	-83.79	degree	UO	UO:0000185	100.00	meter	UO	UO:0000008	Collaborative Model	50	year	UO	UO:0000036	Arc_054	chironomid	lake sediment	Lake 4	634/1997
Arctic	data set	IAO	IAO:0000100	https://www.ncdc.noaa.gov/paleo/study/11131	37	Greenland	GAZ	GAZ:00001507	glacial ice	ENVO	ENVO:03000004	71.27	degree	UO	UO:0000185	-26.73	degree	UO	UO:0000185	2350.00	meter	UO	UO:0000008	Collaborative Model	5	year	UO	UO:0000036	Arc_059	d18O	glacier ice	Renland	3/1983
Arctic	data set	IAO	IAO:0000100	https://www.ncdc.noaa.gov/paleo/study/19743	21	Russian Federation	GAZ	GAZ:00002721				66.9	degree	UO	UO:0000185	65.6	degree	UO	UO:0000185	250.00	meter	UO	UO:0000008	Collaborative Model	1	year	UO	UO:0000036	Arc_061	TRW	tree	Polar Urals	891/2006
Arctic	data set	IAO	IAO:0000100	https://crudata.uea.ac.uk/cru/papers/melvin2012holocene/	50	Sweden	GAZ	GAZ:00002729				68.26	degree	UO	UO:0000185	19.6	degree	UO	UO:0000185	320.00	meter	UO	UO:0000008	Collaborative Model	1	year	UO	UO:0000036	Arc_062	MXD	tree	Tornetrask	-39/2010
Arctic	data set	IAO	IAO:0000100	https://www.ncdc.noaa.gov/paleo/study/19743	21	Sweden	GAZ	GAZ:00002729				63.2475	degree	UO	UO:0000185	13.3375	degree	UO	UO:0000185	650.00	meter	UO	UO:0000008	Collaborative Model	1	year	UO	UO:0000036	Arc_063	MXD	tree	Jamtland, Sweden	783/2011
Arctic	data set	IAO	IAO:0000100	https://doi.pangaea.de/10.1594/PANGAEA.824732	51	Russian Federation	GAZ	GAZ:00002721	glacial ice	ENVO	ENVO:03000004	80.52	degree	UO	UO:0000185	94.82	degree	UO	UO:0000185	750.00	meter	UO	UO:0000008	Collaborative Model	1	year	UO	UO:0000036	Arc_064	d18O	glacier ice	Akademii Nauk Ice Cap, Severnaya Zemlya (Russian Arctic)	900/1998
Arctic	data set	IAO	IAO:0000100	https://doi.org/10.6084/m9.figshare.c.3285353	1	Sweden	GAZ	GAZ:00002729				66.3	degree	UO	UO:0000185	18.2	degree	UO	UO:0000185	800.00	meter	UO	UO:0000008	Collaborative Model	1	year	UO	UO:0000036	Arc_065	delta Density	tree	Arjeplog	1200/2010
Arctic	data set	IAO	IAO:0000100	https://doi.org/10.6084/m9.figshare.c.3285353	1	Sweden	GAZ	GAZ:00002729				65.9	degree	UO	UO:0000185	16.1	degree	UO	UO:0000185	500.00	meter	UO	UO:0000008	Collaborative Model	1	year	UO	UO:0000036	Arc_066	delta Density	tree	Armarnaes	1550/2010
Arctic	data set	IAO	IAO:0000100	https://www.ncdc.noaa.gov/paleo/study/6199	52	United States of America	GAZ	GAZ:00002459	lake sediment	ENVO	ENVO:00000546	61.5	degree	UO	UO:0000185	-146.2	degree	UO	UO:0000185	1128.00	meter	UO	UO:0000008	Collaborative Model	11	year	UO	UO:0000036	Arc_067	BSi	lake sediment	Hallet Lake	116/2005
Arctic	data set	IAO	IAO:0000100	https://doi.org/10.6084/m9.figshare.c.3285353	1	Sweden	GAZ	GAZ:00002729				65.2	degree	UO	UO:0000185	15.5	degree	UO	UO:0000185	550.00	meter	UO	UO:0000008	Collaborative Model	1	year	UO	UO:0000036	Arc_068	delta Density	tree	Kittelfjall	1550/2007
Arctic	data set	IAO	IAO:0000100	https://www.ncdc.noaa.gov/paleo/study/13458	53	Norway	GAZ	GAZ:00002699	lake sediment	ENVO	ENVO:00000546	78.0217	degree	UO	UO:0000185	13.9311	degree	UO	UO:0000185	94.00	meter	UO	UO:0000008	Collaborative Model	10	year	UO	UO:0000036	Arc_069	alkenone	lake sediment	Kongressvatnet	232/2008
Arctic	data set	IAO	IAO:0000100	https://www.ncdc.noaa.gov/paleo/study/11176	44	Greenland	GAZ	GAZ:00001507	lake sediment	ENVO	ENVO:00000546	67	degree	UO	UO:0000185	-50.7	degree	UO	UO:0000185	170.00	meter	UO	UO:0000008	Collaborative Model	19	year	UO	UO:0000036	Arc_070	alkenone	lake sediment	Lake E	-3642/1876
Arctic	data set	IAO	IAO:0000100	https://doi.org/10.6084/m9.figshare.c.3285353	1	Finland	GAZ	GAZ:00002937				68.4917	degree	UO	UO:0000185	27.3333	degree	UO	UO:0000185	270.00	meter	UO	UO:0000008	Collaborative Model	1	year	UO	UO:0000036	Arc_071	MDX	tree	Laanila	800/2005
Arctic	data set	IAO	IAO:0000100	https://doi.org/10.6084/m9.figshare.c.3285353	1	Norway	GAZ	GAZ:00002699	glacial ice	ENVO	ENVO:03000004	78.8647	degree	UO	UO:0000185	17.425	degree	UO	UO:0000185	1250.00	meter	UO	UO:0000008	Collaborative Model	1	year	UO	UO:0000036	Arc_072	d18O	glacier ice	Lomonosovfonna, Svalbard	769/1997
Arctic	data set	IAO	IAO:0000100	https://www.ncdc.noaa.gov/paleo/study/19851	54	Canada	GAZ	GAZ:00002560				68.625	degree	UO	UO:0000185	-133.87	degree	UO	UO:0000185	5.00	meter	UO	UO:0000008	Collaborative Model	1	year	UO	UO:0000036	Arc_073	TRW	tree	Mackenzie Delta	1245/2007
Arctic	data set	IAO	IAO:0000100	https://doi.org/10.6084/m9.figshare.c.3285353	1	Norway	GAZ	GAZ:00002699				68.73	degree	UO	UO:0000185	15.73	degree	UO	UO:0000185	200.00	meter	UO	UO:0000008	Collaborative Model	1	year	UO	UO:0000036	Arc_074	MXD	tree	Forfjorddalen	1100/2007
Arctic	data set	IAO	IAO:0000100	https://doi.org/10.6084/m9.figshare.c.3285353	1	Canada	GAZ	GAZ:00002560	glacial ice	ENVO	ENVO:03000004	78.4	degree	UO	UO:0000185	-80.4	degree	UO	UO:0000185	2030.00	meter	UO	UO:0000008	Collaborative Model	1	year	UO	UO:0000036	Arc_075	d18O	glacier ice	Prince-of-Wales, Ellesmere Isl.	151/1995
Arctic	data set	IAO	IAO:0000100	https://www.ncdc.noaa.gov/paleo/study/5465	55	Canada	GAZ	GAZ:00002560	lake sediment	ENVO	ENVO:00000546	62.917	degree	UO	UO:0000185	-69.883	degree	UO	UO:0000185	14.00	meter	UO	UO:0000008	Collaborative Model	1	year	UO	UO:0000036	Arc_076	varve thickness	lake sediment	Soper Lake, Baffin Island, Canada	1514/1992
Arctic	data set	IAO	IAO:0000100	https://doi.org/10.6084/m9.figshare.c.3285353	1	Sweden	GAZ	GAZ:00002729				66.6	degree	UO	UO:0000185	17.6	degree	UO	UO:0000185	520.00	meter	UO	UO:0000008	Collaborative Model	1	year	UO	UO:0000036	Arc_077	delta Density	tree	Tjeggelvas	1550/2010
Arctic	data set	IAO	IAO:0000100	https://doi.org/10.6084/m9.figshare.c.3285353	1	Russian Federation	GAZ	GAZ:00002721	glacial ice	ENVO	ENVO:03000004	80.783	degree	UO	UO:0000185	65.63	degree	UO	UO:0000185	509.00	meter	UO	UO:0000008	Collaborative Model	1	year	UO	UO:0000036	Arc_078	d18O	glacier ice	Windy Dome	1225/1995
Arctic	data set	IAO	IAO:0000100	https://crudata.uea.ac.uk/cru/papers/briffa2013qsr/	56	Russian Federation	GAZ	GAZ:00002721				66.8	degree	UO	UO:0000185	68	degree	UO	UO:0000185	30.00	meter	UO	UO:0000008	Collaborative Model	1	year	UO	UO:0000036	Arc_079	TRW	tree	Yamalia	914/2003
Arctic	data set	IAO	IAO:0000100	https://doi.org/10.6084/m9.figshare.c.3285353	1	Russian Federation	GAZ	GAZ:00002721	glacial ice	ENVO	ENVO:03000004	80.783	degree	UO	UO:0000185	65.63	degree	UO	UO:0000185	509.00	meter	UO	UO:0000008	Collaborative Model	1	year	UO	UO:0000036	Arc_080	melt	glacier ice	Windy Dome	1225/1995
Asia	data set	IAO	IAO:0000100	https://www.ncdc.noaa.gov/paleo/study/15342	57	Russian Federation	GAZ	GAZ:00002721				50.08	degree	UO	UO:0000185	87.77	degree	UO	UO:0000185	2150.00	meter	UO	UO:0000008	Collaborative Model	1	year	UO	UO:0000036	Asi_001	TRW	tree	Altai Mt., Aktru Valley	1495/1998
Asia	data set	IAO	IAO:0000100	https://www.ncdc.noaa.gov/paleo/study/15343	58	Russian Federation	GAZ	GAZ:00002721				49.62	degree	UO	UO:0000185	88.1	degree	UO	UO:0000185	2100.00	meter	UO	UO:0000008	Collaborative Model	1	year	UO	UO:0000036	Asi_002	TRW	tree	Altai Mt., Djasator	1561/2000
Asia	data set	IAO	IAO:0000100	https://www.ncdc.noaa.gov/paleo/study/15344	59	Russian Federation	GAZ	GAZ:00002721				50.87	degree	UO	UO:0000185	85.23	degree	UO	UO:0000185	1450.00	meter	UO	UO:0000008	Collaborative Model	1	year	UO	UO:0000036	Asi_003	TRW	tree	Altai Mt., Jablonsky Pass.	1568/1995
Asia	data set	IAO	IAO:0000100	https://www.ncdc.noaa.gov/paleo/study/15345	60	Russian Federation	GAZ	GAZ:00002721				50.3	degree	UO	UO:0000185	87.83	degree	UO	UO:0000185	2000.00	meter	UO	UO:0000008	Collaborative Model	1	year	UO	UO:0000036	Asi_004	TRW	tree	Altai Mt., Kuraisky Ridge	1538/2000
Asia	data set	IAO	IAO:0000100	https://www.ncdc.noaa.gov/paleo/study/15346	61	Russian Federation	GAZ	GAZ:00002721				50.27	degree	UO	UO:0000185	87.83	degree	UO	UO:0000185	1650.00	meter	UO	UO:0000008	Collaborative Model	1	year	UO	UO:0000036	Asi_005	TRW	tree	Altai Mt., Kuraisky Steppe	1497/2000
Asia	data set	IAO	IAO:0000100	https://www.ncdc.noaa.gov/paleo/study/15347	62	Russian Federation	GAZ	GAZ:00002721				49.72	degree	UO	UO:0000185	87.28	degree	UO	UO:0000185	1550.00	meter	UO	UO:0000008	Collaborative Model	1	year	UO	UO:0000036	Asi_006	TRW	tree	Altai Mt., Samakha Steppe	1542/2000
Asia	data set	IAO	IAO:0000100	https://www.ncdc.noaa.gov/paleo/study/15348	63	Russian Federation	GAZ	GAZ:00002721				50.14	degree	UO	UO:0000185	87.72	degree	UO	UO:0000185	2200.00	meter	UO	UO:0000008	Collaborative Model	1	year	UO	UO:0000036	Asi_007	TRW	tree	Altai Mt., Korumdu Valley	1418/1999
Asia	data set	IAO	IAO:0000100	https://www.ncdc.noaa.gov/paleo/study/15349	64	Russian Federation	GAZ	GAZ:00002721				50.12	degree	UO	UO:0000185	87.92	degree	UO	UO:0000185	1700.00	meter	UO	UO:0000008	Collaborative Model	1	year	UO	UO:0000036	Asi_008	TRW	tree	Altai Mt., Tjute Valley	1554/2000
Asia	data set	IAO	IAO:0000100	https://www.ncdc.noaa.gov/paleo/study/15350	65	Russian Federation	GAZ	GAZ:00002721				50.48	degree	UO	UO:0000185	87.67	degree	UO	UO:0000185	2150.00	meter	UO	UO:0000008	Collaborative Model	1	year	UO	UO:0000036	Asi_009	TRW	tree	Altai Mt., Ust Ulagan Lake	1550/1995
Asia	data set	IAO	IAO:0000100	https://www.ncdc.noaa.gov/paleo/study/15351	66	Russian Federation	GAZ	GAZ:00002721				50.68	degree	UO	UO:0000185	87.97	degree	UO	UO:0000185	1300.00	meter	UO	UO:0000008	Collaborative Model	1	year	UO	UO:0000036	Asi_010	TRW	tree	Altai Mt., Ulagan Valley	1555/2000
Asia	data set	IAO	IAO:0000100	https://www.ncdc.noaa.gov/paleo/study/4710	67	Russian Federation	GAZ	GAZ:00002721				50.48	degree	UO	UO:0000185	87.65	degree	UO	UO:0000185	2150.00	meter	UO	UO:0000008	Collaborative Model	1	year	UO	UO:0000036	Asi_011	TRW	tree	Altai Mt., Ust Ulagan Lake	1581/1994
Asia	data set	IAO	IAO:0000100	https://www.ncdc.noaa.gov/paleo/study/4710	67	Russian Federation	GAZ	GAZ:00002721				50.48	degree	UO	UO:0000185	87.65	degree	UO	UO:0000185	2150.00	meter	UO	UO:0000008	Collaborative Model	1	year	UO	UO:0000036	Asi_012	TRW	tree	Altai Mt., Ust Ulagan Lake	1581/1994
Asia	data set	IAO	IAO:0000100	https://www.ncdc.noaa.gov/paleo/study/4710	67	Russian Federation	GAZ	GAZ:00002721				50.48	degree	UO	UO:0000185	87.65	degree	UO	UO:0000185	2150.00	meter	UO	UO:0000008	Collaborative Model	1	year	UO	UO:0000036	Asi_013	TRW	tree	Altai Mt., Ust Ulagan Lake	1581/1994
Asia	data set	IAO	IAO:0000100	https://www.ncdc.noaa.gov/paleo/study/4710	67	Russian Federation	GAZ	GAZ:00002721				50.48	degree	UO	UO:0000185	87.65	degree	UO	UO:0000185	2150.00	meter	UO	UO:0000008	Collaborative Model	1	year	UO	UO:0000036	Asi_014	TRW	tree	Altai Mt., Ust Ulagan Lake	1581/1994
Asia	data set	IAO	IAO:0000100	https://www.ncdc.noaa.gov/paleo/study/4710	67	Russian Federation	GAZ	GAZ:00002721				50.48	degree	UO	UO:0000185	87.65	degree	UO	UO:0000185	2150.00	meter	UO	UO:0000008	Collaborative Model	1	year	UO	UO:0000036	Asi_015	TRW	tree	Altai Mt., Ust Ulagan Lake	1581/1994
Asia	data set	IAO	IAO:0000100	https://www.ncdc.noaa.gov/paleo/study/4710	67	Russian Federation	GAZ	GAZ:00002721				50.48	degree	UO	UO:0000185	87.65	degree	UO	UO:0000185	2150.00	meter	UO	UO:0000008	Collaborative Model	1	year	UO	UO:0000036	Asi_016	TRW	tree	Altai Mt., Ust Ulagan Lake	1581/1994
Asia	data set	IAO	IAO:0000100	https://www.ncdc.noaa.gov/paleo/study/4710	67	Russian Federation	GAZ	GAZ:00002721				50.48	degree	UO	UO:0000185	87.65	degree	UO	UO:0000185	2150.00	meter	UO	UO:0000008	Collaborative Model	1	year	UO	UO:0000036	Asi_017	TRW	tree	Altai Mt., Ust Ulagan Lake	1581/1994
Asia	data set	IAO	IAO:0000100	https://www.ncdc.noaa.gov/paleo/study/4707	68	Russian Federation	GAZ	GAZ:00002721				50.15	degree	UO	UO:0000185	85.37	degree	UO	UO:0000185	1750.00	meter	UO	UO:0000008	Collaborative Model	1	year	UO	UO:0000036	Asi_018	TRW	tree	Altai Mt., Ust Koksa Hill	1581/1994
Asia	data set	IAO	IAO:0000100	https://www.ncdc.noaa.gov/paleo/study/4707	68	Russian Federation	GAZ	GAZ:00002721				50.15	degree	UO	UO:0000185	85.37	degree	UO	UO:0000185	1750.00	meter	UO	UO:0000008	Collaborative Model	1	year	UO	UO:0000036	Asi_019	TRW	tree	Altai Mt., Ust Koksa Hill	1581/1994
Asia	data set	IAO	IAO:0000100	https://www.ncdc.noaa.gov/paleo/study/4707	68	Russian Federation	GAZ	GAZ:00002721				50.15	degree	UO	UO:0000185	85.37	degree	UO	UO:0000185	1750.00	meter	UO	UO:0000008	Collaborative Model	1	year	UO	UO:0000036	Asi_020	TRW	tree	Altai Mt., Ust Koksa Hill	1581/1994
Asia	data set	IAO	IAO:0000100	https://www.ncdc.noaa.gov/paleo/study/4707	68	Russian Federation	GAZ	GAZ:00002721				50.15	degree	UO	UO:0000185	85.37	degree	UO	UO:0000185	1750.00	meter	UO	UO:0000008	Collaborative Model	1	year	UO	UO:0000036	Asi_021	TRW	tree	Altai Mt., Ust Koksa Hill	1581/1994
Asia	data set	IAO	IAO:0000100	https://www.ncdc.noaa.gov/paleo/study/4707	68	Russian Federation	GAZ	GAZ:00002721				50.15	degree	UO	UO:0000185	85.37	degree	UO	UO:0000185	1750.00	meter	UO	UO:0000008	Collaborative Model	1	year	UO	UO:0000036	Asi_022	TRW	tree	Altai Mt., Ust Koksa Hill	1581/1994
Asia	data set	IAO	IAO:0000100	https://www.ncdc.noaa.gov/paleo/study/4707	68	Russian Federation	GAZ	GAZ:00002721				50.15	degree	UO	UO:0000185	85.37	degree	UO	UO:0000185	1750.00	meter	UO	UO:0000008	Collaborative Model	1	year	UO	UO:0000036	Asi_023	TRW	tree	Altai Mt., Ust Koksa Hill	1581/1994
Asia	data set	IAO	IAO:0000100	https://www.ncdc.noaa.gov/paleo/study/4707	68	Russian Federation	GAZ	GAZ:00002721				50.15	degree	UO	UO:0000185	85.37	degree	UO	UO:0000185	1750.00	meter	UO	UO:0000008	Collaborative Model	1	year	UO	UO:0000036	Asi_024	TRW	tree	Altai Mt., Ust Koksa Hill	1581/1994
Asia	data set	IAO	IAO:0000100	https://www.ncdc.noaa.gov/paleo/study/12484	69	Bhutan	GAZ	GAZ:00003920				27.58	degree	UO	UO:0000185	90.65	degree	UO	UO:0000185	2150.00	meter	UO	UO:0000008	Collaborative Model	1	year	UO	UO:0000036	Asi_025	TRW	tree	BT001	1294/2003
Asia	data set	IAO	IAO:0000100	https://www.ncdc.noaa.gov/paleo/study/12485	70	Bhutan	GAZ	GAZ:00003920				27.67	degree	UO	UO:0000185	90.73	degree	UO	UO:0000185	2100.00	meter	UO	UO:0000008	Collaborative Model	1	year	UO	UO:0000036	Asi_026	TRW	tree	BT002	1454/2003
Asia	data set	IAO	IAO:0000100	https://www.ncdc.noaa.gov/paleo/study/12486	71	Bhutan	GAZ	GAZ:00003920				27.7	degree	UO	UO:0000185	90.77	degree	UO	UO:0000185	1450.00	meter	UO	UO:0000008	Collaborative Model	1	year	UO	UO:0000036	Asi_027	TRW	tree	BT003	1520/2003
Asia	data set	IAO	IAO:0000100	https://www.ncdc.noaa.gov/paleo/study/12487	72	Bhutan	GAZ	GAZ:00003920				27.7	degree	UO	UO:0000185	90.68	degree	UO	UO:0000185	2000.00	meter	UO	UO:0000008	Collaborative Model	1	year	UO	UO:0000036	Asi_028	TRW	tree	BT004	1481/2003
Asia	data set	IAO	IAO:0000100	https://www.ncdc.noaa.gov/paleo/study/14188	73	Bhutan	GAZ	GAZ:00003920				27.67	degree	UO	UO:0000185	90.72	degree	UO	UO:0000185	1650.00	meter	UO	UO:0000008	Collaborative Model	1	year	UO	UO:0000036	Asi_029	TRW	tree	BHUTTD	1450/2003
Asia	data set	IAO	IAO:0000100	https://www.ncdc.noaa.gov/paleo/study/12489	74	Bhutan	GAZ	GAZ:00003920				27.63	degree	UO	UO:0000185	90.13	degree	UO	UO:0000185	1550.00	meter	UO	UO:0000008	Collaborative Model	1	year	UO	UO:0000036	Asi_030	TRW	tree	BT006	1400/2005
Asia	data set	IAO	IAO:0000100	https://www.ncdc.noaa.gov/paleo/study/12547	75	Bhutan	GAZ	GAZ:00003920				27.58	degree	UO	UO:0000185	90.65	degree	UO	UO:0000185	2200.00	meter	UO	UO:0000008	Collaborative Model	1	year	UO	UO:0000036	Asi_031	TRW	tree	BT008	1280/2003
Asia	data set	IAO	IAO:0000100	https://www.ncdc.noaa.gov/paleo/study/12548	76	Bhutan	GAZ	GAZ:00003920				27.42	degree	UO	UO:0000185	90.97	degree	UO	UO:0000185	1700.00	meter	UO	UO:0000008	Collaborative Model	1	year	UO	UO:0000036	Asi_032	TRW	tree	BT009	1457/2002
Asia	data set	IAO	IAO:0000100	https://www.ncdc.noaa.gov/paleo/study/12549	77	Bhutan	GAZ	GAZ:00003920				27.25	degree	UO	UO:0000185	89.38	degree	UO	UO:0000185	2150.00	meter	UO	UO:0000008	Collaborative Model	1	year	UO	UO:0000036	Asi_033	TRW	tree	BT010	1484/2005
Asia	data set	IAO	IAO:0000100	https://www.ncdc.noaa.gov/paleo/study/14188	73	Bhutan	GAZ	GAZ:00003920				27.45	degree	UO	UO:0000185	90	degree	UO	UO:0000185	1300.00	meter	UO	UO:0000008	Collaborative Model	1	year	UO	UO:0000036	Asi_034	TRW	tree	BHUTSP	1280/2005
Asia	data set	IAO	IAO:0000100	https://www.ncdc.noaa.gov/paleo/study/12557	78	Bhutan	GAZ	GAZ:00003920				27.95	degree	UO	UO:0000185	89.75	degree	UO	UO:0000185	2150.00	meter	UO	UO:0000008	Collaborative Model	1	year	UO	UO:0000036	Asi_035	TRW	tree	BT018	1453/2006
Asia	data set	IAO	IAO:0000100	https://www.ncdc.noaa.gov/paleo/study/12550	79	Bhutan	GAZ	GAZ:00003920				27.45	degree	UO	UO:0000185	90.15	degree	UO	UO:0000185	2150.00	meter	UO	UO:0000008	Collaborative Model	1	year	UO	UO:0000036	Asi_036	TRW	tree	BT011	1456/2005
Asia	data set	IAO	IAO:0000100	https://www.ncdc.noaa.gov/paleo/study/12488	80	Bhutan	GAZ	GAZ:00003920				27.45	degree	UO	UO:0000185	90.15	degree	UO	UO:0000185	2150.00	meter	UO	UO:0000008	Collaborative Model	1	year	UO	UO:0000036	Asi_037	TRW	tree	BT005	1582/2006
Asia	data set	IAO	IAO:0000100	https://www.ncdc.noaa.gov/paleo/study/12601	81	China	GAZ	GAZ:00002845				30.23	degree	UO	UO:0000185	100.27	degree	UO	UO:0000185	2150.00	meter	UO	UO:0000008	Collaborative Model	1	year	UO	UO:0000036	Asi_038	TRW	tree	CHIN020	1306/2007
Asia	data set	IAO	IAO:0000100	https://www.ncdc.noaa.gov/paleo/study/12602	82	China	GAZ	GAZ:00002845				28.98	degree	UO	UO:0000185	99.93	degree	UO	UO:0000185	2150.00	meter	UO	UO:0000008	Collaborative Model	1	year	UO	UO:0000036	Asi_039	TRW	tree	CHIN021	1380/2007
Asia	data set	IAO	IAO:0000100	https://www.ncdc.noaa.gov/paleo/study/12599	83	China	GAZ	GAZ:00002845				29.28	degree	UO	UO:0000185	100.08	degree	UO	UO:0000185	2150.00	meter	UO	UO:0000008	Collaborative Model	1	year	UO	UO:0000036	Asi_040	TRW	tree	CHIN018	1540/2006
Asia	data set	IAO	IAO:0000100	https://www.ncdc.noaa.gov/paleo/study/12600	84	China	GAZ	GAZ:00002845				29.15	degree	UO	UO:0000185	99.93	degree	UO	UO:0000185	2150.00	meter	UO	UO:0000008	Collaborative Model	1	year	UO	UO:0000036	Asi_041	TRW	tree	CHIN019	1509/2006
Asia	data set	IAO	IAO:0000100	https://www.ncdc.noaa.gov/paleo/study/12608	85	China	GAZ	GAZ:00002845				27.33	degree	UO	UO:0000185	99.3	degree	UO	UO:0000185	1750.00	meter	UO	UO:0000008	Collaborative Model	1	year	UO	UO:0000036	Asi_042	TRW	tree	CHIN027	1348/2007
Asia	data set	IAO	IAO:0000100	https://www.ncdc.noaa.gov/paleo/study/14188	73	China	GAZ	GAZ:00002845				34.75	degree	UO	UO:0000185	100.82	degree	UO	UO:0000185	1750.00	meter	UO	UO:0000008	Collaborative Model	1	year	UO	UO:0000036	Asi_043	TRW	tree	DEZQIN	1287/2004
Asia	data set	IAO	IAO:0000100	https://www.ncdc.noaa.gov/paleo/study/14188	73	China	GAZ	GAZ:00002845				34.73	degree	UO	UO:0000185	100.8	degree	UO	UO:0000185	1750.00	meter	UO	UO:0000008	Collaborative Model	1	year	UO	UO:0000036	Asi_044	TRW	tree	GOUQIN	1346/2004
Asia	data set	IAO	IAO:0000100	https://www.ncdc.noaa.gov/paleo/study/14188	73	China	GAZ	GAZ:00002845				34.73	degree	UO	UO:0000185	100.78	degree	UO	UO:0000185	1750.00	meter	UO	UO:0000008	Collaborative Model	1	year	UO	UO:0000036	Asi_045	TRW	tree	HEBQIN	1475/2004
Asia	data set	IAO	IAO:0000100	https://www.ncdc.noaa.gov/paleo/study/14188	73	China	GAZ	GAZ:00002845				34.72	degree	UO	UO:0000185	100.72	degree	UO	UO:0000185	1750.00	meter	UO	UO:0000008	Collaborative Model	1	year	UO	UO:0000036	Asi_046	TRW	tree	LAJQIN	1446/2004
Asia	data set	IAO	IAO:0000100	https://www.ncdc.noaa.gov/paleo/study/14188	73	China	GAZ	GAZ:00002845				37.93	degree	UO	UO:0000185	101.53	degree	UO	UO:0000185	1750.00	meter	UO	UO:0000008	Collaborative Model	1	year	UO	UO:0000036	Asi_047	TRW	tree	GHEGAN	1288/2000
Asia	data set	IAO	IAO:0000100	https://www.ncdc.noaa.gov/paleo/study/5996	86	China	GAZ	GAZ:00002845				36.3	degree	UO	UO:0000185	98.08	degree	UO	UO:0000185	1750.00	meter	UO	UO:0000008	Collaborative Model	1	year	UO	UO:0000036	Asi_048	TRW	tree	CHIN006	159/1993
Asia	data set	IAO	IAO:0000100	https://www.ncdc.noaa.gov/paleo/study/5997	87	China	GAZ	GAZ:00002845				37	degree	UO	UO:0000185	98.08	degree	UO	UO:0000185	100.00	meter	UO	UO:0000008	Collaborative Model	1	year	UO	UO:0000036	Asi_049	TRW	tree	CHIN005	840/1993
Asia	data set	IAO	IAO:0000100	https://www.ncdc.noaa.gov/paleo/study/14188	73	China	GAZ	GAZ:00002845				36.65	degree	UO	UO:0000185	98.08	degree	UO	UO:0000185	100.00	meter	UO	UO:0000008	Collaborative Model	1	year	UO	UO:0000036	Asi_050	TRW	tree	DUSHJP	840/1993
Asia	data set	IAO	IAO:0000100	https://www.ncdc.noaa.gov/paleo/study/14188	73	China	GAZ	GAZ:00002845				35.07	degree	UO	UO:0000185	100.35	degree	UO	UO:0000185	700.00	meter	UO	UO:0000008	Collaborative Model	1	year	UO	UO:0000036	Asi_051	TRW	tree	MQAXJP	1082/2001
Asia	data set	IAO	IAO:0000100	https://www.ncdc.noaa.gov/paleo/study/14188	73	China	GAZ	GAZ:00002845				34.78	degree	UO	UO:0000185	99.78	degree	UO	UO:0000185	800.00	meter	UO	UO:0000008	Collaborative Model	1	year	UO	UO:0000036	Asi_052	TRW	tree	MQBXJP	470/2002
Asia	data set	IAO	IAO:0000100	https://www.ncdc.noaa.gov/paleo/study/14188	73	China	GAZ	GAZ:00002845				34.72	degree	UO	UO:0000185	99.67	degree	UO	UO:0000185	500.00	meter	UO	UO:0000008	Collaborative Model	1	year	UO	UO:0000036	Asi_053	TRW	tree	MQDXJP	1163/2001
Asia	data set	IAO	IAO:0000100	https://www.ncdc.noaa.gov/paleo/study/14188	73	China	GAZ	GAZ:00002845				34.75	degree	UO	UO:0000185	99.68	degree	UO	UO:0000185	700.00	meter	UO	UO:0000008	Collaborative Model	1	year	UO	UO:0000036	Asi_054	TRW	tree	MQFXJP	1230/2002
Asia	data set	IAO	IAO:0000100	https://www.ncdc.noaa.gov/paleo/study/14188	73	China	GAZ	GAZ:00002845				34.75	degree	UO	UO:0000185	99.68	degree	UO	UO:0000185	100.00	meter	UO	UO:0000008	Collaborative Model	1	year	UO	UO:0000036	Asi_055	TRW	tree	MQRXJP	960/2002
Asia	data set	IAO	IAO:0000100	https://www.ncdc.noaa.gov/paleo/study/14188	73	China	GAZ	GAZ:00002845				34.78	degree	UO	UO:0000185	100.8	degree	UO	UO:0000185	0.00	meter	UO	UO:0000008	Collaborative Model	1	year	UO	UO:0000036	Asi_056	TRW	tree	TDAXJP	1340/2002
Asia	data set	IAO	IAO:0000100	https://www.ncdc.noaa.gov/paleo/study/14188	73	China	GAZ	GAZ:00002845				34.78	degree	UO	UO:0000185	100.82	degree	UO	UO:0000185	200.00	meter	UO	UO:0000008	Collaborative Model	1	year	UO	UO:0000036	Asi_057	TRW	tree	TDBXJP	1400/2002
Asia	data set	IAO	IAO:0000100	https://www.ncdc.noaa.gov/paleo/study/14188	73	China	GAZ	GAZ:00002845				34.78	degree	UO	UO:0000185	100.82	degree	UO	UO:0000185	4000.00	meter	UO	UO:0000008	Collaborative Model	1	year	UO	UO:0000036	Asi_058	TRW	tree	HBLXJP	1520/2002
Asia	data set	IAO	IAO:0000100	https://www.ncdc.noaa.gov/paleo/study/14188	73	China	GAZ	GAZ:00002845				34.78	degree	UO	UO:0000185	100.82	degree	UO	UO:0000185	3300.00	meter	UO	UO:0000008	Collaborative Model	1	year	UO	UO:0000036	Asi_059	TRW	tree	HBMXJP	1310/2002
Asia	data set	IAO	IAO:0000100	https://www.ncdc.noaa.gov/paleo/study/14188	73	China	GAZ	GAZ:00002845				34.78	degree	UO	UO:0000185	100.82	degree	UO	UO:0000185	2100.00	meter	UO	UO:0000008	Collaborative Model	1	year	UO	UO:0000036	Asi_060	TRW	tree	HBHXJP	1500/2002
Asia	data set	IAO	IAO:0000100	https://www.ncdc.noaa.gov/paleo/study/14188	73	China	GAZ	GAZ:00002845				33.75	degree	UO	UO:0000185	107.8	degree	UO	UO:0000185	2700.00	meter	UO	UO:0000008	Collaborative Model	1	year	UO	UO:0000036	Asi_061	TRW	tree	BARELC	1600/1992
Asia	data set	IAO	IAO:0000100	https://www.ncdc.noaa.gov/paleo/study/5352	88	China	GAZ	GAZ:00002845				34.48	degree	UO	UO:0000185	110.08	degree	UO	UO:0000185	4050.00	meter	UO	UO:0000008	Collaborative Model	1	year	UO	UO:0000036	Asi_062	TRW	tree	CHIN004	1540/1990
Asia	data set	IAO	IAO:0000100	https://www.ncdc.noaa.gov/paleo/study/14188	73	China	GAZ	GAZ:00002845				33.65	degree	UO	UO:0000185	107.8	degree	UO	UO:0000185	3750.00	meter	UO	UO:0000008	Collaborative Model	1	year	UO	UO:0000036	Asi_063	TRW	tree	SANGTS	1575/1992
Asia	data set	IAO	IAO:0000100	https://www.ncdc.noaa.gov/paleo/study/12610	89	China	GAZ	GAZ:00002845				43.85	degree	UO	UO:0000185	93.3	degree	UO	UO:0000185	4150.00	meter	UO	UO:0000008	Collaborative Model	1	year	UO	UO:0000036	Asi_064	TRW	tree	CHIN029	1571/2002
Asia	data set	IAO	IAO:0000100	https://www.ncdc.noaa.gov/paleo/study/14188	73	China	GAZ	GAZ:00002845				30.33	degree	UO	UO:0000185	119.43	degree	UO	UO:0000185	3539.00	meter	UO	UO:0000008	Collaborative Model	1	year	UO	UO:0000036	Asi_065	TRW	tree	TIANMU	1590/2007
Asia	data set	IAO	IAO:0000100	https://www.ncdc.noaa.gov/paleo/study/14188	73	China	GAZ	GAZ:00002845				37.03	degree	UO	UO:0000185	98.68	degree	UO	UO:0000185	3040.00	meter	UO	UO:0000008	Collaborative Model	1	year	UO	UO:0000036	Asi_066	TRW	tree	WULANJ	150/2000
Asia	data set	IAO	IAO:0000100	https://www.ncdc.noaa.gov/paleo/study/14188	73	China	GAZ	GAZ:00002845				33.8	degree	UO	UO:0000185	96.13	degree	UO	UO:0000185	3400.00	meter	UO	UO:0000008	Collaborative Model	1	year	UO	UO:0000036	Asi_067	TRW	tree	QUMAJP	1480/2002
Asia	data set	IAO	IAO:0000100	https://www.ncdc.noaa.gov/paleo/study/15158	90	China	GAZ	GAZ:00002845				33.72	degree	UO	UO:0000185	96.28	degree	UO	UO:0000185	3800.00	meter	UO	UO:0000008	Collaborative Model	1	year	UO	UO:0000036	Asi_068	TRW	tree	ZHIDJP	1374/2002
Asia	data set	IAO	IAO:0000100	https://www.ncdc.noaa.gov/paleo/study/14188	73	China	GAZ	GAZ:00002845				34.63	degree	UO	UO:0000185	104.47	degree	UO	UO:0000185	2900.00	meter	UO	UO:0000008	Collaborative Model	1	year	UO	UO:0000036	Asi_069	TRW	tree	ZHANGX	1568/2006
Asia	data set	IAO	IAO:0000100	https://www.ncdc.noaa.gov/paleo/study/12596	91	China	GAZ	GAZ:00002845				28.9	degree	UO	UO:0000185	99.75	degree	UO	UO:0000185	3500.00	meter	UO	UO:0000008	Collaborative Model	1	year	UO	UO:0000036	Asi_070	TRW	tree	CHIN017	1452/2007
Asia	data set	IAO	IAO:0000100	https://www.ncdc.noaa.gov/paleo/study/12595	92	China	GAZ	GAZ:00002845				31.78	degree	UO	UO:0000185	101.92	degree	UO	UO:0000185	3900.00	meter	UO	UO:0000008	Collaborative Model	1	year	UO	UO:0000036	Asi_071	TRW	tree	CHIN016	1575/2007
Asia	data set	IAO	IAO:0000100	https://www.ncdc.noaa.gov/paleo/study/14188	73	China	GAZ	GAZ:00002845				27.37	degree	UO	UO:0000185	99.37	degree	UO	UO:0000185	3800.00	meter	UO	UO:0000008	Collaborative Model	1	year	UO	UO:0000036	Asi_072	TRW	tree	PTCYUN	1498/2007
Asia	data set	IAO	IAO:0000100	https://www.ncdc.noaa.gov/paleo/study/12608	85	China	GAZ	GAZ:00002845				27.33	degree	UO	UO:0000185	99.3	degree	UO	UO:0000185	3800.00	meter	UO	UO:0000008	Collaborative Model	1	year	UO	UO:0000036	Asi_073	TRW	tree	CHIN027	1348/2007
Asia	data set	IAO	IAO:0000100	https://www.ncdc.noaa.gov/paleo/study/14188	73	China	GAZ	GAZ:00002845				43.18	degree	UO	UO:0000185	87.18	degree	UO	UO:0000185	3400.00	meter	UO	UO:0000008	Collaborative Model	1	year	UO	UO:0000036	Asi_074	TRW	tree	HXBURU	1543/1993
Asia	data set	IAO	IAO:0000100	https://www.ncdc.noaa.gov/paleo/study/14188	73	China	GAZ	GAZ:00002845				35	degree	UO	UO:0000185	100.07	degree	UO	UO:0000185	3400.00	meter	UO	UO:0000008	Collaborative Model	1	year	UO	UO:0000036	Asi_075	TRW	tree	DQHZHO	1433/2004
Asia	data set	IAO	IAO:0000100	https://www.ncdc.noaa.gov/paleo/study/12607	93	China	GAZ	GAZ:00002845				27.62	degree	UO	UO:0000185	99.8	degree	UO	UO:0000185	2900.00	meter	UO	UO:0000008	Collaborative Model	1	year	UO	UO:0000036	Asi_076	TRW	tree	CHIN026	1516/2007
Asia	data set	IAO	IAO:0000100	https://www.ncdc.noaa.gov/paleo/study/14188	73	China	GAZ	GAZ:00002845				38.7	degree	UO	UO:0000185	99.68	degree	UO	UO:0000185	5600.00	meter	UO	UO:0000008	Collaborative Model	1	year	UO	UO:0000036	Asi_077	TRW	tree	HYGJUP	540/2006
Asia	data set	IAO	IAO:0000100	https://www.ncdc.noaa.gov/paleo/study/14188	73	China	GAZ	GAZ:00002845				35.07	degree	UO	UO:0000185	100.35	degree	UO	UO:0000185	2600.00	meter	UO	UO:0000008	Collaborative Model	1	year	UO	UO:0000036	Asi_078	TRW	tree	MQACJP	1082/2001
Asia	data set	IAO	IAO:0000100	https://www.ncdc.noaa.gov/paleo/study/14888	94	China	GAZ	GAZ:00002845				27.58	degree	UO	UO:0000185	99.35	degree	UO	UO:0000185	100.00	meter	UO	UO:0000008	Collaborative Model	1	year	UO	UO:0000036	Asi_079	TRW	tree	CHIN037	1429/2005
Asia	data set	IAO	IAO:0000100	https://www.ncdc.noaa.gov/paleo/study/14889	95	China	GAZ	GAZ:00002845				27.58	degree	UO	UO:0000185	99.28	degree	UO	UO:0000185	4100.00	meter	UO	UO:0000008	Collaborative Model	1	year	UO	UO:0000036	Asi_080	TRW	tree	CHIN038	1542/2005
Asia	data set	IAO	IAO:0000100	https://www.ncdc.noaa.gov/paleo/study/14908	96	China	GAZ	GAZ:00002845				28.03	degree	UO	UO:0000185	99.02	degree	UO	UO:0000185	3400.00	meter	UO	UO:0000008	Collaborative Model	1	year	UO	UO:0000036	Asi_081	TRW	tree	CHIN039	1489/2005
Asia	data set	IAO	IAO:0000100	https://www.ncdc.noaa.gov/paleo/study/14909	97	China	GAZ	GAZ:00002845				28.03	degree	UO	UO:0000185	98.98	degree	UO	UO:0000185	3500.00	meter	UO	UO:0000008	Collaborative Model	1	year	UO	UO:0000036	Asi_082	TRW	tree	CHIN040	1393/2005
Asia	data set	IAO	IAO:0000100	https://www.ncdc.noaa.gov/paleo/study/14910	98	China	GAZ	GAZ:00002845				27.88	degree	UO	UO:0000185	98.4	degree	UO	UO:0000185	2900.00	meter	UO	UO:0000008	Collaborative Model	1	year	UO	UO:0000036	Asi_083	TRW	tree	CHIN041	1530/2005
Asia	data set	IAO	IAO:0000100	https://www.ncdc.noaa.gov/paleo/study/15132	99	China	GAZ	GAZ:00002845				37.47	degree	UO	UO:0000185	97.23	degree	UO	UO:0000185	6700.00	meter	UO	UO:0000008	Collaborative Model	1	year	UO	UO:0000036	Asi_084	TRW	tree	CHIN050	843/2001
Asia	data set	IAO	IAO:0000100	https://www.ncdc.noaa.gov/paleo/study/15133	100	China	GAZ	GAZ:00002845				37.47	degree	UO	UO:0000185	97.22	degree	UO	UO:0000185	3000.00	meter	UO	UO:0000008	Collaborative Model	1	year	UO	UO:0000036	Asi_085	TRW	tree	CHIN051	828/2001
Asia	data set	IAO	IAO:0000100	https://www.ncdc.noaa.gov/paleo/study/15134	101	China	GAZ	GAZ:00002845				37.45	degree	UO	UO:0000185	97.53	degree	UO	UO:0000185	2060.00	meter	UO	UO:0000008	Collaborative Model	1	year	UO	UO:0000036	Asi_086	TRW	tree	CHIN052	404/2002
Asia	data set	IAO	IAO:0000100	https://www.ncdc.noaa.gov/paleo/study/15135	102	China	GAZ	GAZ:00002845				37.43	degree	UO	UO:0000185	98.05	degree	UO	UO:0000185	4600.00	meter	UO	UO:0000008	Collaborative Model	1	year	UO	UO:0000036	Asi_087	TRW	tree	CHIN053	451/2002
Asia	data set	IAO	IAO:0000100	https://www.ncdc.noaa.gov/paleo/study/15136	103	China	GAZ	GAZ:00002845				37.45	degree	UO	UO:0000185	97.78	degree	UO	UO:0000185	2810.00	meter	UO	UO:0000008	Collaborative Model	1	year	UO	UO:0000036	Asi_088	TRW	tree	CHIN054	711/2003
Asia	data set	IAO	IAO:0000100	https://www.ncdc.noaa.gov/paleo/study/15137	104	China	GAZ	GAZ:00002845				37.52	degree	UO	UO:0000185	97.05	degree	UO	UO:0000185	100.00	meter	UO	UO:0000008	Collaborative Model	1	year	UO	UO:0000036	Asi_089	TRW	tree	CHIN055	1237/2002
Asia	data set	IAO	IAO:0000100	https://www.ncdc.noaa.gov/paleo/study/15138	105	China	GAZ	GAZ:00002845				34.47	degree	UO	UO:0000185	110.08	degree	UO	UO:0000185	4900.00	meter	UO	UO:0000008	Collaborative Model	1	year	UO	UO:0000036	Asi_090	TRW	tree	CHIN056	1458/2005
Asia	data set	IAO	IAO:0000100	https://www.ncdc.noaa.gov/paleo/study/15149	106	China	GAZ	GAZ:00002845				34.47	degree	UO	UO:0000185	110.08	degree	UO	UO:0000185	4900.00	meter	UO	UO:0000008	Collaborative Model	1	year	UO	UO:0000036	Asi_091	TRW	tree	CHIN057	1512/2005
Asia	data set	IAO	IAO:0000100	https://www.ncdc.noaa.gov/paleo/study/15150	107	China	GAZ	GAZ:00002845				34.47	degree	UO	UO:0000185	110.08	degree	UO	UO:0000185	3950.00	meter	UO	UO:0000008	Collaborative Model	1	year	UO	UO:0000036	Asi_092	TRW	tree	CHIN058	1359/2005
Asia	data set	IAO	IAO:0000100	https://www.ncdc.noaa.gov/paleo/study/15151	108	China	GAZ	GAZ:00002845				33.8	degree	UO	UO:0000185	96.13	degree	UO	UO:0000185	3400.00	meter	UO	UO:0000008	Collaborative Model	1	year	UO	UO:0000036	Asi_093	TRW	tree	CHIN059	1480/2002
Asia	data set	IAO	IAO:0000100	https://www.ncdc.noaa.gov/paleo/study/15152	109	China	GAZ	GAZ:00002845				37.32	degree	UO	UO:0000185	98.4	degree	UO	UO:0000185	3980.00	meter	UO	UO:0000008	Collaborative Model	1	year	UO	UO:0000036	Asi_094	TRW	tree	CHIN060	943/2003
Asia	data set	IAO	IAO:0000100	https://www.ncdc.noaa.gov/paleo/study/15153	110	China	GAZ	GAZ:00002845				37.03	degree	UO	UO:0000185	98.63	degree	UO	UO:0000185	2500.00	meter	UO	UO:0000008	Collaborative Model	1	year	UO	UO:0000036	Asi_095	TRW	tree	CHIN061	857/2003
Asia	data set	IAO	IAO:0000100	https://www.ncdc.noaa.gov/paleo/study/15154	111	China	GAZ	GAZ:00002845				37.03	degree	UO	UO:0000185	98.67	degree	UO	UO:0000185	3700.00	meter	UO	UO:0000008	Collaborative Model	1	year	UO	UO:0000036	Asi_096	TRW	tree	CHIN062	845/2001
Asia	data set	IAO	IAO:0000100	https://www.ncdc.noaa.gov/paleo/study/15155	112	China	GAZ	GAZ:00002845				36.75	degree	UO	UO:0000185	98.22	degree	UO	UO:0000185	3040.00	meter	UO	UO:0000008	Collaborative Model	1	year	UO	UO:0000036	Asi_097	TRW	tree	CHIN063	681/2001
Asia	data set	IAO	IAO:0000100	https://www.ncdc.noaa.gov/paleo/study/15156	113	China	GAZ	GAZ:00002845				36.68	degree	UO	UO:0000185	98.42	degree	UO	UO:0000185	3000.00	meter	UO	UO:0000008	Collaborative Model	1	year	UO	UO:0000036	Asi_098	TRW	tree	CHIN064	900/2001
Asia	data set	IAO	IAO:0000100	https://www.ncdc.noaa.gov/paleo/study/15157	114	China	GAZ	GAZ:00002845				32.67	degree	UO	UO:0000185	95.72	degree	UO	UO:0000185	4500.00	meter	UO	UO:0000008	Collaborative Model	1	year	UO	UO:0000036	Asi_099	TRW	tree	CHIN065	1290/2006
Asia	data set	IAO	IAO:0000100	https://www.ncdc.noaa.gov/paleo/study/15158	90	China	GAZ	GAZ:00002845				33.72	degree	UO	UO:0000185	96.28	degree	UO	UO:0000185	3500.00	meter	UO	UO:0000008	Collaborative Model	1	year	UO	UO:0000036	Asi_100	TRW	tree	CHIN066	1374/2002
Asia	data set	IAO	IAO:0000100	https://www.ncdc.noaa.gov/paleo/study/12628	115	Indonesia	GAZ	GAZ:00003727				-5.5	degree	UO	UO:0000185	122.8	degree	UO	UO:0000185	4200.00	meter	UO	UO:0000008	Collaborative Model	1	year	UO	UO:0000036	Asi_101	TRW	tree	INDO005	1565/2005
Asia	data set	IAO	IAO:0000100	https://www.ncdc.noaa.gov/paleo/study/14188	73	India	GAZ	GAZ:00002839				30.98	degree	UO	UO:0000185	78.93	degree	UO	UO:0000185	100.00	meter	UO	UO:0000008	Collaborative Model	1	year	UO	UO:0000036	Asi_102	TRW	tree	GANGCD	1567/1999
Asia	data set	IAO	IAO:0000100	https://www.ncdc.noaa.gov/paleo/study/14188	73	India	GAZ	GAZ:00002839				33.08	degree	UO	UO:0000185	76.43	degree	UO	UO:0000185	3240.00	meter	UO	UO:0000008	Collaborative Model	1	year	UO	UO:0000036	Asi_103	TRW	tree	RANGCD	1388/2002
Asia	data set	IAO	IAO:0000100	https://www.ncdc.noaa.gov/paleo/study/2796	116	India	GAZ	GAZ:00002839				31.2	degree	UO	UO:0000185	77.23	degree	UO	UO:0000185	3150.00	meter	UO	UO:0000008	Collaborative Model	1	year	UO	UO:0000036	Asi_104	TRW	tree	INDI015	1590/1990
Asia	data set	IAO	IAO:0000100	https://www.ncdc.noaa.gov/paleo/study/15171	117	India	GAZ	GAZ:00002839				10.18	degree	UO	UO:0000185	76.87	degree	UO	UO:0000185	3200.00	meter	UO	UO:0000008	Collaborative Model	1	year	UO	UO:0000036	Asi_105	TRW	tree	INDI025	1481/2003
Asia	data set	IAO	IAO:0000100	https://www.ncdc.noaa.gov/paleo/study/14188	73	India	GAZ	GAZ:00002839				10	degree	UO	UO:0000185	76.67	degree	UO	UO:0000185	3100.00	meter	UO	UO:0000008	Collaborative Model	1	year	UO	UO:0000036	Asi_106	TRW	tree	KERALA	1481/2003
Asia	data set	IAO	IAO:0000100	https://www.ncdc.noaa.gov/paleo/study/15170	118	India	GAZ	GAZ:00002839				31.37	degree	UO	UO:0000185	78.17	degree	UO	UO:0000185	3150.00	meter	UO	UO:0000008	Collaborative Model	1	year	UO	UO:0000036	Asi_107	TRW	tree	INDI024	1538/2004
Asia	data set	IAO	IAO:0000100	https://www.ncdc.noaa.gov/paleo/study/3060	119	Japan	GAZ	GAZ:00002747				43.77	degree	UO	UO:0000185	142.55	degree	UO	UO:0000185	3730.00	meter	UO	UO:0000008	Collaborative Model	1	year	UO	UO:0000036	Asi_108	TRW	tree	JAPA008	1532/1997
Asia	data set	IAO	IAO:0000100	https://www.ncdc.noaa.gov/paleo/study/3060	119	Japan	GAZ	GAZ:00002747				43.77	degree	UO	UO:0000185	142.55	degree	UO	UO:0000185	3780.00	meter	UO	UO:0000008	Collaborative Model	1	year	UO	UO:0000036	Asi_109	TRW	tree	JAPA008	1557/1997
Asia	data set	IAO	IAO:0000100	https://www.ncdc.noaa.gov/paleo/study/12652	120	Russian Federation	GAZ	GAZ:00002721				43.88	degree	UO	UO:0000185	145.6	degree	UO	UO:0000185	3920.00	meter	UO	UO:0000008	Collaborative Model	1	year	UO	UO:0000036	Asi_110	TRW	tree	RUSS219	1585/2000
Asia	data set	IAO	IAO:0000100	https://www.ncdc.noaa.gov/paleo/study/15215	121	Japan	GAZ	GAZ:00002747				30.33	degree	UO	UO:0000185	130.5	degree	UO	UO:0000185	3800.00	meter	UO	UO:0000008	Collaborative Model	1	year	UO	UO:0000036	Asi_111	TRW	tree	JAPA020	1/1999
Asia	data set	IAO	IAO:0000100	https://www.ncdc.noaa.gov/paleo/study/15208	122	Japan	GAZ	GAZ:00002747				44.35	degree	UO	UO:0000185	142.18	degree	UO	UO:0000185	3700.00	meter	UO	UO:0000008	Collaborative Model	1	year	UO	UO:0000036	Asi_112	TRW	tree	JAPA013	1575/1999
Asia	data set	IAO	IAO:0000100	https://www.ncdc.noaa.gov/paleo/study/15210	123	Japan	GAZ	GAZ:00002747				43.22	degree	UO	UO:0000185	145.47	degree	UO	UO:0000185	3780.00	meter	UO	UO:0000008	Collaborative Model	1	year	UO	UO:0000036	Asi_113	TRW	tree	JAPA015	1511/1998
Asia	data set	IAO	IAO:0000100	https://www.ncdc.noaa.gov/paleo/study/15211	124	Japan	GAZ	GAZ:00002747				35.73	degree	UO	UO:0000185	138.22	degree	UO	UO:0000185	1950.00	meter	UO	UO:0000008	Collaborative Model	1	year	UO	UO:0000036	Asi_114	TRW	tree	JAPA016	1540/2001
Asia	data set	IAO	IAO:0000100	https://www.ncdc.noaa.gov/paleo/study/15209	125	Japan	GAZ	GAZ:00002747				43.5	degree	UO	UO:0000185	143.2	degree	UO	UO:0000185	2050.00	meter	UO	UO:0000008	Collaborative Model	1	year	UO	UO:0000036	Asi_115	TRW	tree	JAPA014	1487/1997
Asia	data set	IAO	IAO:0000100	https://www.ncdc.noaa.gov/paleo/study/15172	126	Japan	GAZ	GAZ:00002747				44.95	degree	UO	UO:0000185	142.12	degree	UO	UO:0000185	2000.00	meter	UO	UO:0000008	Collaborative Model	1	year	UO	UO:0000036	Asi_116	TRW	tree	JAPA012	1500/1991
Asia	data set	IAO	IAO:0000100	https://www.ncdc.noaa.gov/paleo/study/15213	127	Japan	GAZ	GAZ:00002747				30.37	degree	UO	UO:0000185	130.53	degree	UO	UO:0000185	4060.00	meter	UO	UO:0000008	Collaborative Model	1	year	UO	UO:0000036	Asi_117	TRW	tree	JAPA018	1080/2005
Asia	data set	IAO	IAO:0000100	https://www.ncdc.noaa.gov/paleo/study/15212	128	Japan	GAZ	GAZ:00002747				30.37	degree	UO	UO:0000185	130.53	degree	UO	UO:0000185	3500.00	meter	UO	UO:0000008	Collaborative Model	1	year	UO	UO:0000036	Asi_118	TRW	tree	JAPA017	1080/2002
Asia	data set	IAO	IAO:0000100	https://www.ncdc.noaa.gov/paleo/study/15213	127	Japan	GAZ	GAZ:00002747				30.33	degree	UO	UO:0000185	130.45	degree	UO	UO:0000185	3700.00	meter	UO	UO:0000008	Collaborative Model	1	year	UO	UO:0000036	Asi_119	TRW	tree	JAPA018	1141/2005
Asia	data set	IAO	IAO:0000100	https://www.ncdc.noaa.gov/paleo/study/15214	129	Japan	GAZ	GAZ:00002747				33.73	degree	UO	UO:0000185	133.12	degree	UO	UO:0000185	3700.00	meter	UO	UO:0000008	Collaborative Model	1	year	UO	UO:0000036	Asi_120	TRW	tree	JAPA019	1600/2001
Asia	data set	IAO	IAO:0000100	https://www.ncdc.noaa.gov/paleo/study/10713	130	Kyrgyzstan	GAZ	GAZ:00006893				40.17	degree	UO	UO:0000185	72.58	degree	UO	UO:0000185	3720.00	meter	UO	UO:0000008	Collaborative Model	1	year	UO	UO:0000036	Asi_121	TRW	tree	KYRG002	1346/1995
Asia	data set	IAO	IAO:0000100	https://www.ncdc.noaa.gov/paleo/study/12762	131	Kyrgyzstan	GAZ	GAZ:00006893				40.17	degree	UO	UO:0000185	72.58	degree	UO	UO:0000185	3700.00	meter	UO	UO:0000008	Collaborative Model	1	year	UO	UO:0000036	Asi_122	TRW	tree	KYRG003	1591/1995
Asia	data set	IAO	IAO:0000100	https://www.ncdc.noaa.gov/paleo/study/12763	132	Kyrgyzstan	GAZ	GAZ:00006893				40.17	degree	UO	UO:0000185	72.58	degree	UO	UO:0000185	4200.00	meter	UO	UO:0000008	Collaborative Model	1	year	UO	UO:0000036	Asi_123	TRW	tree	KYRG004	1378/1995
Asia	data set	IAO	IAO:0000100	https://www.ncdc.noaa.gov/paleo/study/12764	133	Kyrgyzstan	GAZ	GAZ:00006893				40.17	degree	UO	UO:0000185	72.58	degree	UO	UO:0000185	3950.00	meter	UO	UO:0000008	Collaborative Model	1	year	UO	UO:0000036	Asi_124	TRW	tree	KYRG005	1316/1995
Asia	data set	IAO	IAO:0000100	https://www.ncdc.noaa.gov/paleo/study/12765	134	Kyrgyzstan	GAZ	GAZ:00006893				40.17	degree	UO	UO:0000185	72.58	degree	UO	UO:0000185	4200.00	meter	UO	UO:0000008	Collaborative Model	1	year	UO	UO:0000036	Asi_125	TRW	tree	KYRG007	1157/1995
Asia	data set	IAO	IAO:0000100	https://www.ncdc.noaa.gov/paleo/study/15232	135	Kyrgyzstan	GAZ	GAZ:00006893				40.2	degree	UO	UO:0000185	72.58	degree	UO	UO:0000185	4100.00	meter	UO	UO:0000008	Collaborative Model	1	year	UO	UO:0000036	Asi_126	TRW	tree	KYRG008	1420/1995
Asia	data set	IAO	IAO:0000100	https://www.ncdc.noaa.gov/paleo/study/15234	136	Kyrgyzstan	GAZ	GAZ:00006893				39.92	degree	UO	UO:0000185	71.47	degree	UO	UO:0000185	2900.00	meter	UO	UO:0000008	Collaborative Model	1	year	UO	UO:0000036	Asi_127	TRW	tree	KYRG009	1019/1995
Asia	data set	IAO	IAO:0000100	https://www.ncdc.noaa.gov/paleo/study/15235	137	Kyrgyzstan	GAZ	GAZ:00006893				40.17	degree	UO	UO:0000185	72.62	degree	UO	UO:0000185	3000.00	meter	UO	UO:0000008	Collaborative Model	1	year	UO	UO:0000036	Asi_128	TRW	tree	KYRG010	1427/1995
Asia	data set	IAO	IAO:0000100	https://www.ncdc.noaa.gov/paleo/study/15236	138	Kyrgyzstan	GAZ	GAZ:00006893				39.83	degree	UO	UO:0000185	71.5	degree	UO	UO:0000185	4400.00	meter	UO	UO:0000008	Collaborative Model	1	year	UO	UO:0000036	Asi_129	TRW	tree	KYRG011	694/1995
Asia	data set	IAO	IAO:0000100	https://www.ncdc.noaa.gov/paleo/study/14188	73	Kyrgyzstan	GAZ	GAZ:00006893				39.83	degree	UO	UO:0000185	71.5	degree	UO	UO:0000185	0.00	meter	UO	UO:0000008	Collaborative Model	1	year	UO	UO:0000036	Asi_130	TRW	tree	SHIYAT	870/1995
Asia	data set	IAO	IAO:0000100	https://www.ncdc.noaa.gov/paleo/study/14188	73	Kyrgyzstan	GAZ	GAZ:00006893				40.17	degree	UO	UO:0000185	72.58	degree	UO	UO:0000185	2500.00	meter	UO	UO:0000008	Collaborative Model	1	year	UO	UO:0000036	Asi_131	TRW	tree	ESPERG	1340/1995
Asia	data set	IAO	IAO:0000100	https://www.ncdc.noaa.gov/paleo/study/14188	73	Kyrgyzstan	GAZ	GAZ:00006893				39.83	degree	UO	UO:0000185	71.5	degree	UO	UO:0000185	1350.00	meter	UO	UO:0000008	Collaborative Model	1	year	UO	UO:0000036	Asi_132	TRW	tree	SHIESP	1340/1995
Asia	data set	IAO	IAO:0000100	https://www.ncdc.noaa.gov/paleo/study/15352	139	Russian Federation	GAZ	GAZ:00002721				55	degree	UO	UO:0000185	160.5	degree	UO	UO:0000185	1350.00	meter	UO	UO:0000008	Collaborative Model	1	year	UO	UO:0000036	Asi_133	TRW	tree	RUSS236	1580/2001
Asia	data set	IAO	IAO:0000100	https://www.ncdc.noaa.gov/paleo/study/15230	140	Kazakhstan	GAZ	GAZ:00004999				43.35	degree	UO	UO:0000185	77.35	degree	UO	UO:0000185	4300.00	meter	UO	UO:0000008	Collaborative Model	1	year	UO	UO:0000036	Asi_134	TRW	tree	KAZ001	1570/2001
Asia	data set	IAO	IAO:0000100	https://www.ncdc.noaa.gov/paleo/study/15237	141	Kyrgyzstan	GAZ	GAZ:00006893				42.2	degree	UO	UO:0000185	79.05	degree	UO	UO:0000185	4000.00	meter	UO	UO:0000008	Collaborative Model	1	year	UO	UO:0000036	Asi_135	TRW	tree	KYRG012	1450/2005
Asia	data set	IAO	IAO:0000100	https://www.ncdc.noaa.gov/paleo/study/15248	142	Kyrgyzstan	GAZ	GAZ:00006893				42.15	degree	UO	UO:0000185	79.47	degree	UO	UO:0000185	320.00	meter	UO	UO:0000008	Collaborative Model	1	year	UO	UO:0000036	Asi_136	TRW	tree	KYRG013	1301/2005
Asia	data set	IAO	IAO:0000100	https://www.ncdc.noaa.gov/paleo/study/15249	143	Kyrgyzstan	GAZ	GAZ:00006893				42.42	degree	UO	UO:0000185	78.97	degree	UO	UO:0000185	69.00	meter	UO	UO:0000008	Collaborative Model	1	year	UO	UO:0000036	Asi_137	TRW	tree	KYRG014	1551/2005
Asia	data set	IAO	IAO:0000100	https://www.ncdc.noaa.gov/paleo/study/15250	144	Kyrgyzstan	GAZ	GAZ:00006893				42.15	degree	UO	UO:0000185	79.45	degree	UO	UO:0000185	2200.00	meter	UO	UO:0000008	Collaborative Model	1	year	UO	UO:0000036	Asi_138	TRW	tree	KYRG015	1528/2005
Asia	data set	IAO	IAO:0000100	https://www.ncdc.noaa.gov/paleo/study/12651	145	Mongolia	GAZ	GAZ:00008744				48.6	degree	UO	UO:0000185	88.37	degree	UO	UO:0000185	880.00	meter	UO	UO:0000008	Collaborative Model	1	year	UO	UO:0000036	Asi_139	TRW	tree	MONG016	1469/2004
Asia	data set	IAO	IAO:0000100	https://www.ncdc.noaa.gov/paleo/study/12652	120	Mongolia	GAZ	GAZ:00008744				46.32	degree	UO	UO:0000185	101.32	degree	UO	UO:0000185	300.00	meter	UO	UO:0000008	Collaborative Model	1	year	UO	UO:0000036	Asi_140	TRW	tree	MONG027	1599/2001
Asia	data set	IAO	IAO:0000100	https://www.ncdc.noaa.gov/paleo/study/12652	120	Mongolia	GAZ	GAZ:00008744				49.97	degree	UO	UO:0000185	91	degree	UO	UO:0000185	1100.00	meter	UO	UO:0000008	Collaborative Model	1	year	UO	UO:0000036	Asi_141	TRW	tree	MONG017	1350/2005
Asia	data set	IAO	IAO:0000100	https://www.ncdc.noaa.gov/paleo/study/12652	120	Mongolia	GAZ	GAZ:00008744				49.97	degree	UO	UO:0000185	90.98	degree	UO	UO:0000185	1300.00	meter	UO	UO:0000008	Collaborative Model	1	year	UO	UO:0000036	Asi_142	TRW	tree	MONG018	1519/2005
Asia	data set	IAO	IAO:0000100	https://www.ncdc.noaa.gov/paleo/study/12652	120	Mongolia	GAZ	GAZ:00008744				47.1	degree	UO	UO:0000185	90.97	degree	UO	UO:0000185	1100.00	meter	UO	UO:0000008	Collaborative Model	1	year	UO	UO:0000036	Asi_143	TRW	tree	MONG019	1375/2004
Asia	data set	IAO	IAO:0000100	https://www.ncdc.noaa.gov/paleo/study/12652	120	Mongolia	GAZ	GAZ:00008744				48.27	degree	UO	UO:0000185	88.87	degree	UO	UO:0000185	2400.00	meter	UO	UO:0000008	Collaborative Model	1	year	UO	UO:0000036	Asi_144	TRW	tree	MONG020	1537/2005
Asia	data set	IAO	IAO:0000100	https://www.ncdc.noaa.gov/paleo/study/12652	120	Mongolia	GAZ	GAZ:00008744				48.35	degree	UO	UO:0000185	107.47	degree	UO	UO:0000185	2900.00	meter	UO	UO:0000008	Collaborative Model	1	year	UO	UO:0000036	Asi_145	TRW	tree	MONG021	996/2002
Asia	data set	IAO	IAO:0000100	https://www.ncdc.noaa.gov/paleo/study/12652	120	Mongolia	GAZ	GAZ:00008744				49.37	degree	UO	UO:0000185	94.88	degree	UO	UO:0000185	2800.00	meter	UO	UO:0000008	Collaborative Model	1	year	UO	UO:0000036	Asi_146	TRW	tree	MONG033	1550/1997
Asia	data set	IAO	IAO:0000100	https://www.ncdc.noaa.gov/paleo/study/12652	146	Mongolia	GAZ	GAZ:00008744				49.92	degree	UO	UO:0000185	91.57	degree	UO	UO:0000185	2800.00	meter	UO	UO:0000008	Collaborative Model	1	year	UO	UO:0000036	Asi_147	TRW	tree	MONG009	1326/1998
Asia	data set	IAO	IAO:0000100	https://www.ncdc.noaa.gov/paleo/study/12652	146	Mongolia	GAZ	GAZ:00008744				48.17	degree	UO	UO:0000185	99.87	degree	UO	UO:0000185	3200.00	meter	UO	UO:0000008	Collaborative Model	1	year	UO	UO:0000036	Asi_148	TRW	tree	MONG015	1340/2000
Asia	data set	IAO	IAO:0000100	https://www.ncdc.noaa.gov/paleo/study/12652	120	Mongolia	GAZ	GAZ:00008744				48.5	degree	UO	UO:0000185	88.5	degree	UO	UO:0000185	3000.00	meter	UO	UO:0000008	Collaborative Model	1	year	UO	UO:0000036	Asi_149	TRW	tree	MONG024	1215/2004
Asia	data set	IAO	IAO:0000100	https://www.ncdc.noaa.gov/paleo/study/12652	120	Mongolia	GAZ	GAZ:00008744				48.7	degree	UO	UO:0000185	88.8	degree	UO	UO:0000185	4400.00	meter	UO	UO:0000008	Collaborative Model	1	year	UO	UO:0000036	Asi_150	TRW	tree	MONG025	1565/2004
Asia	data set	IAO	IAO:0000100	https://www.ncdc.noaa.gov/paleo/study/12652	120	Mongolia	GAZ	GAZ:00008744				46.82	degree	UO	UO:0000185	100.12	degree	UO	UO:0000185	4400.00	meter	UO	UO:0000008	Collaborative Model	1	year	UO	UO:0000036	Asi_151	TRW	tree	MONG026	1411/2002
Asia	data set	IAO	IAO:0000100	https://www.ncdc.noaa.gov/paleo/study/12652	146	Mongolia	GAZ	GAZ:00008744				47.77	degree	UO	UO:0000185	107	degree	UO	UO:0000185	5900.00	meter	UO	UO:0000008	Collaborative Model	1	year	UO	UO:0000036	Asi_152	TRW	tree	MONG002	1506/1994
Asia	data set	IAO	IAO:0000100	https://www.ncdc.noaa.gov/paleo/study/12652	120	Mongolia	GAZ	GAZ:00008744				48.83	degree	UO	UO:0000185	111.68	degree	UO	UO:0000185	1700.00	meter	UO	UO:0000008	Collaborative Model	1	year	UO	UO:0000036	Asi_153	TRW	tree	MONG028	1576/2001
Asia	data set	IAO	IAO:0000100	https://www.ncdc.noaa.gov/paleo/study/12652	120	Mongolia	GAZ	GAZ:00008744				49.87	degree	UO	UO:0000185	91.43	degree	UO	UO:0000185	1700.00	meter	UO	UO:0000008	Collaborative Model	1	year	UO	UO:0000036	Asi_154	TRW	tree	MONG029	1249/1998
Asia	data set	IAO	IAO:0000100	https://www.ncdc.noaa.gov/paleo/study/14188	73	Mongolia	GAZ	GAZ:00008744				48.3	degree	UO	UO:0000185	98.93	degree	UO	UO:0000185	2500.00	meter	UO	UO:0000008	Collaborative Model	1	year	UO	UO:0000036	Asi_155	TRW	tree	SODAPS	46/1999
Asia	data set	IAO	IAO:0000100	https://www.ncdc.noaa.gov/paleo/study/12652	120	Mongolia	GAZ	GAZ:00008744				49.38	degree	UO	UO:0000185	94.88	degree	UO	UO:0000185	4200.00	meter	UO	UO:0000008	Collaborative Model	1	year	UO	UO:0000036	Asi_156	TRW	tree	MONG030	1432/1998
Asia	data set	IAO	IAO:0000100	https://www.ncdc.noaa.gov/paleo/study/12652	146	Mongolia	GAZ	GAZ:00008744				47.27	degree	UO	UO:0000185	100.03	degree	UO	UO:0000185	4100.00	meter	UO	UO:0000008	Collaborative Model	1	year	UO	UO:0000036	Asi_157	TRW	tree	MONG010	1363/1999
Asia	data set	IAO	IAO:0000100	https://www.ncdc.noaa.gov/paleo/study/12652	146	Mongolia	GAZ	GAZ:00008744				47.43	degree	UO	UO:0000185	100.42	degree	UO	UO:0000185	4100.00	meter	UO	UO:0000008	Collaborative Model	1	year	UO	UO:0000036	Asi_158	TRW	tree	MONG014	1557/2002
Asia	data set	IAO	IAO:0000100	https://www.ncdc.noaa.gov/paleo/study/4700	147	Mongolia	GAZ	GAZ:00008744				49.7	degree	UO	UO:0000185	91.55	degree	UO	UO:0000185	2827.00	meter	UO	UO:0000008	Collaborative Model	1	year	UO	UO:0000036	Asi_159	TRW	tree	MONG007	1570/1995
Asia	data set	IAO	IAO:0000100	https://www.ncdc.noaa.gov/paleo/study/12652	146	Mongolia	GAZ	GAZ:00008744				48.98	degree	UO	UO:0000185	103.22	degree	UO	UO:0000185	2950.00	meter	UO	UO:0000008	Collaborative Model	1	year	UO	UO:0000036	Asi_160	TRW	tree	MONG012	1511/2002
Asia	data set	IAO	IAO:0000100	https://www.ncdc.noaa.gov/paleo/study/12652	120	Mongolia	GAZ	GAZ:00008744				48.25	degree	UO	UO:0000185	97.4	degree	UO	UO:0000185	3010.00	meter	UO	UO:0000008	Collaborative Model	1	year	UO	UO:0000036	Asi_161	TRW	tree	MONG031	1516/1998
Asia	data set	IAO	IAO:0000100	https://www.ncdc.noaa.gov/paleo/study/12652	146	Mongolia	GAZ	GAZ:00008744				47.78	degree	UO	UO:0000185	107.5	degree	UO	UO:0000185	3050.00	meter	UO	UO:0000008	Collaborative Model	1	year	UO	UO:0000036	Asi_162	TRW	tree	MONG006	1582/1996
Asia	data set	IAO	IAO:0000100	https://www.ncdc.noaa.gov/paleo/study/12652	146	Mongolia	GAZ	GAZ:00008744				48.13	degree	UO	UO:0000185	100.27	degree	UO	UO:0000185	3700.00	meter	UO	UO:0000008	Collaborative Model	1	year	UO	UO:0000036	Asi_163	TRW	tree	MONG011	1513/2001
Asia	data set	IAO	IAO:0000100	https://www.ncdc.noaa.gov/paleo/study/12652	120	Mongolia	GAZ	GAZ:00008744				46.52	degree	UO	UO:0000185	100.95	degree	UO	UO:0000185	3600.00	meter	UO	UO:0000008	Collaborative Model	1	year	UO	UO:0000036	Asi_164	TRW	tree	MONG032	1340/2002
Asia	data set	IAO	IAO:0000100	https://www.ncdc.noaa.gov/paleo/study/14188	73	Mongolia	GAZ	GAZ:00008744				46.78	degree	UO	UO:0000185	101.95	degree	UO	UO:0000185	3700.00	meter	UO	UO:0000008	Collaborative Model	1	year	UO	UO:0000036	Asi_165	TRW	tree	Hushre	1503/2009
Asia	data set	IAO	IAO:0000100	https://www.ncdc.noaa.gov/paleo/study/12652	146	Mongolia	GAZ	GAZ:00008744				47.95	degree	UO	UO:0000185	107.45	degree	UO	UO:0000185	3700.00	meter	UO	UO:0000008	Collaborative Model	1	year	UO	UO:0000036	Asi_166	TRW	tree	MONG004	1590/2002
Asia	data set	IAO	IAO:0000100	https://www.ncdc.noaa.gov/paleo/study/3757	148	Nepal	GAZ	GAZ:00004399				29.48	degree	UO	UO:0000185	82.08	degree	UO	UO:0000185	3700.00	meter	UO	UO:0000008	Collaborative Model	1	year	UO	UO:0000036	Asi_167	TRW	tree	NEPA003	1420/1997
Asia	data set	IAO	IAO:0000100	https://www.ncdc.noaa.gov/paleo/study/3766	149	Nepal	GAZ	GAZ:00004399				27.7	degree	UO	UO:0000185	86.45	degree	UO	UO:0000185	3700.00	meter	UO	UO:0000008	Collaborative Model	1	year	UO	UO:0000036	Asi_168	TRW	tree	NEPA010	1417/1998
Asia	data set	IAO	IAO:0000100	https://www.ncdc.noaa.gov/paleo/study/3771	150	Nepal	GAZ	GAZ:00004399				27.7	degree	UO	UO:0000185	86.28	degree	UO	UO:0000185	3400.00	meter	UO	UO:0000008	Collaborative Model	1	year	UO	UO:0000036	Asi_169	TRW	tree	NEPA014	1546/1998
Asia	data set	IAO	IAO:0000100	https://www.ncdc.noaa.gov/paleo/study/3772	151	Nepal	GAZ	GAZ:00004399				28.38	degree	UO	UO:0000185	83.7	degree	UO	UO:0000185	3600.00	meter	UO	UO:0000008	Collaborative Model	1	year	UO	UO:0000036	Asi_170	TRW	tree	NEPA015	1395/1997
Asia	data set	IAO	IAO:0000100	https://www.ncdc.noaa.gov/paleo/study/3775	152	Nepal	GAZ	GAZ:00004399				27.73	degree	UO	UO:0000185	86.33	degree	UO	UO:0000185	3600.00	meter	UO	UO:0000008	Collaborative Model	1	year	UO	UO:0000036	Asi_171	TRW	tree	NEPA018	1445/1998
Asia	data set	IAO	IAO:0000100	https://www.ncdc.noaa.gov/paleo/study/3778	153	Nepal	GAZ	GAZ:00004399				29.47	degree	UO	UO:0000185	82.12	degree	UO	UO:0000185	6400.00	meter	UO	UO:0000008	Collaborative Model	1	year	UO	UO:0000036	Asi_172	TRW	tree	NEPA019	1530/1997
Asia	data set	IAO	IAO:0000100	https://www.ncdc.noaa.gov/paleo/study/3780	154	Nepal	GAZ	GAZ:00004399				29.52	degree	UO	UO:0000185	82.03	degree	UO	UO:0000185	4000.00	meter	UO	UO:0000008	Collaborative Model	1	year	UO	UO:0000036	Asi_173	TRW	tree	NEPA025	1566/1997
Asia	data set	IAO	IAO:0000100	https://www.ncdc.noaa.gov/paleo/study/3786	155	Nepal	GAZ	GAZ:00004399				28.18	degree	UO	UO:0000185	85.43	degree	UO	UO:0000185	4000.00	meter	UO	UO:0000008	Collaborative Model	1	year	UO	UO:0000036	Asi_174	TRW	tree	NEPA029	1559/1994
Asia	data set	IAO	IAO:0000100	https://www.ncdc.noaa.gov/paleo/study/3787	156	Nepal	GAZ	GAZ:00004399				27.78	degree	UO	UO:0000185	87.27	degree	UO	UO:0000185	3200.00	meter	UO	UO:0000008	Collaborative Model	1	year	UO	UO:0000036	Asi_175	TRW	tree	NEPA030	856/1996
Asia	data set	IAO	IAO:0000100	https://www.ncdc.noaa.gov/paleo/study/3789	157	Nepal	GAZ	GAZ:00004399				27.67	degree	UO	UO:0000185	87.2	degree	UO	UO:0000185	3300.00	meter	UO	UO:0000008	Collaborative Model	1	year	UO	UO:0000036	Asi_176	TRW	tree	NEPA032	1546/1996
Asia	data set	IAO	IAO:0000100	https://www.ncdc.noaa.gov/paleo/study/3793	158	Nepal	GAZ	GAZ:00004399				27.73	degree	UO	UO:0000185	87.2	degree	UO	UO:0000185	2300.00	meter	UO	UO:0000008	Collaborative Model	1	year	UO	UO:0000036	Asi_177	TRW	tree	NEPA036	1509/1996
Asia	data set	IAO	IAO:0000100	https://www.ncdc.noaa.gov/paleo/study/14188	73	Nepal	GAZ	GAZ:00004399				28.77	degree	UO	UO:0000185	83.73	degree	UO	UO:0000185	2500.00	meter	UO	UO:0000008	Collaborative Model	1	year	UO	UO:0000036	Asi_178	TRW	tree	BURGPW	1303/1996
Asia	data set	IAO	IAO:0000100	https://www.ncdc.noaa.gov/paleo/study/3776	159	Nepal	GAZ	GAZ:00004399				27.5	degree	UO	UO:0000185	88.02	degree	UO	UO:0000185	3400.00	meter	UO	UO:0000008	Collaborative Model	1	year	UO	UO:0000036	Asi_179	TRW	tree	NEPA021	1525/1999
Asia	data set	IAO	IAO:0000100	https://www.ncdc.noaa.gov/paleo/study/3784	160	Nepal	GAZ	GAZ:00004399				27.5	degree	UO	UO:0000185	87.98	degree	UO	UO:0000185	3300.00	meter	UO	UO:0000008	Collaborative Model	1	year	UO	UO:0000036	Asi_180	TRW	tree	NEPA027	1561/1999
Asia	data set	IAO	IAO:0000100	https://www.ncdc.noaa.gov/paleo/study/3796	161	Nepal	GAZ	GAZ:00004399				27.83	degree	UO	UO:0000185	88.02	degree	UO	UO:0000185	3300.00	meter	UO	UO:0000008	Collaborative Model	1	year	UO	UO:0000036	Asi_181	TRW	tree	NEPA042	1500/1999
Asia	data set	IAO	IAO:0000100	https://www.ncdc.noaa.gov/paleo/study/14188	73	Nepal	GAZ	GAZ:00004399				27.73	degree	UO	UO:0000185	87.2	degree	UO	UO:0000185	3300.00	meter	UO	UO:0000008	Collaborative Model	1	year	UO	UO:0000036	Asi_182	TRW	tree	NEPA036	1509/1999
Asia	data set	IAO	IAO:0000100	https://www.ncdc.noaa.gov/paleo/study/14188	73	Pakistan	GAZ	GAZ:00005246				35.17	degree	UO	UO:0000185	75.5	degree	UO	UO:0000185	2000.00	meter	UO	UO:0000008	Collaborative Model	1	year	UO	UO:0000036	Asi_183	TRW	tree	ESPPAK	700/1993
Asia	data set	IAO	IAO:0000100	https://www.ncdc.noaa.gov/paleo/study/15312	162	Pakistan	GAZ	GAZ:00005246				35.33	degree	UO	UO:0000185	74.8	degree	UO	UO:0000185	3300.00	meter	UO	UO:0000008	Collaborative Model	1	year	UO	UO:0000036	Asi_184	TRW	tree	PAKI017	1505/2005
Asia	data set	IAO	IAO:0000100	https://www.ncdc.noaa.gov/paleo/study/15313	163	Pakistan	GAZ	GAZ:00005246				35.33	degree	UO	UO:0000185	74.8	degree	UO	UO:0000185	3200.00	meter	UO	UO:0000008	Collaborative Model	1	year	UO	UO:0000036	Asi_185	TRW	tree	PAKI018	1317/2005
Asia	data set	IAO	IAO:0000100	https://www.ncdc.noaa.gov/paleo/study/10714	164	Pakistan	GAZ	GAZ:00005246				36.03	degree	UO	UO:0000185	74.58	degree	UO	UO:0000185	3200.00	meter	UO	UO:0000008	Collaborative Model	1	year	UO	UO:0000036	Asi_186	TRW	tree	PAKI001	1593/1993
Asia	data set	IAO	IAO:0000100	https://www.ncdc.noaa.gov/paleo/study/10715	165	Pakistan	GAZ	GAZ:00005246				36.03	degree	UO	UO:0000185	74.58	degree	UO	UO:0000185	5000.00	meter	UO	UO:0000008	Collaborative Model	1	year	UO	UO:0000036	Asi_187	TRW	tree	PAKI002	1369/1993
Asia	data set	IAO	IAO:0000100	https://www.ncdc.noaa.gov/paleo/study/10716	166	Pakistan	GAZ	GAZ:00005246				36.03	degree	UO	UO:0000185	74.58	degree	UO	UO:0000185	3300.00	meter	UO	UO:0000008	Collaborative Model	1	year	UO	UO:0000036	Asi_188	TRW	tree	PAKI003	1438/1993
Asia	data set	IAO	IAO:0000100	https://www.ncdc.noaa.gov/paleo/study/10717	167	Pakistan	GAZ	GAZ:00005246				36.03	degree	UO	UO:0000185	74.58	degree	UO	UO:0000185	3800.00	meter	UO	UO:0000008	Collaborative Model	1	year	UO	UO:0000036	Asi_189	TRW	tree	PAKI004	1240/1993
Asia	data set	IAO	IAO:0000100	https://www.ncdc.noaa.gov/paleo/study/15315	168	Pakistan	GAZ	GAZ:00005246				35.68	degree	UO	UO:0000185	71.63	degree	UO	UO:0000185	3000.00	meter	UO	UO:0000008	Collaborative Model	1	year	UO	UO:0000036	Asi_190	TRW	tree	PAKI020	1411/2006
Asia	data set	IAO	IAO:0000100	https://www.ncdc.noaa.gov/paleo/study/15316	169	Pakistan	GAZ	GAZ:00005246				35.68	degree	UO	UO:0000185	71.63	degree	UO	UO:0000185	3450.00	meter	UO	UO:0000008	Collaborative Model	1	year	UO	UO:0000036	Asi_191	TRW	tree	PAKI021	1403/2006
Asia	data set	IAO	IAO:0000100	https://www.ncdc.noaa.gov/paleo/study/15317	170	Pakistan	GAZ	GAZ:00005246				35.9	degree	UO	UO:0000185	71.73	degree	UO	UO:0000185	3600.00	meter	UO	UO:0000008	Collaborative Model	1	year	UO	UO:0000036	Asi_192	TRW	tree	PAKI022	1537/2006
Asia	data set	IAO	IAO:0000100	https://www.ncdc.noaa.gov/paleo/study/15318	171	Pakistan	GAZ	GAZ:00005246				35.9	degree	UO	UO:0000185	71.73	degree	UO	UO:0000185	3000.00	meter	UO	UO:0000008	Collaborative Model	1	year	UO	UO:0000036	Asi_193	TRW	tree	PAKI023	1260/2006
Asia	data set	IAO	IAO:0000100	https://www.ncdc.noaa.gov/paleo/study/15319	172	Pakistan	GAZ	GAZ:00005246				35.03	degree	UO	UO:0000185	74.58	degree	UO	UO:0000185	1830.00	meter	UO	UO:0000008	Collaborative Model	1	year	UO	UO:0000036	Asi_194	TRW	tree	PAKI024	1394/2005
Asia	data set	IAO	IAO:0000100	https://www.ncdc.noaa.gov/paleo/study/12767	173	Pakistan	GAZ	GAZ:00005246				36.33	degree	UO	UO:0000185	74.03	degree	UO	UO:0000185	3500.00	meter	UO	UO:0000008	Collaborative Model	1	year	UO	UO:0000036	Asi_195	TRW	tree	PAKI006	1032/1993
Asia	data set	IAO	IAO:0000100	https://www.ncdc.noaa.gov/paleo/study/12768	174	Pakistan	GAZ	GAZ:00005246				36.33	degree	UO	UO:0000185	74.03	degree	UO	UO:0000185	3330.00	meter	UO	UO:0000008	Collaborative Model	1	year	UO	UO:0000036	Asi_196	TRW	tree	PAKI007	1141/1993
Asia	data set	IAO	IAO:0000100	https://www.ncdc.noaa.gov/paleo/study/15320	175	Pakistan	GAZ	GAZ:00005246				35.45	degree	UO	UO:0000185	74.78	degree	UO	UO:0000185	2760.00	meter	UO	UO:0000008	Collaborative Model	1	year	UO	UO:0000036	Asi_197	TRW	tree	PAKI025	1290/2007
Asia	data set	IAO	IAO:0000100	https://www.ncdc.noaa.gov/paleo/study/15322	176	Pakistan	GAZ	GAZ:00005246				35.35	degree	UO	UO:0000185	71.93	degree	UO	UO:0000185	2670.00	meter	UO	UO:0000008	Collaborative Model	1	year	UO	UO:0000036	Asi_198	TRW	tree	PAKI027	1511/2006
Asia	data set	IAO	IAO:0000100	https://www.ncdc.noaa.gov/paleo/study/15323	177	Pakistan	GAZ	GAZ:00005246				35.4	degree	UO	UO:0000185	74.12	degree	UO	UO:0000185	2880.00	meter	UO	UO:0000008	Collaborative Model	1	year	UO	UO:0000036	Asi_199	TRW	tree	PAKI028	1559/2007
Asia	data set	IAO	IAO:0000100	https://www.ncdc.noaa.gov/paleo/study/15324	178	Pakistan	GAZ	GAZ:00005246				35.83	degree	UO	UO:0000185	74.33	degree	UO	UO:0000185	3200.00	meter	UO	UO:0000008	Collaborative Model	1	year	UO	UO:0000036	Asi_200	TRW	tree	PAKI029	1523/2008
Asia	data set	IAO	IAO:0000100	https://www.ncdc.noaa.gov/paleo/study/15325	179	Pakistan	GAZ	GAZ:00005246				35.88	degree	UO	UO:0000185	74.18	degree	UO	UO:0000185	3630.00	meter	UO	UO:0000008	Collaborative Model	1	year	UO	UO:0000036	Asi_201	TRW	tree	PAKI030	1574/2008
Asia	data set	IAO	IAO:0000100	https://www.ncdc.noaa.gov/paleo/study/12782	180	Pakistan	GAZ	GAZ:00005246				36.58	degree	UO	UO:0000185	75.08	degree	UO	UO:0000185	1500.00	meter	UO	UO:0000008	Collaborative Model	1	year	UO	UO:0000036	Asi_202	TRW	tree	PAKI009	476/1990
Asia	data set	IAO	IAO:0000100	https://www.ncdc.noaa.gov/paleo/study/12783	181	Pakistan	GAZ	GAZ:00005246				36.58	degree	UO	UO:0000185	75.08	degree	UO	UO:0000185	3740.00	meter	UO	UO:0000008	Collaborative Model	1	year	UO	UO:0000036	Asi_203	TRW	tree	PAKI010	968/1990
Asia	data set	IAO	IAO:0000100	https://www.ncdc.noaa.gov/paleo/study/12784	182	Pakistan	GAZ	GAZ:00005246				36.58	degree	UO	UO:0000185	75.08	degree	UO	UO:0000185	3276.00	meter	UO	UO:0000008	Collaborative Model	1	year	UO	UO:0000036	Asi_204	TRW	tree	PAKI011	554/1990
Asia	data set	IAO	IAO:0000100	https://www.ncdc.noaa.gov/paleo/study/12785	183	Pakistan	GAZ	GAZ:00005246				36.58	degree	UO	UO:0000185	75.08	degree	UO	UO:0000185	3033.00	meter	UO	UO:0000008	Collaborative Model	1	year	UO	UO:0000036	Asi_205	TRW	tree	PAKI012	1069/1990
Asia	data set	IAO	IAO:0000100	https://www.ncdc.noaa.gov/paleo/study/15327	184	Pakistan	GAZ	GAZ:00005246				35.5	degree	UO	UO:0000185	74.08	degree	UO	UO:0000185	3600.00	meter	UO	UO:0000008	Collaborative Model	1	year	UO	UO:0000036	Asi_206	TRW	tree	PAKI031	1296/2007
Asia	data set	IAO	IAO:0000100	https://www.ncdc.noaa.gov/paleo/study/15330	185	Pakistan	GAZ	GAZ:00005246				35.5	degree	UO	UO:0000185	74.75	degree	UO	UO:0000185	3600.00	meter	UO	UO:0000008	Collaborative Model	1	year	UO	UO:0000036	Asi_207	TRW	tree	PAKI033	1362/2007
Asia	data set	IAO	IAO:0000100	https://www.ncdc.noaa.gov/paleo/study/15332	186	Pakistan	GAZ	GAZ:00005246				36.15	degree	UO	UO:0000185	74.18	degree	UO	UO:0000185	3900.00	meter	UO	UO:0000008	Collaborative Model	1	year	UO	UO:0000036	Asi_208	TRW	tree	PAKI035	1497/2009
Asia	data set	IAO	IAO:0000100	https://www.ncdc.noaa.gov/paleo/study/15333	187	Pakistan	GAZ	GAZ:00005246				36.15	degree	UO	UO:0000185	74.18	degree	UO	UO:0000185	3900.00	meter	UO	UO:0000008	Collaborative Model	1	year	UO	UO:0000036	Asi_209	TRW	tree	PAKI036	1387/2005
Asia	data set	IAO	IAO:0000100	https://www.ncdc.noaa.gov/paleo/study/12787	188	Pakistan	GAZ	GAZ:00005246				35.17	degree	UO	UO:0000185	75.5	degree	UO	UO:0000185	3100.00	meter	UO	UO:0000008	Collaborative Model	1	year	UO	UO:0000036	Asi_210	TRW	tree	PAKI014	1412/1993
Asia	data set	IAO	IAO:0000100	https://www.ncdc.noaa.gov/paleo/study/12788	189	Pakistan	GAZ	GAZ:00005246				35.17	degree	UO	UO:0000185	75.5	degree	UO	UO:0000185	3300.00	meter	UO	UO:0000008	Collaborative Model	1	year	UO	UO:0000036	Asi_211	TRW	tree	PAKI015	736/1993
Asia	data set	IAO	IAO:0000100	https://www.ncdc.noaa.gov/paleo/study/12789	190	Pakistan	GAZ	GAZ:00005246				35.17	degree	UO	UO:0000185	75.5	degree	UO	UO:0000185	3050.00	meter	UO	UO:0000008	Collaborative Model	1	year	UO	UO:0000036	Asi_212	TRW	tree	PAKI016	388/1993
Asia	data set	IAO	IAO:0000100	https://www.ncdc.noaa.gov/paleo/study/15337	191	Afghanistan	GAZ	GAZ:00006882				35	degree	UO	UO:0000185	70.78	degree	UO	UO:0000185	3750.00	meter	UO	UO:0000008	Collaborative Model	1	year	UO	UO:0000036	Asi_213	TRW	tree	PAKI039	1569/2007
Asia	data set	IAO	IAO:0000100	https://www.ncdc.noaa.gov/paleo/study/15338	192	Pakistan	GAZ	GAZ:00005246				35.35	degree	UO	UO:0000185	71.8	degree	UO	UO:0000185	3900.00	meter	UO	UO:0000008	Collaborative Model	1	year	UO	UO:0000036	Asi_214	TRW	tree	PAKI040	1472/2005
Asia	data set	IAO	IAO:0000100	https://www.ncdc.noaa.gov/paleo/study/14188	73	Pakistan	GAZ	GAZ:00005246				35.88	degree	UO	UO:0000185	74.88	degree	UO	UO:0000185	3100.00	meter	UO	UO:0000008	Collaborative Model	1	year	UO	UO:0000036	Asi_215	TRW	tree	HRPCSM	1467/2009
Asia	data set	IAO	IAO:0000100	https://www.ncdc.noaa.gov/paleo/study/14188	73	Russian Federation	GAZ	GAZ:00002721				51.83	degree	UO	UO:0000185	143.13	degree	UO	UO:0000185	3300.00	meter	UO	UO:0000008	Collaborative Model	1	year	UO	UO:0000036	Asi_216	TRW	tree	NOGSAK	1570/2003
Asia	data set	IAO	IAO:0000100	https://www.ncdc.noaa.gov/paleo/study/14928	193	China	GAZ	GAZ:00002845				31.95	degree	UO	UO:0000185	98.87	degree	UO	UO:0000185	3300.00	meter	UO	UO:0000008	Collaborative Model	1	year	UO	UO:0000036	Asi_217	TRW	tree	CHIN042	1519/1996
Asia	data set	IAO	IAO:0000100	https://www.ncdc.noaa.gov/paleo/study/15129	194	China	GAZ	GAZ:00002845				31.12	degree	UO	UO:0000185	97.03	degree	UO	UO:0000185	2500.00	meter	UO	UO:0000008	Collaborative Model	1	year	UO	UO:0000036	Asi_218	TRW	tree	CHIN047	1406/1994
Asia	data set	IAO	IAO:0000100	https://www.ncdc.noaa.gov/paleo/study/15131	195	China	GAZ	GAZ:00002845				31.23	degree	UO	UO:0000185	96.48	degree	UO	UO:0000185	3500.00	meter	UO	UO:0000008	Collaborative Model	1	year	UO	UO:0000036	Asi_219	TRW	tree	CHIN049	1547/1994
Asia	data set	IAO	IAO:0000100	https://www.ncdc.noaa.gov/paleo/study/14929	196	China	GAZ	GAZ:00002845				29.3	degree	UO	UO:0000185	91.97	degree	UO	UO:0000185	3900.00	meter	UO	UO:0000008	Collaborative Model	1	year	UO	UO:0000036	Asi_220	TRW	tree	CHIN043	1217/1998
Asia	data set	IAO	IAO:0000100	https://www.ncdc.noaa.gov/paleo/study/15128	197	China	GAZ	GAZ:00002845				31.12	degree	UO	UO:0000185	97.03	degree	UO	UO:0000185	3150.00	meter	UO	UO:0000008	Collaborative Model	1	year	UO	UO:0000036	Asi_221	TRW	tree	CHIN046	449/2004
Asia	data set	IAO	IAO:0000100	https://www.ncdc.noaa.gov/paleo/study/14948	198	China	GAZ	GAZ:00002845				29.07	degree	UO	UO:0000185	93.95	degree	UO	UO:0000185	2400.00	meter	UO	UO:0000008	Collaborative Model	1	year	UO	UO:0000036	Asi_222	TRW	tree	CHIN044	1047/1993
Asia	data set	IAO	IAO:0000100	https://www.ncdc.noaa.gov/paleo/study/15048	199	China	GAZ	GAZ:00002845				29.62	degree	UO	UO:0000185	94.67	degree	UO	UO:0000185	2300.00	meter	UO	UO:0000008	Collaborative Model	1	year	UO	UO:0000036	Asi_223	TRW	tree	CHIN045	1568/1993
Asia	data set	IAO	IAO:0000100	https://www.ncdc.noaa.gov/paleo/study/15130	200	China	GAZ	GAZ:00002845				30.3	degree	UO	UO:0000185	91.52	degree	UO	UO:0000185	700.00	meter	UO	UO:0000008	Collaborative Model	1	year	UO	UO:0000036	Asi_224	TRW	tree	CHIN048	1080/1998
Asia	data set	IAO	IAO:0000100	https://www.ncdc.noaa.gov/paleo/study/14188	73	China	GAZ	GAZ:00002845				29.35	degree	UO	UO:0000185	92	degree	UO	UO:0000185	2900.00	meter	UO	UO:0000008	Collaborative Model	1	year	UO	UO:0000036	Asi_225	TRW	tree	CENTIB	1285/2008
Asia	data set	IAO	IAO:0000100	https://www.ncdc.noaa.gov/paleo/study/12644	201	Thailand	GAZ	GAZ:00003744				19.28	degree	UO	UO:0000185	98.93	degree	UO	UO:0000185	3900.00	meter	UO	UO:0000008	Collaborative Model	1	year	UO	UO:0000036	Asi_226	TRW	tree	TH001	1558/2005
Asia	data set	IAO	IAO:0000100	https://www.ncdc.noaa.gov/paleo/study/12634	202	Taiwan Province	GAZ	GAZ:00005344				24.53	degree	UO	UO:0000185	121.38	degree	UO	UO:0000185	3800.00	meter	UO	UO:0000008	Collaborative Model	1	year	UO	UO:0000036	Asi_227	TRW	tree	TW001	907/2007
Asia	data set	IAO	IAO:0000100	https://www.ncdc.noaa.gov/paleo/study/15352	139	Viet Nam	GAZ	GAZ:00003756				21.67	degree	UO	UO:0000185	104.1	degree	UO	UO:0000185	3600.00	meter	UO	UO:0000008	Collaborative Model	1	year	UO	UO:0000036	Asi_228	TRW	tree	MCCHFH	1470/2004
Asia	data set	IAO	IAO:0000100	https://www.ncdc.noaa.gov/paleo/study/10453	203	Viet Nam	GAZ	GAZ:00003756				12.22	degree	UO	UO:0000185	108.73	degree	UO	UO:0000185	3900.00	meter	UO	UO:0000008	Collaborative Model	1	year	UO	UO:0000036	Asi_229	TRW	tree	VIET001	1030/2008
Asia	document	IAO	IAO:0000310	https://doi.org/10.6084/m9.figshare.c.3285353	1	China	GAZ	GAZ:00002845				29	degree	UO	UO:0000185	113	degree	UO	UO:0000185	3000.00	meter	UO	UO:0000008	Collaborative Model	10	year	UO	UO:0000036	Asi_230	historic	documents	Central China	1470/1990
Asia	data set	IAO	IAO:0000100	https://doi.org/10.6084/m9.figshare.c.3285353	1	China	GAZ	GAZ:00002845	lake sediment	ENVO	ENVO:00000546	42.17	degree	UO	UO:0000185	126.36	degree	UO	UO:0000185	1000.00	meter	UO	UO:0000008	Collaborative Model	19	year	UO	UO:0000036	Asi_231	alkenone	lake sediment	Sihailongwa lake	392/2002
Asia	data set	IAO	IAO:0000100	https://www.ncdc.noaa.gov/paleo/study/11180	204	China	GAZ	GAZ:00002845	glacial ice	ENVO	ENVO:03000004	28.38	degree	UO	UO:0000185	85.72	degree	UO	UO:0000185	7200.00	meter	UO	UO:0000008	Collaborative Model	1	year	UO	UO:0000036	Asi_232	d18O	glacier ice	Dasuopu	1450/1996
Asia	document	IAO	IAO:0000310	https://doi.org/10.6084/m9.figshare.c.3285353	1	China	GAZ	GAZ:00002845				30	degree	UO	UO:0000185	117.5	degree	UO	UO:0000185	2600.00	meter	UO	UO:0000008	Collaborative Model	10	year	UO	UO:0000036	Asi_233	historic	documents	East China	1470/1970
Asia	document	IAO	IAO:0000310	https://doi.org/10.6084/m9.figshare.c.3285353	1	China	GAZ	GAZ:00002845				34	degree	UO	UO:0000185	120	degree	UO	UO:0000185	3300.00	meter	UO	UO:0000008	Collaborative Model	10	year	UO	UO:0000036	Asi_234	historic	documents	East China region	1380/1990
Asia	document	IAO	IAO:0000310	https://doi.org/10.6084/m9.figshare.c.3285353	1	Taiwan Province	GAZ	GAZ:00005344				24	degree	UO	UO:0000185	121	degree	UO	UO:0000185	3700.00	meter	UO	UO:0000008	Collaborative Model	10	year	UO	UO:0000036	Asi_235	historic	documents	Fujian and Taiwan	1500/1960
Asia	document	IAO	IAO:0000310	https://doi.org/10.6084/m9.figshare.c.3285353	1	China	GAZ	GAZ:00002845				23.16	degree	UO	UO:0000185	113.23	degree	UO	UO:0000185	3900.00	meter	UO	UO:0000008	Collaborative Model	10	year	UO	UO:0000036	Asi_236	historic	documents	Guangdong	1470/1940
Asia	document	IAO	IAO:0000310	https://doi.org/10.6084/m9.figshare.c.3285353	1	China	GAZ	GAZ:00002845				23.5	degree	UO	UO:0000185	112.5	degree	UO	UO:0000185	2480.00	meter	UO	UO:0000008	Collaborative Model	10	year	UO	UO:0000036	Asi_237	historic	documents	Guangdong and Guangxi province	1470/1960
Asia	data set	IAO	IAO:0000100	https://www.ncdc.noaa.gov/paleo/study/12426	205	China	GAZ	GAZ:00002845	glacial ice	ENVO	ENVO:03000004	35.28	degree	UO	UO:0000185	81.48	degree	UO	UO:0000185	6200.00	meter	UO	UO:0000008	Collaborative Model	10	year	UO	UO:0000036	Asi_238	d18O	glacier ice	Guliya	5/1985
Asia	document	IAO	IAO:0000310	https://doi.org/10.6084/m9.figshare.c.3285353	1	China	GAZ	GAZ:00002845				28	degree	UO	UO:0000185	116.5	degree	UO	UO:0000185	2300.00	meter	UO	UO:0000008	Collaborative Model	10	year	UO	UO:0000036	Asi_239	historic	documents	Hunan-Jiangsu	1470/1960
Asia	data set	IAO	IAO:0000100	https://doi.org/10.6084/m9.figshare.c.3285353	1	Russian Federation	GAZ	GAZ:00002721				43.955	degree	UO	UO:0000185	145.725	degree	UO	UO:0000185	2400.00	meter	UO	UO:0000008	Collaborative Model	1	year	UO	UO:0000036	Asi_240	hybrid	hybrid	Kunashir Island	1585/2000
Asia	document	IAO	IAO:0000310	https://doi.org/10.6084/m9.figshare.c.3285353	1	China	GAZ	GAZ:00002845				32.1	degree	UO	UO:0000185	118.8	degree	UO	UO:0000185	2200.00	meter	UO	UO:0000008	Collaborative Model	10	year	UO	UO:0000036	Asi_241	historic	documents	Lower reaches of the Yangtze River	1470/1960
Asia	document	IAO	IAO:0000310	https://doi.org/10.6084/m9.figshare.c.3285353	1	China	GAZ	GAZ:00002845				30.5	degree	UO	UO:0000185	114.5	degree	UO	UO:0000185	1900.00	meter	UO	UO:0000008	Collaborative Model	10	year	UO	UO:0000036	Asi_242	historic	documents	Middle reaches of the Yangtze River	1470/1960
Asia	data set	IAO	IAO:0000100	https://www.ncdc.noaa.gov/paleo/study/11929	206	China	GAZ	GAZ:00002845	glacial ice	ENVO	ENVO:03000004	33.9167	degree	UO	UO:0000185	89.0833	degree	UO	UO:0000185	6070.00	meter	UO	UO:0000008	Collaborative Model	10	year	UO	UO:0000036	Asi_243	d18O	glacier ice	Puruogangri	5/1995
Asia	data set	IAO	IAO:0000100	https://doi.org/10.6084/m9.figshare.c.3285353	1	Russian Federation	GAZ	GAZ:00002721	borehole	ENVO	ENVO:00002226	55	degree	UO	UO:0000185	59.5	degree	UO	UO:0000185	1900.00	meter	UO	UO:0000008	Collaborative Model	50	year	UO	UO:0000036	Asi_244	borehole	borehole	Sourth and Middle Urals	800/1950
Asia	document	IAO	IAO:0000310	https://doi.org/10.6084/m9.figshare.c.3285353	1	China	GAZ	GAZ:00002845				23	degree	UO	UO:0000185	114	degree	UO	UO:0000185	2200.00	meter	UO	UO:0000008	Collaborative Model	10	year	UO	UO:0000036	Asi_245	historic	documents	South China	1500/1960
Asia	document	IAO	IAO:0000310	https://doi.org/10.6084/m9.figshare.c.3285353	1	China	GAZ	GAZ:00002845				25	degree	UO	UO:0000185	118	degree	UO	UO:0000185	2400.00	meter	UO	UO:0000008	Collaborative Model	10	year	UO	UO:0000036	Asi_246	historic	documents	Zhejiang and Fujian province	1470/1960
Australasia	data set	IAO	IAO:0000100	https://www.ncdc.noaa.gov/paleo/study/6240	207	Australia	GAZ	GAZ:00000463				-41.83	degree	UO	UO:0000185	145.53	degree	UO	UO:0000185	900.00	meter	UO	UO:0000008	Collaborative Model	1	year	UO	UO:0000036	Aus_001	TRW	tree	Mt. Read	-494/2001
Australasia	data set	IAO	IAO:0000100	https://www.ncdc.noaa.gov/paleo/study/1003986	208	New Zealand	GAZ	GAZ:00000469				-43.23	degree	UO	UO:0000185	170.28	degree	UO	UO:0000185	110.00	meter	UO	UO:0000008	Collaborative Model	1	year	UO	UO:0000036	Aus_002	TRW	tree	Oroko	900/1999
Australasia	data set	IAO	IAO:0000100	https://www.ncdc.noaa.gov/paleo/study/1003970	209	Australia	GAZ	GAZ:00000463				-41.31	degree	UO	UO:0000185	147.75	degree	UO	UO:0000185	750.00	meter	UO	UO:0000008	Collaborative Model	1	year	UO	UO:0000036	Aus_004	TRW	tree	CTP East Tasmania	1430/1994
Australasia	data set	IAO	IAO:0000100	https://www.ncdc.noaa.gov/paleo/study/1003988	210	New Zealand	GAZ	GAZ:00000469				-43	degree	UO	UO:0000185	171	degree	UO	UO:0000185	640.00	meter	UO	UO:0000008	Collaborative Model	1	year	UO	UO:0000036	Aus_005	TRW	tree	Pink Pine NZ	1457/1999
Australasia	data set	IAO	IAO:0000100	https://www.ncdc.noaa.gov/paleo/study/1003968	211	Australia	GAZ	GAZ:00000463				-42.27	degree	UO	UO:0000185	145.87	degree	UO	UO:0000185	900.00	meter	UO	UO:0000008	Collaborative Model	1	year	UO	UO:0000036	Aus_007	TRW	tree	Buckleys Chance Tasmania (Site ID: BCH)	1463/1991
Australasia	data set	IAO	IAO:0000100	https://www.ncdc.noaa.gov/paleo/study/1003971	212	Australia	GAZ	GAZ:00000463				-41.67	degree	UO	UO:0000185	145.65	degree	UO	UO:0000185	550.00	meter	UO	UO:0000008	Collaborative Model	1	year	UO	UO:0000036	Aus_009	TRW	tree	CTP West Tasmania	1547/1998
Australasia	data set	IAO	IAO:0000100	https://www.ncdc.noaa.gov/paleo/study/20452	213	Australia	GAZ	GAZ:00000463	lake sediment	ENVO	ENVO:00000546	-43.3646	degree	UO	UO:0000185	146.8749	degree	UO	UO:0000185	150.00	meter	UO	UO:0000008	Collaborative Model	2	year	UO	UO:0000036	Aus_029	reflectance	lake sediment	Duckhole Lake	1140/2001
Australasia	data set	IAO	IAO:0000100	https://www.ncdc.noaa.gov/paleo/study/1003992	214	New Zealand	GAZ	GAZ:00000469				-47	degree	UO	UO:0000185	167.8	degree	UO	UO:0000185	450.00	meter	UO	UO:0000008	Collaborative Model	1	year	UO	UO:0000036	Aus_030	TRW	tree	Stewart Island	1758/1993
Australasia	data set	IAO	IAO:0000100	https://www.ncdc.noaa.gov/paleo/study/5375	215	New Zealand	GAZ	GAZ:00000469				-40.07	degree	UO	UO:0000185	175.98	degree	UO	UO:0000185	820.00	meter	UO	UO:0000008	Collaborative Model	1	year	UO	UO:0000036	Aus_031	TRW	tree	Takapari Cedar	1530/1992
Europe	data set	IAO	IAO:0000100	http://www.ncdc.noaa.gov/paleo/study/1003406	216	Finland	GAZ	GAZ:00002937				68	degree	UO	UO:0000185	25	degree	UO	UO:0000185	300.00	meter	UO	UO:0000008	Collaborative Model	1	year	UO	UO:0000036	Eur_003	MXD	tree	Northern Scandinavia	-138/2006
Europe	data set	IAO	IAO:0000100	http://www.ncdc.noaa.gov/paleo/study/1003402	217	Slovakia	GAZ	GAZ:00002956				49	degree	UO	UO:0000185	20	degree	UO	UO:0000185	1000.00	meter	UO	UO:0000008	Collaborative Model	1	year	UO	UO:0000036	Eur_004	TRW	tree	Tatra Mountains	1040/2011
Europe	data set	IAO	IAO:0000100	http://www.ncdc.noaa.gov/paleo/study/1003409	218	Romania	GAZ	GAZ:00002951				47	degree	UO	UO:0000185	25.3	degree	UO	UO:0000185	1820.00	meter	UO	UO:0000008	Collaborative Model	1	year	UO	UO:0000036	Eur_005	TRW	tree	Eastern Carpathian Mountains (Romania)	1163/2005
Europe	data set	IAO	IAO:0000100	http://www.ncdc.noaa.gov/paleo/study/1003403	219	Austria	GAZ	GAZ:00002942				47	degree	UO	UO:0000185	10.7	degree	UO	UO:0000185	2050.00	meter	UO	UO:0000008	Collaborative Model	1	year	UO	UO:0000036	Eur_006	TRW	tree	European Alps	-500/2003
Europe	data set	IAO	IAO:0000100	http://www.ncdc.noaa.gov/paleo/study/1003401	220	Switzerland	GAZ	GAZ:00002941				46.4	degree	UO	UO:0000185	7.8	degree	UO	UO:0000185	1700.00	meter	UO	UO:0000008	Collaborative Model	1	year	UO	UO:0000036	Eur_007	MXD	tree	LÃ¶tschental	755/2004
Europe	data set	IAO	IAO:0000100	http://www.ncdc.noaa.gov/paleo/study/1003400	221	France	GAZ	GAZ:00002940				44	degree	UO	UO:0000185	7.5	degree	UO	UO:0000185	2100.00	meter	UO	UO:0000008	Collaborative Model	1	year	UO	UO:0000036	Eur_008	TRW	tree	Maritime French Alps	969/2007
Europe	data set	IAO	IAO:0000100	http://www.ncdc.noaa.gov/paleo/study/1003405	222	Spain	GAZ	GAZ:00000591				42.5	degree	UO	UO:0000185	1	degree	UO	UO:0000185	1200.00	meter	UO	UO:0000008	Collaborative Model	1	year	UO	UO:0000036	Eur_009	TRW	tree	Spanish Pyrenees	1260/2005
Europe	document	IAO	IAO:0000310	https://www.ncdc.noaa.gov/paleo/study/9970	223	Germany	GAZ	GAZ:00002646				49	degree	UO	UO:0000185	13	degree	UO	UO:0000185	0.00	meter	UO	UO:0000008	Collaborative Model	1	year	UO	UO:0000036	Eur_011	TRW	documents	Central Europe	1500/2007
Europe	data set	IAO	IAO:0000100	https://doi.org/10.6084/m9.figshare.c.3285353	1	Spain	GAZ	GAZ:00000591	lake sediment	ENVO	ENVO:00000546	42.5	degree	UO	UO:0000185	0.75	degree	UO	UO:0000185	2280.00	meter	UO	UO:0000008	Collaborative Model	25	year	UO	UO:0000036	Eur_012	chrysophyte	lake sediment	Central and Eastern Pyrenees (NE Spain)	578/1994
Europe	data set	IAO	IAO:0000100	http://www.ncdc.noaa.gov/paleo/study/16790	224	Finland	GAZ	GAZ:00002937				62	degree	UO	UO:0000185	28.325	degree	UO	UO:0000185	130.00	meter	UO	UO:0000008	Collaborative Model	1	year	UO	UO:0000036	Eur_013	MXD	tree	Finnish Lakelands	760/2000
Europe	data set	IAO	IAO:0000100	http://www.ncdc.noaa.gov/paleo/study/10427	225	Switzerland	GAZ	GAZ:00002941	lake sediment	ENVO	ENVO:00000546	46.5	degree	UO	UO:0000185	9.8	degree	UO	UO:0000185	1791.00	meter	UO	UO:0000008	Collaborative Model	1	year	UO	UO:0000036	Eur_014	chironomid	lake sediment	Lake Silvaplana	1032/1975
Europe	data set	IAO	IAO:0000100	http://www.ncdc.noaa.gov/paleo/study/13016	226	Switzerland	GAZ	GAZ:00002941	lake sediment	ENVO	ENVO:00000546	46.5	degree	UO	UO:0000185	9.8	degree	UO	UO:0000185	1791.00	meter	UO	UO:0000008	Collaborative Model	1	year	UO	UO:0000036	Eur_015	reflectance	lake sediment	Lake Silvaplana	1175/1949
Europe	data set	IAO	IAO:0000100	http://www.ncdc.noaa.gov/paleo/study/12899	227	Switzerland	GAZ	GAZ:00002941	lake sediment	ENVO	ENVO:00000546	46.15	degree	UO	UO:0000185	7.5	degree	UO	UO:0000185	1830.00	meter	UO	UO:0000008	Collaborative Model	1	year	UO	UO:0000036	Eur_016	midge	lake sediment	Seebergsee	1083/2001
Europe	data set	IAO	IAO:0000100	http://www.ncdc.noaa.gov/paleo/study/12194	228	Spain	GAZ	GAZ:00000591	speleothem	ENVO	ENVO:00000327	42.9	degree	UO	UO:0000185	-3.5	degree	UO	UO:0000185	1250.00	meter	UO	UO:0000008	Collaborative Model	3	year	UO	UO:0000036	Eur_017	d18O	speleothem	Northern Spain	-1949/2000
Europe	data set	IAO	IAO:0000100	http://www.ncdc.noaa.gov/paleo/study/5433	229	Austria	GAZ	GAZ:00002942	speleothem	ENVO	ENVO:00000327	47.1	degree	UO	UO:0000185	11.6	degree	UO	UO:0000185	2347.00	meter	UO	UO:0000008	Collaborative Model	3	year	UO	UO:0000036	Eur_018	d18O	speleothem	Spannagel Cave,	-90/1935
Europe	document	IAO	IAO:0000310	http://www.ncdc.noaa.gov/paleo/study/10429	230	Sweden	GAZ	GAZ:00002729				59.32	degree	UO	UO:0000185	18.06	degree	UO	UO:0000185	10.00	meter	UO	UO:0000008	Collaborative Model	1	year	UO	UO:0000036	Eur_019	historic	documents	Stockholm	1502/1892
Europe	document	IAO	IAO:0000310	https://doi.org/10.6084/m9.figshare.c.3285353	1	Estonia	GAZ	GAZ:00002959				59.4	degree	UO	UO:0000185	24.75	degree	UO	UO:0000185	10.00	meter	UO	UO:0000008	Collaborative Model	1	year	UO	UO:0000036	Eur_020	historic	documents	Tallinn	1500/2000
North America	data set	IAO	IAO:0000100	https://www.ncdc.noaa.gov/paleo/study/3404	231	United States of America	GAZ	GAZ:00002459				35.3	degree	UO	UO:0000185	-111.4	degree	UO	UO:0000185	3535.00	meter	UO	UO:0000008	Collaborative Model	1	year	UO	UO:0000036	NAm_001	TRW	tree	San Franciso Peaks Update	1/2002
North America	data set	IAO	IAO:0000100	https://www.ncdc.noaa.gov/paleo/study/3706	232	United States of America	GAZ	GAZ:00002459				67.1	degree	UO	UO:0000185	-159.6	degree	UO	UO:0000185	100.00	meter	UO	UO:0000008	Collaborative Model	1	year	UO	UO:0000036	NAm_002	TRW	tree	Kobuk/Noatak	978/1992
North America	data set	IAO	IAO:0000100	https://www.ncdc.noaa.gov/paleo/study/14274	233	United States of America	GAZ	GAZ:00002459				60.5	degree	UO	UO:0000185	-148.3	degree	UO	UO:0000185	100.00	meter	UO	UO:0000008	Collaborative Model	1	year	UO	UO:0000036	NAm_003	TRW	tree	Prince William Sound	873/1991
North America	data set	IAO	IAO:0000100	https://www.ncdc.noaa.gov/paleo/study/3355	234	United States of America	GAZ	GAZ:00002459				36.5	degree	UO	UO:0000185	-118.2	degree	UO	UO:0000185	3291.00	meter	UO	UO:0000008	Collaborative Model	1	year	UO	UO:0000036	NAm_007	TRW	tree	Flower Lake	898/1987
North America	data set	IAO	IAO:0000100	https://www.ncdc.noaa.gov/paleo/study/3413	235	United States of America	GAZ	GAZ:00002459				36.3	degree	UO	UO:0000185	-118.4	degree	UO	UO:0000185	3261.00	meter	UO	UO:0000008	Collaborative Model	1	year	UO	UO:0000036	NAm_008	TRW	tree	Timber Gap Upper	699/1987
North America	data set	IAO	IAO:0000100	https://www.ncdc.noaa.gov/paleo/study/3348	236	United States of America	GAZ	GAZ:00002459				36.3	degree	UO	UO:0000185	-118.2	degree	UO	UO:0000185	3505.00	meter	UO	UO:0000008	Collaborative Model	1	year	UO	UO:0000036	NAm_009	TRW	tree	Cirque Peak	917/1987
North America	data set	IAO	IAO:0000100	https://www.ncdc.noaa.gov/paleo/study/3407	237	United States of America	GAZ	GAZ:00002459				37.2	degree	UO	UO:0000185	-118.1	degree	UO	UO:0000185	3475.00	meter	UO	UO:0000008	Collaborative Model	1	year	UO	UO:0000036	NAm_011	TRW	tree	Sheep Mountain	-1/1990
North America	data set	IAO	IAO:0000100	https://www.ncdc.noaa.gov/paleo/study/3726	238	United States of America	GAZ	GAZ:00002459				37.8	degree	UO	UO:0000185	-119.2	degree	UO	UO:0000185	3300.00	meter	UO	UO:0000008	Collaborative Model	1	year	UO	UO:0000036	NAm_013	TRW	tree	Spillway Lake Yosemite National Park	800/1996
North America	data set	IAO	IAO:0000100	https://www.ncdc.noaa.gov/paleo/study/3301	239	United States of America	GAZ	GAZ:00002459				36.3	degree	UO	UO:0000185	-118.3	degree	UO	UO:0000185	3420.00	meter	UO	UO:0000008	Collaborative Model	1	year	UO	UO:0000036	NAm_018	TRW	tree	Boreal Plateau	831/1992
North America	data set	IAO	IAO:0000100	https://www.ncdc.noaa.gov/paleo/study/3335	240	United States of America	GAZ	GAZ:00002459				36.4	degree	UO	UO:0000185	-118.2	degree	UO	UO:0000185	3519.00	meter	UO	UO:0000008	Collaborative Model	1	year	UO	UO:0000036	NAm_019	TRW	tree	Upper Wright Lakes	-215/1992
North America	data set	IAO	IAO:0000100	https://www.ncdc.noaa.gov/paleo/study/4320	241	Canada	GAZ	GAZ:00002560				51.4	degree	UO	UO:0000185	-117.3	degree	UO	UO:0000185	2000.00	meter	UO	UO:0000008	Collaborative Model	1	year	UO	UO:0000036	NAm_026	MXD	tree	Athabasca, historisch	1072/1991
North America	data set	IAO	IAO:0000100	https://www.ncdc.noaa.gov/paleo/study/13782	242	Canada	GAZ	GAZ:00002560				52.7	degree	UO	UO:0000185	-118.3	degree	UO	UO:0000185	1850.00	meter	UO	UO:0000008	Collaborative Model	1	year	UO	UO:0000036	NAm_029	TRW	tree	Bennington	1104/1996
North America	data set	IAO	IAO:0000100	https://www.ncdc.noaa.gov/paleo/study/13783	243	Canada	GAZ	GAZ:00002560				50.8	degree	UO	UO:0000185	-115.3	degree	UO	UO:0000185	2300.00	meter	UO	UO:0000008	Collaborative Model	1	year	UO	UO:0000036	NAm_030	TRW	tree	French Glacier	1069/1993
North America	data set	IAO	IAO:0000100	https://www.ncdc.noaa.gov/paleo/study/13785	244	Canada	GAZ	GAZ:00002560				60.2	degree	UO	UO:0000185	-138.5	degree	UO	UO:0000185	800.00	meter	UO	UO:0000008	Collaborative Model	1	year	UO	UO:0000036	NAm_032	TRW	tree	Landslide	913/2001
North America	data set	IAO	IAO:0000100	https://www.ncdc.noaa.gov/paleo/study/2871	245	United States of America	GAZ	GAZ:00002459				39.9	degree	UO	UO:0000185	-105.9	degree	UO	UO:0000185	3370.00	meter	UO	UO:0000008	Collaborative Model	1	year	UO	UO:0000036	NAm_041	MXD	tree	Fool Creek	1296/1993
North America	data set	IAO	IAO:0000100	https://www.ncdc.noaa.gov/paleo/study/3739	246	United States of America	GAZ	GAZ:00002459				45.3	degree	UO	UO:0000185	-111.3	degree	UO	UO:0000185	2500.00	meter	UO	UO:0000008	Collaborative Model	1	year	UO	UO:0000036	NAm_044	TRW	tree	Yellow Mountain Ridge	470/1998
North America	data set	IAO	IAO:0000100	https://www.ncdc.noaa.gov/paleo/study/3566	247	United States of America	GAZ	GAZ:00002459				46.3	degree	UO	UO:0000185	-113.2	degree	UO	UO:0000185	2645.00	meter	UO	UO:0000008	Collaborative Model	1	year	UO	UO:0000036	NAm_045	TRW	tree	Flint Creek Range	999/1998
North America	data set	IAO	IAO:0000100	https://www.ncdc.noaa.gov/paleo/study/12696	248	United States of America	GAZ	GAZ:00002459				46	degree	UO	UO:0000185	-113.4	degree	UO	UO:0000185	2700.00	meter	UO	UO:0000008	Collaborative Model	1	year	UO	UO:0000036	NAm_046	TRW	tree	Pintlers	1200/2005
North America	data set	IAO	IAO:0000100	https://www.ncdc.noaa.gov/paleo/study/3395	249	United States of America	GAZ	GAZ:00002459				40.2	degree	UO	UO:0000185	-115.5	degree	UO	UO:0000185	3170.00	meter	UO	UO:0000008	Collaborative Model	1	year	UO	UO:0000036	NAm_049	TRW	tree	Pearl Peak	320/1985
North America	data set	IAO	IAO:0000100	https://www.ncdc.noaa.gov/paleo/study/3384	250	United States of America	GAZ	GAZ:00002459				38.5	degree	UO	UO:0000185	-114.2	degree	UO	UO:0000185	3415.00	meter	UO	UO:0000008	Collaborative Model	1	year	UO	UO:0000036	NAm_050	TRW	tree	Mount Washington	825/1983
North America	data set	IAO	IAO:0000100	https://www.ncdc.noaa.gov/paleo/study/3313	251	United States of America	GAZ	GAZ:00002459				47.3	degree	UO	UO:0000185	-121.3	degree	UO	UO:0000185	1530.00	meter	UO	UO:0000008	Collaborative Model	1	year	UO	UO:0000036	NAm_059	TRW	tree	Granite Mountain	1259/1980
North America	data set	IAO	IAO:0000100	https://www.ncdc.noaa.gov/paleo/study/3330	252	United States of America	GAZ	GAZ:00002459				48.3	degree	UO	UO:0000185	-120.3	degree	UO	UO:0000185	2100.00	meter	UO	UO:0000008	Collaborative Model	1	year	UO	UO:0000036	NAm_060	TRW	tree	Scatter Lake	1316/1980
North America	data set	IAO	IAO:0000100	https://www.ncdc.noaa.gov/paleo/study/2858	253	United States of America	GAZ	GAZ:00002459				44.4	degree	UO	UO:0000185	-110.1	degree	UO	UO:0000185	2580.00	meter	UO	UO:0000008	Collaborative Model	1	year	UO	UO:0000036	NAm_064	MXD	tree	Sylvan Pass bei Cody	1388/1983
North America	data set	IAO	IAO:0000100	https://www.ncdc.noaa.gov/paleo/study/6221	254	United States of America	GAZ	GAZ:00002459	lake sediment	ENVO	ENVO:00000546	44.5	degree	UO	UO:0000185	-70.1	degree	UO	UO:0000185	124.00	meter	UO	UO:0000008	Collaborative Model	31	year	UO	UO:0000036	NAm_065	pollen	lake sediment	Basin Pond	362/1960
North America	data set	IAO	IAO:0000100	https://doi.org/10.6084/m9.figshare.c.3285353	1	United States of America	GAZ	GAZ:00002459				46.7	degree	UO	UO:0000185	-114.2	degree	UO	UO:0000185	2614.00	meter	UO	UO:0000008	Collaborative Model	1	year	UO	UO:0000036	NAm_066	TRW	tree	Carlton Ridge	1150/1998
North America	data set	IAO	IAO:0000100	https://www.ncdc.noaa.gov/paleo/study/6221	254	United States of America	GAZ	GAZ:00002459	lake sediment	ENVO	ENVO:00000546	33.8	degree	UO	UO:0000185	-79	degree	UO	UO:0000185	513.00	meter	UO	UO:0000008	Collaborative Model	39	year	UO	UO:0000036	NAm_067	pollen	lake sediment	Clear Pond	52/1960
North America	data set	IAO	IAO:0000100	https://www.ncdc.noaa.gov/paleo/study/6221	254	United States of America	GAZ	GAZ:00002459	lake sediment	ENVO	ENVO:00000546	46.3	degree	UO	UO:0000185	-67.9	degree	UO	UO:0000185	140.00	meter	UO	UO:0000008	Collaborative Model	33	year	UO	UO:0000036	NAm_068	pollen	lake sediment	Conroy Lake	10/1967
North America	data set	IAO	IAO:0000100	https://www.ncdc.noaa.gov/paleo/study/6221	254	United States of America	GAZ	GAZ:00002459	lake sediment	ENVO	ENVO:00000546	45.3	degree	UO	UO:0000185	-91.5	degree	UO	UO:0000185	334.00	meter	UO	UO:0000008	Collaborative Model	18	year	UO	UO:0000036	NAm_069	pollen	lake sediment	Dark Lake	1044/1950
North America	data set	IAO	IAO:0000100	https://doi.org/10.6084/m9.figshare.c.3285353	1	United States of America	GAZ	GAZ:00002459				43	degree	UO	UO:0000185	-109.6	degree	UO	UO:0000185	3292.00	meter	UO	UO:0000008	Collaborative Model	1	year	UO	UO:0000036	NAm_070	TRW	tree	Fremont Glacier	1227/2001
North America	data set	IAO	IAO:0000100	https://doi.org/10.6084/m9.figshare.c.3285353	1	United States of America	GAZ	GAZ:00002459				37	degree	UO	UO:0000185	-116.5	degree	UO	UO:0000185	700.00	meter	UO	UO:0000008	Collaborative Model	1	year	UO	UO:0000036	NAm_071	TRW	tree	Great Basin 4500yr Composite Chronology	1/2009
North America	data set	IAO	IAO:0000100	https://doi.org/10.6084/m9.figshare.c.3285353	1	Canada	GAZ	GAZ:00002560	lake sediment	ENVO	ENVO:00000546	50.2	degree	UO	UO:0000185	-122.9	degree	UO	UO:0000185	640.00	meter	UO	UO:0000008	Collaborative Model	1	year	UO	UO:0000036	NAm_072	varve thickness	lake sediment	Green Lake	1388/1999
North America	data set	IAO	IAO:0000100	https://www.ncdc.noaa.gov/paleo/study/6221	254	United States of America	GAZ	GAZ:00002459	lake sediment	ENVO	ENVO:00000546	46.2	degree	UO	UO:0000185	-89.7	degree	UO	UO:0000185	488.00	meter	UO	UO:0000008	Collaborative Model	22	year	UO	UO:0000036	NAm_073	pollen	lake sediment	Hell's Kitchen Lake	-53/1960
North America	data set	IAO	IAO:0000100	https://www.ncdc.noaa.gov/paleo/study/6221	254	United States of America	GAZ	GAZ:00002459	lake sediment	ENVO	ENVO:00000546	48	degree	UO	UO:0000185	-91	degree	UO	UO:0000185	462.00	meter	UO	UO:0000008	Collaborative Model	10	year	UO	UO:0000036	NAm_074	pollen	lake sediment	Lake of the Clouds	1030/1970
North America	data set	IAO	IAO:0000100	https://www.ncdc.noaa.gov/paleo/study/18735	255	Canada	GAZ	GAZ:00002560	lake sediment	ENVO	ENVO:00000546	45.8	degree	UO	UO:0000185	-75.1	degree	UO	UO:0000185	176.00	meter	UO	UO:0000008	Collaborative Model	10	year	UO	UO:0000036	NAm_075	pollen	lake sediment	Lac Noir	1007/2007
North America	data set	IAO	IAO:0000100	https://www.ncdc.noaa.gov/paleo/study/16761	256	United States of America	GAZ	GAZ:00002459	lake sediment	ENVO	ENVO:00000546	45.89	degree	UO	UO:0000185	-95.478	degree	UO	UO:0000185	415.00	meter	UO	UO:0000008	Collaborative Model	4	year	UO	UO:0000036	NAm_076	pollen	lake sediment	Lake Mina	1120/1900
North America	data set	IAO	IAO:0000100	https://www.ncdc.noaa.gov/paleo/study/16761	256	United States of America	GAZ	GAZ:00002459	lake sediment	ENVO	ENVO:00000546	45.89	degree	UO	UO:0000185	-95.478	degree	UO	UO:0000185	415.00	meter	UO	UO:0000008	Collaborative Model	4	year	UO	UO:0000036	NAm_077	pollen	lake sediment	Lake Mina	1120/1900
North America	data set	IAO	IAO:0000100	https://www.ncdc.noaa.gov/paleo/study/6221	254	United States of America	GAZ	GAZ:00002459	lake sediment	ENVO	ENVO:00000546	45.3	degree	UO	UO:0000185	-91.5	degree	UO	UO:0000185	330.00	meter	UO	UO:0000008	Collaborative Model	18	year	UO	UO:0000036	NAm_078	pollen	lake sediment	LittlePine Lake	1237/1950
North America	data set	IAO	IAO:0000100	https://www.ncdc.noaa.gov/paleo/study/13543	257	United States of America	GAZ	GAZ:00002459	speleothem	ENVO	ENVO:00000327	42.083	degree	UO	UO:0000185	-123.416	degree	UO	UO:0000185	1200.00	meter	UO	UO:0000008	Collaborative Model	2	year	UO	UO:0000036	NAm_079	d18O	speleothem	Oregon Caves National Monument	-6015/1716
North America	data set	IAO	IAO:0000100	https://www.ncdc.noaa.gov/paleo/study/6221	254	United States of America	GAZ	GAZ:00002459	lake sediment	ENVO	ENVO:00000546	45.3	degree	UO	UO:0000185	-91.5	degree	UO	UO:0000185	335.00	meter	UO	UO:0000008	Collaborative Model	17	year	UO	UO:0000036	NAm_080	pollen	lake sediment	Ruby Lake	1121/1965
North America	data set	IAO	IAO:0000100	https://doi.org/10.6084/m9.figshare.c.3285353	1	United States of America	GAZ	GAZ:00002459				36.5	degree	UO	UO:0000185	-118.3	degree	UO	UO:0000185	3500.00	meter	UO	UO:0000008	Collaborative Model	1	year	UO	UO:0000036	NAm_081	TRW	tree	Siberian Outpost View	494/2001
North America	data set	IAO	IAO:0000100	https://www.ncdc.noaa.gov/paleo/study/16558	258	Canada	GAZ	GAZ:00002560				54.21	degree	UO	UO:0000185	-71.35	degree	UO	UO:0000185	500.00	meter	UO	UO:0000008	Collaborative Model	1	year	UO	UO:0000036	NAm_082	TRW	tree	L1_CANA458, L12_CANA459, L16_CANA460, L18_CANA461, L20_CANA462, L22_CANA463	910/2011
North America	data set	IAO	IAO:0000100	https://www.ncdc.noaa.gov/paleo/study/3264	259	United States of America	GAZ	GAZ:00002459				60.4	degree	UO	UO:0000185	-147.8	degree	UO	UO:0000185	275.00	meter	UO	UO:0000008	Collaborative Model	1	year	UO	UO:0000036	NAm_083	TRW	tree	Herring Alpine	1422/1972
North America	data set	IAO	IAO:0000100	https://www.ncdc.noaa.gov/paleo/study/4397	260	United States of America	GAZ	GAZ:00002459				63.7	degree	UO	UO:0000185	-149.6	degree	UO	UO:0000185	750.00	meter	UO	UO:0000008	Collaborative Model	1	year	UO	UO:0000036	NAm_084	MXD	tree	Denali National Park	1551/1983
North America	data set	IAO	IAO:0000100	https://www.ncdc.noaa.gov/paleo/study/4409	261	United States of America	GAZ	GAZ:00002459				61.8	degree	UO	UO:0000185	-147.3	degree	UO	UO:0000185	960.00	meter	UO	UO:0000008	Collaborative Model	1	year	UO	UO:0000036	NAm_085	TRW	tree	Eureka Summit	1654/1983
North America	data set	IAO	IAO:0000100	https://www.ncdc.noaa.gov/paleo/study/4409	261	United States of America	GAZ	GAZ:00002459				61.8	degree	UO	UO:0000185	-147.3	degree	UO	UO:0000185	960.00	meter	UO	UO:0000008	Collaborative Model	1	year	UO	UO:0000036	NAm_086	MXD	tree	Eureka Summit	1654/1983
North America	data set	IAO	IAO:0000100	https://www.ncdc.noaa.gov/paleo/study/3480	262	United States of America	GAZ	GAZ:00002459				58.1	degree	UO	UO:0000185	-152.7	degree	UO	UO:0000185	10.00	meter	UO	UO:0000008	Collaborative Model	1	year	UO	UO:0000036	NAm_087	TRW	tree	Settlement Point Afognak Island	1690/1996
North America	data set	IAO	IAO:0000100	https://www.ncdc.noaa.gov/paleo/study/5244	263	United States of America	GAZ	GAZ:00002459				60	degree	UO	UO:0000185	-141.7	degree	UO	UO:0000185	650.00	meter	UO	UO:0000008	Collaborative Model	1	year	UO	UO:0000036	NAm_088	TRW	tree	Miners Well	1428/1995
North America	data set	IAO	IAO:0000100	https://www.ncdc.noaa.gov/paleo/study/3879	264	United States of America	GAZ	GAZ:00002459				63.3	degree	UO	UO:0000185	-147.8	degree	UO	UO:0000185	884.00	meter	UO	UO:0000008	Collaborative Model	1	year	UO	UO:0000036	NAm_089	TRW	tree	Canyon Creek	1642/1997
North America	data set	IAO	IAO:0000100	https://www.ncdc.noaa.gov/paleo/study/3043	265	United States of America	GAZ	GAZ:00002459				65.2	degree	UO	UO:0000185	-162.2	degree	UO	UO:0000185	168.00	meter	UO	UO:0000008	Collaborative Model	1	year	UO	UO:0000036	NAm_090	TRW	tree	Almond Butter Lower	1607/2002
North America	data set	IAO	IAO:0000100	https://www.ncdc.noaa.gov/paleo/study/3044	266	United States of America	GAZ	GAZ:00002459				65.2	degree	UO	UO:0000185	-162.2	degree	UO	UO:0000185	213.00	meter	UO	UO:0000008	Collaborative Model	1	year	UO	UO:0000036	NAm_091	TRW	tree	Almond Butter Upper	1406/2002
North America	data set	IAO	IAO:0000100	https://www.ncdc.noaa.gov/paleo/study/3047	267	United States of America	GAZ	GAZ:00002459				65.2	degree	UO	UO:0000185	-162.3	degree	UO	UO:0000185	259.00	meter	UO	UO:0000008	Collaborative Model	1	year	UO	UO:0000036	NAm_092	TRW	tree	Burnt Over	1621/2002
North America	data set	IAO	IAO:0000100	https://www.ncdc.noaa.gov/paleo/study/3059	268	United States of America	GAZ	GAZ:00002459				65.2	degree	UO	UO:0000185	-162.2	degree	UO	UO:0000185	251.00	meter	UO	UO:0000008	Collaborative Model	1	year	UO	UO:0000036	NAm_093	TRW	tree	Windy Ridge Alaska	1556/2002
North America	data set	IAO	IAO:0000100	https://www.ncdc.noaa.gov/paleo/study/3605	269	United States of America	GAZ	GAZ:00002459				62.4	degree	UO	UO:0000185	-143.1	degree	UO	UO:0000185	1167.00	meter	UO	UO:0000008	Collaborative Model	1	year	UO	UO:0000036	NAm_094	TRW	tree	Nabesna Mine	1471/1997
North America	data set	IAO	IAO:0000100	https://www.ncdc.noaa.gov/paleo/study/3605	269	United States of America	GAZ	GAZ:00002459				62.4	degree	UO	UO:0000185	-143.1	degree	UO	UO:0000185	1167.00	meter	UO	UO:0000008	Collaborative Model	1	year	UO	UO:0000036	NAm_095	MXD	tree	Nabesna Mine	1540/1997
North America	data set	IAO	IAO:0000100	https://www.ncdc.noaa.gov/paleo/study/3587	270	United States of America	GAZ	GAZ:00002459				61.3	degree	UO	UO:0000185	-142.7	degree	UO	UO:0000185	1040.00	meter	UO	UO:0000008	Collaborative Model	1	year	UO	UO:0000036	NAm_096	TRW	tree	Big Bend Lake	1557/1997
North America	data set	IAO	IAO:0000100	https://www.ncdc.noaa.gov/paleo/study/12445	271	United States of America	GAZ	GAZ:00002459				55.3	degree	UO	UO:0000185	-131.6	degree	UO	UO:0000185	815.00	meter	UO	UO:0000008	Collaborative Model	1	year	UO	UO:0000036	NAm_097	TRW	tree	Deer Mountain	1550/1999
North America	data set	IAO	IAO:0000100	https://www.ncdc.noaa.gov/paleo/study/12449	272	United States of America	GAZ	GAZ:00002459				58.4	degree	UO	UO:0000185	-134.6	degree	UO	UO:0000185	757.00	meter	UO	UO:0000008	Collaborative Model	1	year	UO	UO:0000036	NAm_098	TRW	tree	McGinnis Trail	1380/1999
North America	data set	IAO	IAO:0000100	https://www.ncdc.noaa.gov/paleo/study/13707	273	United States of America	GAZ	GAZ:00002459				56	degree	UO	UO:0000185	-132	degree	UO	UO:0000185	0.00	meter	UO	UO:0000008	Collaborative Model	1	year	UO	UO:0000036	NAm_099	TRW	tree	Southern Alaska composite	1343/2000
North America	data set	IAO	IAO:0000100	https://www.ncdc.noaa.gov/paleo/study/13708	274	United States of America	GAZ	GAZ:00002459				65.2	degree	UO	UO:0000185	-162.3	degree	UO	UO:0000185	100.00	meter	UO	UO:0000008	Collaborative Model	1	year	UO	UO:0000036	NAm_100	TRW	tree	Seward Composite	1389/2001
North America	data set	IAO	IAO:0000100	https://www.ncdc.noaa.gov/paleo/study/13708	274	United States of America	GAZ	GAZ:00002459				65.2	degree	UO	UO:0000185	-162.3	degree	UO	UO:0000185	100.00	meter	UO	UO:0000008	Collaborative Model	1	year	UO	UO:0000036	NAm_101	MXD	tree	Seward Composite	1389/2001
North America	data set	IAO	IAO:0000100	https://www.ncdc.noaa.gov/paleo/study/13709	275	United States of America	GAZ	GAZ:00002459				62	degree	UO	UO:0000185	-142	degree	UO	UO:0000185	200.00	meter	UO	UO:0000008	Collaborative Model	1	year	UO	UO:0000036	NAm_102	MXD	tree	Wrangells Composite	1540/1998
North America	data set	IAO	IAO:0000100	https://www.ncdc.noaa.gov/paleo/study/13710	276	United States of America	GAZ	GAZ:00002459				67	degree	UO	UO:0000185	-152	degree	UO	UO:0000185	200.00	meter	UO	UO:0000008	Collaborative Model	1	year	UO	UO:0000036	NAm_103	MXD	tree	Northern Alaska Composite	1524/1990
North America	data set	IAO	IAO:0000100	https://www.ncdc.noaa.gov/paleo/study/14790	277	United States of America	GAZ	GAZ:00002459				68.7	degree	UO	UO:0000185	-141.6	degree	UO	UO:0000185	790.00	meter	UO	UO:0000008	Collaborative Model	1	year	UO	UO:0000036	NAm_104	MXD	tree	Firth River 1236	1073/2002
North America	data set	IAO	IAO:0000100	https://www.ncdc.noaa.gov/paleo/study/3669	278	United States of America	GAZ	GAZ:00002459				57.1	degree	UO	UO:0000185	-135.4	degree	UO	UO:0000185	5.00	meter	UO	UO:0000008	Collaborative Model	1	year	UO	UO:0000036	NAm_105	TRW	tree	Starrigawan Old Sitka	1605/1985
North America	data set	IAO	IAO:0000100	https://www.ncdc.noaa.gov/paleo/study/2854	279	United States of America	GAZ	GAZ:00002459				35.4	degree	UO	UO:0000185	-110.2	degree	UO	UO:0000185	3150.00	meter	UO	UO:0000008	Collaborative Model	1	year	UO	UO:0000036	NAm_106	MXD	tree	Snow Bowl San Francisco Peak	1453/1983
North America	data set	IAO	IAO:0000100	https://www.ncdc.noaa.gov/paleo/study/2838	280	United States of America	GAZ	GAZ:00002459				32.5	degree	UO	UO:0000185	-110.8	degree	UO	UO:0000185	2700.00	meter	UO	UO:0000008	Collaborative Model	1	year	UO	UO:0000036	NAm_107	MXD	tree	Mt. Lemon	1568/1983
North America	data set	IAO	IAO:0000100	https://www.ncdc.noaa.gov/paleo/study/2862	281	United States of America	GAZ	GAZ:00002459				37.8	degree	UO	UO:0000185	-119.3	degree	UO	UO:0000185	3000.00	meter	UO	UO:0000008	Collaborative Model	1	year	UO	UO:0000036	NAm_108	MXD	tree	Yosemite Park E Eingang	1513/1983
North America	data set	IAO	IAO:0000100	https://www.ncdc.noaa.gov/paleo/study/3690	282	United States of America	GAZ	GAZ:00002459				37.9	degree	UO	UO:0000185	-119.2	degree	UO	UO:0000185	3300.00	meter	UO	UO:0000008	Collaborative Model	1	year	UO	UO:0000036	NAm_109	TRW	tree	Dana Plateau Inyo National Forest	1430/1996
North America	data set	IAO	IAO:0000100	https://www.ncdc.noaa.gov/paleo/study/2754	283	United States of America	GAZ	GAZ:00002459				34.1	degree	UO	UO:0000185	-116.8	degree	UO	UO:0000185	2890.00	meter	UO	UO:0000008	Collaborative Model	1	year	UO	UO:0000036	NAm_110	TRW	tree	Fish Creek Trail (San Gorgonio)	1534/1995
North America	data set	IAO	IAO:0000100	https://www.ncdc.noaa.gov/paleo/study/3263	284	Canada	GAZ	GAZ:00002560				58.4	degree	UO	UO:0000185	-68.4	degree	UO	UO:0000185	46.00	meter	UO	UO:0000008	Collaborative Model	1	year	UO	UO:0000036	NAm_111	TRW	tree	Fort Chimo (Merged)	1641/1974
North America	data set	IAO	IAO:0000100	https://www.ncdc.noaa.gov/paleo/study/2939	285	Canada	GAZ	GAZ:00002560				68.6	degree	UO	UO:0000185	-138.6	degree	UO	UO:0000185	381.00	meter	UO	UO:0000008	Collaborative Model	1	year	UO	UO:0000036	NAm_112	TRW	tree	Spruce Creek	1570/1977
North America	data set	IAO	IAO:0000100	https://www.ncdc.noaa.gov/paleo/study/4583	286	Canada	GAZ	GAZ:00002560				62.7	degree	UO	UO:0000185	-111	degree	UO	UO:0000185	1400.00	meter	UO	UO:0000008	Collaborative Model	1	year	UO	UO:0000036	NAm_113	MXD	tree	Pethai Peninsula	1610/1988
North America	data set	IAO	IAO:0000100	https://www.ncdc.noaa.gov/paleo/study/4499	287	Canada	GAZ	GAZ:00002560				56.2	degree	UO	UO:0000185	-67.7	degree	UO	UO:0000185	1000.00	meter	UO	UO:0000008	Collaborative Model	1	year	UO	UO:0000036	NAm_114	TRW	tree	Lac Romanel (Feucht)	1659/1988
North America	data set	IAO	IAO:0000100	https://www.ncdc.noaa.gov/paleo/study/4499	287	Canada	GAZ	GAZ:00002560				56.2	degree	UO	UO:0000185	-67.7	degree	UO	UO:0000185	1000.00	meter	UO	UO:0000008	Collaborative Model	1	year	UO	UO:0000036	NAm_115	MXD	tree	Lac Romanel (Feucht)	1659/1988
North America	data set	IAO	IAO:0000100	https://www.ncdc.noaa.gov/paleo/study/4400	288	Canada	GAZ	GAZ:00002560				61.7	degree	UO	UO:0000185	-139.7	degree	UO	UO:0000185	750.00	meter	UO	UO:0000008	Collaborative Model	1	year	UO	UO:0000036	NAm_116	MXD	tree	Don Jek River Bridge	1585/1983
North America	data set	IAO	IAO:0000100	https://www.ncdc.noaa.gov/paleo/study/4658	289	Canada	GAZ	GAZ:00002560				54.9	degree	UO	UO:0000185	-127.3	degree	UO	UO:0000185	1200.00	meter	UO	UO:0000008	Collaborative Model	1	year	UO	UO:0000036	NAm_117	TRW	tree	Smithers Ski Area	1680/1983
North America	data set	IAO	IAO:0000100	https://www.ncdc.noaa.gov/paleo/study/4658	289	Canada	GAZ	GAZ:00002560				54.9	degree	UO	UO:0000185	-127.3	degree	UO	UO:0000185	1200.00	meter	UO	UO:0000008	Collaborative Model	1	year	UO	UO:0000036	NAm_118	MXD	tree	Smithers Ski Area	1680/1983
North America	data set	IAO	IAO:0000100	https://www.ncdc.noaa.gov/paleo/study/4344	290	Canada	GAZ	GAZ:00002560				53.3	degree	UO	UO:0000185	-120.7	degree	UO	UO:0000185	1530.00	meter	UO	UO:0000008	Collaborative Model	1	year	UO	UO:0000036	NAm_119	MXD	tree	Bell Mountain	1649/1983
North America	data set	IAO	IAO:0000100	https://www.ncdc.noaa.gov/paleo/study/4670	291	Canada	GAZ	GAZ:00002560				52.3	degree	UO	UO:0000185	-117	degree	UO	UO:0000185	2000.00	meter	UO	UO:0000008	Collaborative Model	1	year	UO	UO:0000036	NAm_120	TRW	tree	Sunwapta Pass	1608/1983
North America	data set	IAO	IAO:0000100	https://www.ncdc.noaa.gov/paleo/study/4670	291	Canada	GAZ	GAZ:00002560				52.3	degree	UO	UO:0000185	-117	degree	UO	UO:0000185	2000.00	meter	UO	UO:0000008	Collaborative Model	1	year	UO	UO:0000036	NAm_121	MXD	tree	Sunwapta Pass	1608/1983
North America	data set	IAO	IAO:0000100	https://www.ncdc.noaa.gov/paleo/study/4584	292	Canada	GAZ	GAZ:00002560				51.8	degree	UO	UO:0000185	-116.2	degree	UO	UO:0000185	2050.00	meter	UO	UO:0000008	Collaborative Model	1	year	UO	UO:0000036	NAm_122	MXD	tree	Peyto Lake	1634/1983
North America	data set	IAO	IAO:0000100	https://www.ncdc.noaa.gov/paleo/study/2860	293	Canada	GAZ	GAZ:00002560				49.4	degree	UO	UO:0000185	-123.1	degree	UO	UO:0000185	1110.00	meter	UO	UO:0000008	Collaborative Model	1	year	UO	UO:0000036	NAm_123	MXD	tree	Vancouver Cyprus Provincial Park	1413/1983
North America	data set	IAO	IAO:0000100	https://www.ncdc.noaa.gov/paleo/study/2808	294	Canada	GAZ	GAZ:00002560				49.2	degree	UO	UO:0000185	-125.2	degree	UO	UO:0000185	1020.00	meter	UO	UO:0000008	Collaborative Model	1	year	UO	UO:0000036	NAm_124	MXD	tree	Arrowsmith Mountain	1629/1983
North America	data set	IAO	IAO:0000100	https://www.ncdc.noaa.gov/paleo/study/4090	295	Canada	GAZ	GAZ:00002560				49.9	degree	UO	UO:0000185	-118.9	degree	UO	UO:0000185	1700.00	meter	UO	UO:0000008	Collaborative Model	1	year	UO	UO:0000036	NAm_125	TRW	tree	Big White	1669/1998
North America	data set	IAO	IAO:0000100	https://www.ncdc.noaa.gov/paleo/study/3592	296	Canada	GAZ	GAZ:00002560				67.2	degree	UO	UO:0000185	-115.9	degree	UO	UO:0000185	213.00	meter	UO	UO:0000008	Collaborative Model	1	year	UO	UO:0000036	NAm_126	TRW	tree	Coppermine River	1428/1977
North America	data set	IAO	IAO:0000100	https://www.ncdc.noaa.gov/paleo/study/3598	297	Canada	GAZ	GAZ:00002560				64	degree	UO	UO:0000185	-103.9	degree	UO	UO:0000185	160.00	meter	UO	UO:0000008	Collaborative Model	1	year	UO	UO:0000036	NAm_127	TRW	tree	Hornby Cabin	1491/1984
North America	data set	IAO	IAO:0000100	https://www.ncdc.noaa.gov/paleo/study/3615	298	Canada	GAZ	GAZ:00002560				65	degree	UO	UO:0000185	-138.3	degree	UO	UO:0000185	915.00	meter	UO	UO:0000008	Collaborative Model	1	year	UO	UO:0000036	NAm_128	TRW	tree	Twisted Tree Heartrot Hill	1550/1975
North America	data set	IAO	IAO:0000100	https://www.ncdc.noaa.gov/paleo/study/4349	299	Canada	GAZ	GAZ:00002560				55.3	degree	UO	UO:0000185	-77.8	degree	UO	UO:0000185	50.00	meter	UO	UO:0000008	Collaborative Model	1	year	UO	UO:0000036	NAm_129	TRW	tree	Bonif historisc	1352/1989
North America	data set	IAO	IAO:0000100	https://www.ncdc.noaa.gov/paleo/study/4349	299	Canada	GAZ	GAZ:00002560				55.3	degree	UO	UO:0000185	-77.8	degree	UO	UO:0000185	50.00	meter	UO	UO:0000008	Collaborative Model	1	year	UO	UO:0000036	NAm_130	MXD	tree	Bonif historisc	1352/1989
North America	data set	IAO	IAO:0000100	https://www.ncdc.noaa.gov/paleo/study/4319	300	Canada	GAZ	GAZ:00002560				52.3	degree	UO	UO:0000185	-117.3	degree	UO	UO:0000185	2000.00	meter	UO	UO:0000008	Collaborative Model	1	year	UO	UO:0000036	NAm_131	MXD	tree	Athabasca Glacier	1665/1994
North America	data set	IAO	IAO:0000100	https://www.ncdc.noaa.gov/paleo/study/2923	301	Canada	GAZ	GAZ:00002560				56.9	degree	UO	UO:0000185	-61.5	degree	UO	UO:0000185	25.00	meter	UO	UO:0000008	Collaborative Model	1	year	UO	UO:0000036	NAm_132	TRW	tree	Medusa Bay	1634/1997
North America	data set	IAO	IAO:0000100	https://www.ncdc.noaa.gov/paleo/study/5520	302	Canada	GAZ	GAZ:00002560				50.2	degree	UO	UO:0000185	-117.1	degree	UO	UO:0000185	2100.00	meter	UO	UO:0000008	Collaborative Model	1	year	UO	UO:0000036	NAm_133	TRW	tree	Meadow Mountain	1669/1997
North America	data set	IAO	IAO:0000100	https://www.ncdc.noaa.gov/paleo/study/5520	302	Canada	GAZ	GAZ:00002560				50.2	degree	UO	UO:0000185	-117.1	degree	UO	UO:0000185	2100.00	meter	UO	UO:0000008	Collaborative Model	1	year	UO	UO:0000036	NAm_134	MXD	tree	Meadow Mountain	1685/1997
North America	data set	IAO	IAO:0000100	https://www.ncdc.noaa.gov/paleo/study/5529	303	Canada	GAZ	GAZ:00002560				49.4	degree	UO	UO:0000185	-117.2	degree	UO	UO:0000185	1980.00	meter	UO	UO:0000008	Collaborative Model	1	year	UO	UO:0000036	NAm_135	TRW	tree	Ymir	1693/1997
North America	data set	IAO	IAO:0000100	https://www.ncdc.noaa.gov/paleo/study/5524	304	Canada	GAZ	GAZ:00002560				50.6	degree	UO	UO:0000185	-118.6	degree	UO	UO:0000185	1830.00	meter	UO	UO:0000008	Collaborative Model	1	year	UO	UO:0000036	NAm_136	TRW	tree	Park Mountain	1477/1997
North America	data set	IAO	IAO:0000100	https://www.ncdc.noaa.gov/paleo/study/5524	304	Canada	GAZ	GAZ:00002560				50.6	degree	UO	UO:0000185	-118.6	degree	UO	UO:0000185	1830.00	meter	UO	UO:0000008	Collaborative Model	1	year	UO	UO:0000036	NAm_137	MXD	tree	Park Mountain	1528/1997
North America	data set	IAO	IAO:0000100	https://www.ncdc.noaa.gov/paleo/study/5511	305	Canada	GAZ	GAZ:00002560				49.7	degree	UO	UO:0000185	-118.9	degree	UO	UO:0000185	2000.00	meter	UO	UO:0000008	Collaborative Model	1	year	UO	UO:0000036	NAm_138	TRW	tree	Big White 2	1580/1997
North America	data set	IAO	IAO:0000100	https://www.ncdc.noaa.gov/paleo/study/5511	305	Canada	GAZ	GAZ:00002560				49.7	degree	UO	UO:0000185	-118.9	degree	UO	UO:0000185	2000.00	meter	UO	UO:0000008	Collaborative Model	1	year	UO	UO:0000036	NAm_139	MXD	tree	Big White 2	1512/1997
North America	data set	IAO	IAO:0000100	https://www.ncdc.noaa.gov/paleo/study/5512	306	Canada	GAZ	GAZ:00002560				50.7	degree	UO	UO:0000185	-121.5	degree	UO	UO:0000185	1980.00	meter	UO	UO:0000008	Collaborative Model	1	year	UO	UO:0000036	NAm_140	TRW	tree	Cornwall Hills	1554/1997
North America	data set	IAO	IAO:0000100	https://www.ncdc.noaa.gov/paleo/study/5512	306	Canada	GAZ	GAZ:00002560				50.7	degree	UO	UO:0000185	-121.5	degree	UO	UO:0000185	1980.00	meter	UO	UO:0000008	Collaborative Model	1	year	UO	UO:0000036	NAm_141	MXD	tree	Cornwall Hills	1689/1997
North America	data set	IAO	IAO:0000100	https://www.ncdc.noaa.gov/paleo/study/12568	307	Canada	GAZ	GAZ:00002560				56	degree	UO	UO:0000185	-61	degree	UO	UO:0000185	50.00	meter	UO	UO:0000008	Collaborative Model	1	year	UO	UO:0000036	NAm_142	TRW	tree	Ittyhauk Bay	1689/1998
North America	data set	IAO	IAO:0000100	https://www.ncdc.noaa.gov/paleo/study/12577	308	Canada	GAZ	GAZ:00002560				69.5	degree	UO	UO:0000185	-127.8	degree	UO	UO:0000185	500.00	meter	UO	UO:0000008	Collaborative Model	1	year	UO	UO:0000036	NAm_143	MXD	tree	Eagle Fecal/Ptarmigan Merge	1550/1993
North America	data set	IAO	IAO:0000100	https://www.ncdc.noaa.gov/paleo/study/13756	309	Canada	GAZ	GAZ:00002560				58	degree	UO	UO:0000185	-94	degree	UO	UO:0000185	100.00	meter	UO	UO:0000008	Collaborative Model	1	year	UO	UO:0000036	NAm_144	TRW	tree	Manitoba composite	1650/1982
North America	data set	IAO	IAO:0000100	https://www.ncdc.noaa.gov/paleo/study/15368	310	Canada	GAZ	GAZ:00002560				59.9	degree	UO	UO:0000185	-136.8	degree	UO	UO:0000185	931.00	meter	UO	UO:0000008	Collaborative Model	1	year	UO	UO:0000036	NAm_145	TRW	tree	Blanchard River	1670/2003
North America	data set	IAO	IAO:0000100	https://www.ncdc.noaa.gov/paleo/study/15369	311	Canada	GAZ	GAZ:00002560				59.8	degree	UO	UO:0000185	-136.6	degree	UO	UO:0000185	915.00	meter	UO	UO:0000008	Collaborative Model	1	year	UO	UO:0000036	NAm_146	TRW	tree	Nadahini	1572/2003
North America	data set	IAO	IAO:0000100	https://www.ncdc.noaa.gov/paleo/study/15520	312	Canada	GAZ	GAZ:00002560				61.4	degree	UO	UO:0000185	-128.4	degree	UO	UO:0000185	1450.00	meter	UO	UO:0000008	Collaborative Model	1	year	UO	UO:0000036	NAm_147	TRW	tree	Rock Glacier Yukon	1697/2002
North America	data set	IAO	IAO:0000100	https://www.ncdc.noaa.gov/paleo/study/15525	313	Canada	GAZ	GAZ:00002560				59.6	degree	UO	UO:0000185	-133.4	degree	UO	UO:0000185	1350.00	meter	UO	UO:0000008	Collaborative Model	1	year	UO	UO:0000036	NAm_148	TRW	tree	Snake Creek	1645/1999
North America	data set	IAO	IAO:0000100	https://www.ncdc.noaa.gov/paleo/study/15527	314	Canada	GAZ	GAZ:00002560				60.1	degree	UO	UO:0000185	-134.4	degree	UO	UO:0000185	1330.00	meter	UO	UO:0000008	Collaborative Model	1	year	UO	UO:0000036	NAm_149	TRW	tree	Sugarloaf	1700/2003
North America	data set	IAO	IAO:0000100	https://www.ncdc.noaa.gov/paleo/study/16577	315	Canada	GAZ	GAZ:00002560				51.1	degree	UO	UO:0000185	-115.8	degree	UO	UO:0000185	2250.00	meter	UO	UO:0000008	Collaborative Model	1	year	UO	UO:0000036	NAm_150	MXD	tree	Sunshine Meadows	1440/1987
North America	data set	IAO	IAO:0000100	https://www.ncdc.noaa.gov/paleo/study/16587	316	Canada	GAZ	GAZ:00002560				52.2	degree	UO	UO:0000185	-117.2	degree	UO	UO:0000185	2000.00	meter	UO	UO:0000008	Collaborative Model	1	year	UO	UO:0000036	NAm_151	TRW	tree	Athabasca Glacier 2	920/1987
North America	data set	IAO	IAO:0000100	https://www.ncdc.noaa.gov/paleo/study/16587	316	Canada	GAZ	GAZ:00002560				52.2	degree	UO	UO:0000185	-117.2	degree	UO	UO:0000185	2000.00	meter	UO	UO:0000008	Collaborative Model	1	year	UO	UO:0000036	NAm_152	MXD	tree	Athabasca Glacier 2	1665/1994
North America	data set	IAO	IAO:0000100	https://www.ncdc.noaa.gov/paleo/study/16590	317	Canada	GAZ	GAZ:00002560				52.7	degree	UO	UO:0000185	-118.3	degree	UO	UO:0000185	1850.00	meter	UO	UO:0000008	Collaborative Model	1	year	UO	UO:0000036	NAm_153	TRW	tree	Bennington	1563/1996
North America	data set	IAO	IAO:0000100	https://www.ncdc.noaa.gov/paleo/study/16592	318	Canada	GAZ	GAZ:00002560				51.7	degree	UO	UO:0000185	-116.5	degree	UO	UO:0000185	2050.00	meter	UO	UO:0000008	Collaborative Model	1	year	UO	UO:0000036	NAm_154	TRW	tree	Bow Summit/Peyto Lake	1575/2000
North America	data set	IAO	IAO:0000100	https://www.ncdc.noaa.gov/paleo/study/16593	319	Canada	GAZ	GAZ:00002560				52.9	degree	UO	UO:0000185	-117.3	degree	UO	UO:0000185	2050.00	meter	UO	UO:0000008	Collaborative Model	1	year	UO	UO:0000036	NAm_155	TRW	tree	Cardinal Divide	1528/1990
North America	data set	IAO	IAO:0000100	https://www.ncdc.noaa.gov/paleo/study/16595	320	Canada	GAZ	GAZ:00002560				52.6	degree	UO	UO:0000185	-117.9	degree	UO	UO:0000185	2000.00	meter	UO	UO:0000008	Collaborative Model	1	year	UO	UO:0000036	NAm_156	TRW	tree	Geraldine Lakes	1513/1990
North America	data set	IAO	IAO:0000100	https://www.ncdc.noaa.gov/paleo/study/16596	321	Canada	GAZ	GAZ:00002560				50.6	degree	UO	UO:0000185	-115	degree	UO	UO:0000185	2250.00	meter	UO	UO:0000008	Collaborative Model	1	year	UO	UO:0000036	NAm_157	TRW	tree	Highwood Pass	1613/1987
North America	data set	IAO	IAO:0000100	https://www.ncdc.noaa.gov/paleo/study/16597	322	Canada	GAZ	GAZ:00002560				52.2	degree	UO	UO:0000185	-117.2	degree	UO	UO:0000185	2200.00	meter	UO	UO:0000008	Collaborative Model	1	year	UO	UO:0000036	NAm_158	TRW	tree	Hilda	1428/2000
North America	data set	IAO	IAO:0000100	https://www.ncdc.noaa.gov/paleo/study/16602	323	Canada	GAZ	GAZ:00002560				50.9	degree	UO	UO:0000185	-115.2	degree	UO	UO:0000185	2120.00	meter	UO	UO:0000008	Collaborative Model	1	year	UO	UO:0000036	NAm_159	TRW	tree	Nakiska	1619/1987
North America	data set	IAO	IAO:0000100	https://www.ncdc.noaa.gov/paleo/study/16605	324	Canada	GAZ	GAZ:00002560				53	degree	UO	UO:0000185	-118.2	degree	UO	UO:0000185	2000.00	meter	UO	UO:0000008	Collaborative Model	1	year	UO	UO:0000036	NAm_160	TRW	tree	Pyramid Mountain	1625/1990
North America	data set	IAO	IAO:0000100	https://www.ncdc.noaa.gov/paleo/study/16608	325	Canada	GAZ	GAZ:00002560				52.9	degree	UO	UO:0000185	-118	degree	UO	UO:0000185	2050.00	meter	UO	UO:0000008	Collaborative Model	1	year	UO	UO:0000036	NAm_161	TRW	tree	Signal Mountain	1489/1990
North America	data set	IAO	IAO:0000100	https://www.ncdc.noaa.gov/paleo/study/16609	326	Canada	GAZ	GAZ:00002560				53.2	degree	UO	UO:0000185	-119.5	degree	UO	UO:0000185	1900.00	meter	UO	UO:0000008	Collaborative Model	1	year	UO	UO:0000036	NAm_162	TRW	tree	Small River	1569/1989
North America	data set	IAO	IAO:0000100	https://www.ncdc.noaa.gov/paleo/study/16612	327	Canada	GAZ	GAZ:00002560				52.8	degree	UO	UO:0000185	-117.7	degree	UO	UO:0000185	1800.00	meter	UO	UO:0000008	Collaborative Model	1	year	UO	UO:0000036	NAm_163	TRW	tree	Surprise Valley	1600/1990
North America	data set	IAO	IAO:0000100	https://www.ncdc.noaa.gov/paleo/study/3680	328	United States of America	GAZ	GAZ:00002459				40.1	degree	UO	UO:0000185	-105.6	degree	UO	UO:0000185	3320.00	meter	UO	UO:0000008	Collaborative Model	1	year	UO	UO:0000036	NAm_164	MXD	tree	Arapahoe	1610/1982
North America	data set	IAO	IAO:0000100	https://www.ncdc.noaa.gov/paleo/study/3381	329	United States of America	GAZ	GAZ:00002459				37.9	degree	UO	UO:0000185	-107.7	degree	UO	UO:0000185	3400.00	meter	UO	UO:0000008	Collaborative Model	1	year	UO	UO:0000036	NAm_165	MXD	tree	Red Mountain Pass Silverton	1626/1983
North America	data set	IAO	IAO:0000100	https://www.ncdc.noaa.gov/paleo/study/2842	330	United States of America	GAZ	GAZ:00002459				39.3	degree	UO	UO:0000185	-105	degree	UO	UO:0000185	3600.00	meter	UO	UO:0000008	Collaborative Model	1	year	UO	UO:0000036	NAm_166	TRW	tree	Pike Peaks	1530/1983
North America	data set	IAO	IAO:0000100	https://www.ncdc.noaa.gov/paleo/study/2842	330	United States of America	GAZ	GAZ:00002459				39.3	degree	UO	UO:0000185	-105	degree	UO	UO:0000185	3600.00	meter	UO	UO:0000008	Collaborative Model	1	year	UO	UO:0000036	NAm_167	MXD	tree	Pike Peaks	1530/1983
North America	data set	IAO	IAO:0000100	https://www.ncdc.noaa.gov/paleo/study/2813	331	United States of America	GAZ	GAZ:00002459				38.7	degree	UO	UO:0000185	-107.6	degree	UO	UO:0000185	3700.00	meter	UO	UO:0000008	Collaborative Model	1	year	UO	UO:0000036	NAm_168	TRW	tree	Cottonwood Pass	1565/1982
North America	data set	IAO	IAO:0000100	https://www.ncdc.noaa.gov/paleo/study/2813	331	United States of America	GAZ	GAZ:00002459				38.7	degree	UO	UO:0000185	-107.6	degree	UO	UO:0000185	3700.00	meter	UO	UO:0000008	Collaborative Model	1	year	UO	UO:0000036	NAm_169	MXD	tree	Cottonwood Pass	1565/1982
North America	data set	IAO	IAO:0000100	https://www.ncdc.noaa.gov/paleo/study/2871	245	United States of America	GAZ	GAZ:00002459				39.9	degree	UO	UO:0000185	-105.9	degree	UO	UO:0000185	3370.00	meter	UO	UO:0000008	Collaborative Model	1	year	UO	UO:0000036	NAm_170	TRW	tree	Fool Creek	1224/1992
North America	data set	IAO	IAO:0000100	https://www.ncdc.noaa.gov/paleo/study/5502	332	United States of America	GAZ	GAZ:00002459				40.6	degree	UO	UO:0000185	-105.8	degree	UO	UO:0000185	3100.00	meter	UO	UO:0000008	Collaborative Model	1	year	UO	UO:0000036	NAm_171	TRW	tree	Cameron Pass	1552/2003
North America	data set	IAO	IAO:0000100	https://www.ncdc.noaa.gov/paleo/study/2819	333	United States of America	GAZ	GAZ:00002459				43.9	degree	UO	UO:0000185	-114.7	degree	UO	UO:0000185	2580.00	meter	UO	UO:0000008	Collaborative Model	1	year	UO	UO:0000036	NAm_172	MXD	tree	Galena Pass Sawtooth National Forest	1530/1983
North America	data set	IAO	IAO:0000100	https://www.ncdc.noaa.gov/paleo/study/3576	334	United States of America	GAZ	GAZ:00002459				44.6	degree	UO	UO:0000185	-114.5	degree	UO	UO:0000185	2820.00	meter	UO	UO:0000008	Collaborative Model	1	year	UO	UO:0000036	NAm_173	TRW	tree	Sleeping Deer Road	1305/1997
North America	data set	IAO	IAO:0000100	https://www.ncdc.noaa.gov/paleo/study/3576	334	United States of America	GAZ	GAZ:00002459				44.6	degree	UO	UO:0000185	-114.5	degree	UO	UO:0000185	2820.00	meter	UO	UO:0000008	Collaborative Model	1	year	UO	UO:0000036	NAm_174	MXD	tree	Sleeping Deer Road	1488/1997
North America	data set	IAO	IAO:0000100	https://www.ncdc.noaa.gov/paleo/study/2949	335	United States of America	GAZ	GAZ:00002459				44.8	degree	UO	UO:0000185	-70.8	degree	UO	UO:0000185	930.00	meter	UO	UO:0000008	Collaborative Model	1	year	UO	UO:0000036	NAm_175	MXD	tree	Elephant Mountain	1667/1977
North America	data set	IAO	IAO:0000100	https://www.ncdc.noaa.gov/paleo/study/2755	336	Mexico	GAZ	GAZ:00002852				31	degree	UO	UO:0000185	-115.5	degree	UO	UO:0000185	2400.00	meter	UO	UO:0000008	Collaborative Model	1	year	UO	UO:0000036	NAm_176	TRW	tree	La Tasajera (San Pedro Martir)	1536/1995
North America	data set	IAO	IAO:0000100	https://www.ncdc.noaa.gov/paleo/study/8509	337	Mexico	GAZ	GAZ:00002852				25.1	degree	UO	UO:0000185	-106.3	degree	UO	UO:0000185	2000.00	meter	UO	UO:0000008	Collaborative Model	1	year	UO	UO:0000036	NAm_177	TRW	tree	Cienega de Nuestra Senora de Guadalupe	1675/1993
North America	data set	IAO	IAO:0000100	https://www.ncdc.noaa.gov/paleo/study/2822	338	United States of America	GAZ	GAZ:00002459				45.8	degree	UO	UO:0000185	-112.5	degree	UO	UO:0000185	2730.00	meter	UO	UO:0000008	Collaborative Model	1	year	UO	UO:0000036	NAm_178	TRW	tree	Highland Fire Outlook	1496/1983
North America	data set	IAO	IAO:0000100	https://www.ncdc.noaa.gov/paleo/study/2822	338	United States of America	GAZ	GAZ:00002459				45.8	degree	UO	UO:0000185	-112.5	degree	UO	UO:0000185	2730.00	meter	UO	UO:0000008	Collaborative Model	1	year	UO	UO:0000036	NAm_179	MXD	tree	Highland Fire Outlook	1496/1983
North America	data set	IAO	IAO:0000100	https://www.ncdc.noaa.gov/paleo/study/3563	339	United States of America	GAZ	GAZ:00002459				45.9	degree	UO	UO:0000185	-114.3	degree	UO	UO:0000185	2680.00	meter	UO	UO:0000008	Collaborative Model	1	year	UO	UO:0000036	NAm_180	TRW	tree	Baker Lake	12/1997
North America	data set	IAO	IAO:0000100	https://www.ncdc.noaa.gov/paleo/study/3563	339	United States of America	GAZ	GAZ:00002459				45.9	degree	UO	UO:0000185	-114.3	degree	UO	UO:0000185	2680.00	meter	UO	UO:0000008	Collaborative Model	1	year	UO	UO:0000036	NAm_181	MXD	tree	Baker Lake	1434/1997
North America	data set	IAO	IAO:0000100	https://www.ncdc.noaa.gov/paleo/study/12697	340	United States of America	GAZ	GAZ:00002459				46	degree	UO	UO:0000185	-113.4	degree	UO	UO:0000185	2750.00	meter	UO	UO:0000008	Collaborative Model	1	year	UO	UO:0000036	NAm_182	TRW	tree	Pintlers Two	1248/2006
North America	data set	IAO	IAO:0000100	https://www.ncdc.noaa.gov/paleo/study/12703	341	Canada	GAZ	GAZ:00002560				49	degree	UO	UO:0000185	-114	degree	UO	UO:0000185	2135.00	meter	UO	UO:0000008	Collaborative Model	1	year	UO	UO:0000036	NAm_183	TRW	tree	Rowe Lakes	1252/1990
North America	data set	IAO	IAO:0000100	https://www.ncdc.noaa.gov/paleo/study/2814	342	United States of America	GAZ	GAZ:00002459				43	degree	UO	UO:0000185	-122.2	degree	UO	UO:0000185	2200.00	meter	UO	UO:0000008	Collaborative Model	1	year	UO	UO:0000036	NAm_184	MXD	tree	Crater Lake NE	1564/1983
North America	data set	IAO	IAO:0000100	https://www.ncdc.noaa.gov/paleo/study/2810	343	United States of America	GAZ	GAZ:00002459				45.3	degree	UO	UO:0000185	-121.7	degree	UO	UO:0000185	1300.00	meter	UO	UO:0000008	Collaborative Model	1	year	UO	UO:0000036	NAm_185	MXD	tree	Barlow Pass am Mt.Hood	1504/1983
North America	data set	IAO	IAO:0000100	https://www.ncdc.noaa.gov/paleo/study/20653	344	Canada	GAZ	GAZ:00002560				49.3	degree	UO	UO:0000185	-114.4	degree	UO	UO:0000185	1838.00	meter	UO	UO:0000008	Collaborative Model	1	year	UO	UO:0000036	NAm_186	TRW	tree	Tamarack Bowl	1616/2012
North America	data set	IAO	IAO:0000100	https://www.ncdc.noaa.gov/paleo/study/2812	345	United States of America	GAZ	GAZ:00002459				37.6	degree	UO	UO:0000185	-113.9	degree	UO	UO:0000185	3120.00	meter	UO	UO:0000008	Collaborative Model	1	year	UO	UO:0000036	NAm_187	MXD	tree	Ceader Breaks	1581/1983
North America	data set	IAO	IAO:0000100	https://www.ncdc.noaa.gov/paleo/study/20654	346	Canada	GAZ	GAZ:00002560				49.8	degree	UO	UO:0000185	-114.5	degree	UO	UO:0000185	1909.00	meter	UO	UO:0000008	Collaborative Model	1	year	UO	UO:0000036	NAm_188	TRW	tree	Vicary Mine	1488/2010
North America	data set	IAO	IAO:0000100	https://www.ncdc.noaa.gov/paleo/study/4126	347	United States of America	GAZ	GAZ:00002459				48.7	degree	UO	UO:0000185	-120.7	degree	UO	UO:0000185	1925.00	meter	UO	UO:0000008	Collaborative Model	1	year	UO	UO:0000036	NAm_189	TRW	tree	Harts Pass N1	1685/1991
North America	data set	IAO	IAO:0000100	https://www.ncdc.noaa.gov/paleo/study/4127	348	United States of America	GAZ	GAZ:00002459				48.7	degree	UO	UO:0000185	-120.7	degree	UO	UO:0000185	1925.00	meter	UO	UO:0000008	Collaborative Model	1	year	UO	UO:0000036	NAm_190	TRW	tree	Harts Pass N1	1585/1991
North America	data set	IAO	IAO:0000100	https://www.ncdc.noaa.gov/paleo/study/4129	349	United States of America	GAZ	GAZ:00002459				48.7	degree	UO	UO:0000185	-120.7	degree	UO	UO:0000185	2000.00	meter	UO	UO:0000008	Collaborative Model	1	year	UO	UO:0000036	NAm_191	TRW	tree	Harts Pass N2	1529/1990
North America	data set	IAO	IAO:0000100	https://www.ncdc.noaa.gov/paleo/study/2839	350	United States of America	GAZ	GAZ:00002459				46.2	degree	UO	UO:0000185	-122.2	degree	UO	UO:0000185	1200.00	meter	UO	UO:0000008	Collaborative Model	1	year	UO	UO:0000036	NAm_192	MXD	tree	Mt. St. Helens	1609/1983
North America	data set	IAO	IAO:0000100	https://www.ncdc.noaa.gov/paleo/study/2850	351	United States of America	GAZ	GAZ:00002459				48.7	degree	UO	UO:0000185	-118.3	degree	UO	UO:0000185	1800.00	meter	UO	UO:0000008	Collaborative Model	1	year	UO	UO:0000036	NAm_193	TRW	tree	Sherman Creek Pass	1605/1983
North America	data set	IAO	IAO:0000100	https://www.ncdc.noaa.gov/paleo/study/2850	351	United States of America	GAZ	GAZ:00002459				48.7	degree	UO	UO:0000185	-118.3	degree	UO	UO:0000185	1800.00	meter	UO	UO:0000008	Collaborative Model	1	year	UO	UO:0000036	NAm_194	MXD	tree	Sherman Creek Pass	1605/1983
North America	data set	IAO	IAO:0000100	https://www.ncdc.noaa.gov/paleo/study/4139	352	United States of America	GAZ	GAZ:00002459				47.9	degree	UO	UO:0000185	-123.8	degree	UO	UO:0000185	1465.00	meter	UO	UO:0000008	Collaborative Model	1	year	UO	UO:0000036	NAm_195	TRW	tree	Hoh Lake High	1570/1992
North America	data set	IAO	IAO:0000100	https://www.ncdc.noaa.gov/paleo/study/4154	353	United States of America	GAZ	GAZ:00002459				46.2	degree	UO	UO:0000185	-121.5	degree	UO	UO:0000185	1495.00	meter	UO	UO:0000008	Collaborative Model	1	year	UO	UO:0000036	NAm_196	TRW	tree	Mount Adams Low	1610/1992
North America	data set	IAO	IAO:0000100	https://www.ncdc.noaa.gov/paleo/study/2844	354	United States of America	GAZ	GAZ:00002459				44.2	degree	UO	UO:0000185	-107.1	degree	UO	UO:0000185	2850.00	meter	UO	UO:0000008	Collaborative Model	1	year	UO	UO:0000036	NAm_197	MXD	tree	Powder River Pass	1496/1983
North America	data set	IAO	IAO:0000100	https://www.ncdc.noaa.gov/paleo/study/2833	355	United States of America	GAZ	GAZ:00002459				41.3	degree	UO	UO:0000185	-107.7	degree	UO	UO:0000185	3150.00	meter	UO	UO:0000008	Collaborative Model	1	year	UO	UO:0000036	NAm_198	TRW	tree	Medicine Bow Peak	1401/1983
North America	data set	IAO	IAO:0000100	https://www.ncdc.noaa.gov/paleo/study/2833	355	United States of America	GAZ	GAZ:00002459				41.3	degree	UO	UO:0000185	-107.7	degree	UO	UO:0000185	3150.00	meter	UO	UO:0000008	Collaborative Model	1	year	UO	UO:0000036	NAm_199	MXD	tree	Medicine Bow Peak	1401/1983
North America	data set	IAO	IAO:0000100	https://www.ncdc.noaa.gov/paleo/study/2820	356	United States of America	GAZ	GAZ:00002459				44.8	degree	UO	UO:0000185	-107.9	degree	UO	UO:0000185	2820.00	meter	UO	UO:0000008	Collaborative Model	1	year	UO	UO:0000036	NAm_200	MXD	tree	Granite Pass Hunt Mountain	1508/1983
North America	data set	IAO	IAO:0000100	https://www.ncdc.noaa.gov/paleo/study/2859	357	United States of America	GAZ	GAZ:00002459				43.7	degree	UO	UO:0000185	-110.1	degree	UO	UO:0000185	2820.00	meter	UO	UO:0000008	Collaborative Model	1	year	UO	UO:0000036	NAm_201	TRW	tree	Togwatee Pass	1672/1983
North America	data set	IAO	IAO:0000100	https://www.ncdc.noaa.gov/paleo/study/2859	357	United States of America	GAZ	GAZ:00002459				43.7	degree	UO	UO:0000185	-110.1	degree	UO	UO:0000185	2820.00	meter	UO	UO:0000008	Collaborative Model	1	year	UO	UO:0000036	NAm_202	MXD	tree	Togwatee Pass	1672/1983
North America	data set	IAO	IAO:0000100	https://www.ncdc.noaa.gov/paleo/study/2875	358	United States of America	GAZ	GAZ:00002459				41.4	degree	UO	UO:0000185	-106.2	degree	UO	UO:0000185	3235.00	meter	UO	UO:0000008	Collaborative Model	1	year	UO	UO:0000036	NAm_203	TRW	tree	Sheep Trail	1097/1999
North America	data set	IAO	IAO:0000100	https://www.ncdc.noaa.gov/paleo/study/2875	358	United States of America	GAZ	GAZ:00002459				41.4	degree	UO	UO:0000185	-106.2	degree	UO	UO:0000185	3235.00	meter	UO	UO:0000008	Collaborative Model	1	year	UO	UO:0000036	NAm_204	MXD	tree	Sheep Trail	1483/2000
Oceans	data set	IAO	IAO:0000100	ftp://rock.geosociety.org/pub/reposit/2005/2005010.pdf	359	Atlantic Ocean	GAZ	GAZ:00000344	marine sediment	ENVO	ENVO:03000033	66.55	degree	UO	UO:0000185	-17.7	degree	UO	UO:0000185	-470.00	meter	UO	UO:0000008	Collaborative Model	17	year	UO	UO:0000036	Ocn_001	diatom	marine sediment	MD992275	157/1952
Oceans	data set	IAO	IAO:0000100	https://doi.org/10.6084/m9.figshare.c.3285353	1	Atlantic Ocean	GAZ	GAZ:00000344	marine sediment	ENVO	ENVO:03000033	63.76	degree	UO	UO:0000185	5.26	degree	UO	UO:0000185	-875.00	meter	UO	UO:0000008	Collaborative Model	7	year	UO	UO:0000036	Ocn_002	foram d18O	marine sediment	Storegga Slide	-957/1999
Oceans	data set	IAO	IAO:0000100	https://www.ncdc.noaa.gov/paleo/study/17475	360	Atlantic Ocean	GAZ	GAZ:00000344	marine sediment	ENVO	ENVO:03000033	66.97	degree	UO	UO:0000185	7.64	degree	UO	UO:0000185	-1048.00	meter	UO	UO:0000008	Collaborative Model	12	year	UO	UO:0000036	Ocn_003	diatom	marine sediment	VÃžring Plateau	-4076/1995
Oceans	data set	IAO	IAO:0000100	https://www.ncdc.noaa.gov/paleo/study/12906	361	Pacific Ocean	GAZ	GAZ:00000360	marine sediment	ENVO	ENVO:03000033	-5.2012	degree	UO	UO:0000185	117.4867	degree	UO	UO:0000185	-1185.00	meter	UO	UO:0000008	Collaborative Model	8	year	UO	UO:0000036	Ocn_004	foram Mg/Ca	marine sediment	Makassar Strait	-40/1815
Oceans	data set	IAO	IAO:0000100	http://doi.pangaea.de/10.1594/PANGAEA.802259	362	Atlantic Ocean	GAZ	GAZ:00000344	marine sediment	ENVO	ENVO:03000033	36.2053	degree	UO	UO:0000185	-4.3133	degree	UO	UO:0000185	-1108.00	meter	UO	UO:0000008	Collaborative Model	32	year	UO	UO:0000036	Ocn_005	alkenone	marine sediment	Alboran Sea	564/1999
Oceans	data set	IAO	IAO:0000100	http://doi.pangaea.de/10.1594/PANGAEA.735717	363	Indian Ocean	GAZ	GAZ:00000372	marine sediment	ENVO	ENVO:03000033	24.83	degree	UO	UO:0000185	65.92	degree	UO	UO:0000185	-695.00	meter	UO	UO:0000008	Collaborative Model	18	year	UO	UO:0000036	Ocn_006	alkenone	marine sediment	Arabian Sea	-216/1950
Oceans	data set	IAO	IAO:0000100	https://www.ncdc.noaa.gov/paleo/study/11816	364	Atlantic Ocean	GAZ	GAZ:00000344	marine sediment	ENVO	ENVO:03000033	32.784	degree	UO	UO:0000185	-76.276	degree	UO	UO:0000185	-1895.00	meter	UO	UO:0000008	Collaborative Model	100	year	UO	UO:0000036	Ocn_007	foram Mg/Ca	marine sediment	CH07-98-MC-22, Carolina Slope, western North Atlantic	250/1850
Oceans	data set	IAO	IAO:0000100	http://doi.pangaea.de/10.1594/PANGAEA.737217	365	Atlantic Ocean	GAZ	GAZ:00000344	marine sediment	ENVO	ENVO:03000033	30.85	degree	UO	UO:0000185	-10.2685	degree	UO	UO:0000185	-900.00	meter	UO	UO:0000008	Collaborative Model	37	year	UO	UO:0000036	Ocn_008	alkenone	marine sediment	Cape Ghir, NW Africa	754/1950
Oceans	data set	IAO	IAO:0000100	http://doi.pangaea.de/10.1594/PANGAEA.603183	366	Atlantic Ocean	GAZ	GAZ:00000344	marine sediment	ENVO	ENVO:03000033	30.845	degree	UO	UO:0000185	-10.0983	degree	UO	UO:0000185	-355.00	meter	UO	UO:0000008	Collaborative Model	12	year	UO	UO:0000036	Ocn_009	alkenone	marine sediment	Cape Ghir, NW Africa	-225/1998
Oceans	data set	IAO	IAO:0000100	https://www.ncdc.noaa.gov/paleo/study/6397	367	Atlantic Ocean	GAZ	GAZ:00000344	marine sediment	ENVO	ENVO:03000033	10.77	degree	UO	UO:0000185	-64.77	degree	UO	UO:0000185	-450.00	meter	UO	UO:0000008	Collaborative Model	1	year	UO	UO:0000036	Ocn_011	foram Mg/Ca	marine sediment	Cariaco Basin	1221/1990
Oceans	data set	IAO	IAO:0000100	https://www.ncdc.noaa.gov/paleo/study/2585	368	Atlantic Ocean	GAZ	GAZ:00000344	marine sediment	ENVO	ENVO:03000033	10.7	degree	UO	UO:0000185	-64.94	degree	UO	UO:0000185	-790.00	meter	UO	UO:0000008	Collaborative Model	145	year	UO	UO:0000036	Ocn_013	foram Mg/Ca	marine sediment	Cariaco Basin/Southern Caribbean Sea	-158/1399
Oceans	data set	IAO	IAO:0000100	https://www.ncdc.noaa.gov/paleo/study/6242	369	Southern Ocean	GAZ	GAZ:00000373	marine sediment	ENVO	ENVO:03000033	-41	degree	UO	UO:0000185	-74.45	degree	UO	UO:0000185	-852.00	meter	UO	UO:0000008	Collaborative Model	76	year	UO	UO:0000036	Ocn_014	alkenone	marine sediment	Chilean margin, Pacific sector	4/1650
Oceans	data set	IAO	IAO:0000100	https://www.ncdc.noaa.gov/paleo/study/5968	370	Atlantic Ocean	GAZ	GAZ:00000344	marine sediment	ENVO	ENVO:03000033	24.59	degree	UO	UO:0000185	-83.58	degree	UO	UO:0000185	-530.00	meter	UO	UO:0000008	Collaborative Model	22	year	UO	UO:0000036	Ocn_015	foram Mg/Ca	marine sediment	Dry Tortugas	659/1949
Oceans	data set	IAO	IAO:0000100	https://www.ncdc.noaa.gov/paleo/study/5968	370	Atlantic Ocean	GAZ	GAZ:00000344	marine sediment	ENVO	ENVO:03000033	24.33	degree	UO	UO:0000185	-83.26	degree	UO	UO:0000185	-547.00	meter	UO	UO:0000008	Collaborative Model	23	year	UO	UO:0000036	Ocn_016	foram Mg/Ca	marine sediment	Dry Tortugas	995/1925
Oceans	data set	IAO	IAO:0000100	http://doi.pangaea.de/10.1594/PANGAEA.773754	371	Atlantic Ocean	GAZ	GAZ:00000344	marine sediment	ENVO	ENVO:03000033	16.8402	degree	UO	UO:0000185	-16.7327	degree	UO	UO:0000185	-330.00	meter	UO	UO:0000008	Collaborative Model	9	year	UO	UO:0000036	Ocn_017	foram Mg/Ca	marine sediment	Eastern tropical North Atlantic	-236/2004
Oceans	data set	IAO	IAO:0000100	https://www.ncdc.noaa.gov/paleo/study/10891	372	Atlantic Ocean	GAZ	GAZ:00000344	marine sediment	ENVO	ENVO:03000033	45.89	degree	UO	UO:0000185	-62.8	degree	UO	UO:0000185	-250.00	meter	UO	UO:0000008	Collaborative Model	32	year	UO	UO:0000036	Ocn_018	alkenone	marine sediment	Emerald Basin,OCE326 MC-29D	351/1950
Oceans	data set	IAO	IAO:0000100	https://www.ncdc.noaa.gov/paleo/study/5966	373	Atlantic Ocean	GAZ	GAZ:00000344	marine sediment	ENVO	ENVO:03000033	43.53	degree	UO	UO:0000185	-62.48	degree	UO	UO:0000185	-250.00	meter	UO	UO:0000008	Collaborative Model	110	year	UO	UO:0000036	Ocn_019	alkenone	marine sediment	Emerald Basin, Nova Scotia	400/1950
Oceans	data set	IAO	IAO:0000100	https://www.ncdc.noaa.gov/paleo/study/8725	374	Atlantic Ocean	GAZ	GAZ:00000344	marine sediment	ENVO	ENVO:03000033	55.5	degree	UO	UO:0000185	-13.9	degree	UO	UO:0000185	-2543.00	meter	UO	UO:0000008	Collaborative Model	22	year	UO	UO:0000036	Ocn_020	foram Mg/Ca	marine sediment	Feni Drift	-368/1998
Oceans	data set	IAO	IAO:0000100	https://www.ncdc.noaa.gov/paleo/study/10492	375	Atlantic Ocean	GAZ	GAZ:00000344	marine sediment	ENVO	ENVO:03000033	27.55	degree	UO	UO:0000185	-93.93	degree	UO	UO:0000185	-817.00	meter	UO	UO:0000008	Collaborative Model	19	year	UO	UO:0000036	Ocn_021	foram Mg/Ca	marine sediment	Fisk Basin, Gulf of Mexico	1217/1950
Oceans	data set	IAO	IAO:0000100	https://www.ncdc.noaa.gov/paleo/study/10492	375	Atlantic Ocean	GAZ	GAZ:00000344	marine sediment	ENVO	ENVO:03000033	26.68	degree	UO	UO:0000185	-93.93	degree	UO	UO:0000185	-1570.00	meter	UO	UO:0000008	Collaborative Model	24	year	UO	UO:0000036	Ocn_022	foram Mg/Ca	marine sediment	Garrison Basin, Gulf of Mexico	1371/1950
Oceans	data set	IAO	IAO:0000100	https://www.ncdc.noaa.gov/paleo/study/8725	374	Atlantic Ocean	GAZ	GAZ:00000344	marine sediment	ENVO	ENVO:03000033	24.58	degree	UO	UO:0000185	-79.26	degree	UO	UO:0000185	-531.00	meter	UO	UO:0000008	Collaborative Model	26	year	UO	UO:0000036	Ocn_023	foram Mg/Ca	marine sediment	Great Bahama Bank	1065/1950
Oceans	data set	IAO	IAO:0000100	https://www.ncdc.noaa.gov/paleo/study/5968	370	Atlantic Ocean	GAZ	GAZ:00000344	marine sediment	ENVO	ENVO:03000033	24.765	degree	UO	UO:0000185	-79.29	degree	UO	UO:0000185	-694.00	meter	UO	UO:0000008	Collaborative Model	34	year	UO	UO:0000036	Ocn_024	foram Mg/Ca	marine sediment	Great Bahama bank, 125MC	590/1950
Oceans	data set	IAO	IAO:0000100	https://www.ncdc.noaa.gov/paleo/study/5596	376	Atlantic Ocean	GAZ	GAZ:00000344	marine sediment	ENVO	ENVO:03000033	2.5	degree	UO	UO:0000185	9.38	degree	UO	UO:0000185	-1295.00	meter	UO	UO:0000008	Collaborative Model	30	year	UO	UO:0000036	Ocn_025	foram Mg/Ca	marine sediment	Gulf of Guinea	40/1590
Oceans	data set	IAO	IAO:0000100	https://www.ncdc.noaa.gov/paleo/study/12898	377	Southern Ocean	GAZ	GAZ:00000373	marine sediment	ENVO	ENVO:03000033	-44.33	degree	UO	UO:0000185	-72.97	degree	UO	UO:0000185	-510.00	meter	UO	UO:0000008	Collaborative Model	24	year	UO	UO:0000036	Ocn_027	alkenone	marine sediment	Jacaf Fjord	212/1784
Oceans	data set	IAO	IAO:0000100	https://www.ncdc.noaa.gov/paleo/study/11816	364	Atlantic Ocean	GAZ	GAZ:00000344	marine sediment	ENVO	ENVO:03000033	32.977	degree	UO	UO:0000185	-76.316	degree	UO	UO:0000185	-1205.00	meter	UO	UO:0000008	Collaborative Model	50	year	UO	UO:0000036	Ocn_028	foram Mg/Ca	marine sediment	KNR140?2?59GGC, Carolina Slope, western North Atlantic	450/1850
Oceans	data set	IAO	IAO:0000100	http://doi.pangaea.de/10.1594/PANGAEA.841034	378	Pacific Ocean	GAZ	GAZ:00000360	marine sediment	ENVO	ENVO:03000033	36.03	degree	UO	UO:0000185	141.78	degree	UO	UO:0000185	-2224.00	meter	UO	UO:0000008	Collaborative Model	26	year	UO	UO:0000036	Ocn_029	alkenone	marine sediment	Kuroshio Current	-233/1947
Oceans	data set	IAO	IAO:0000100	https://www.ncdc.noaa.gov/paleo/study/5966	373	Atlantic Ocean	GAZ	GAZ:00000344	marine sediment	ENVO	ENVO:03000033	43.48	degree	UO	UO:0000185	-54.87	degree	UO	UO:0000185	-3975.00	meter	UO	UO:0000008	Collaborative Model	130	year	UO	UO:0000036	Ocn_030	alkenone	marine sediment	Laurentian Fan, western subpolar North Atlantic	-230/1850
Oceans	data set	IAO	IAO:0000100	https://doi.pangaea.de/10.1594/PANGAEA.438810	379	Atlantic Ocean	GAZ	GAZ:00000344	marine sediment	ENVO	ENVO:03000033	66.97	degree	UO	UO:0000185	7.63	degree	UO	UO:0000185	-1048.00	meter	UO	UO:0000008	Collaborative Model	30	year	UO	UO:0000036	Ocn_032	alkenone	marine sediment	MD95-2011	-290/1390
Oceans	data set	IAO	IAO:0000100	https://www.ncdc.noaa.gov/paleo/study/10420	380	Pacific Ocean	GAZ	GAZ:00000360	marine sediment	ENVO	ENVO:03000033	-7.4	degree	UO	UO:0000185	115.2	degree	UO	UO:0000185	-594.00	meter	UO	UO:0000008	Collaborative Model	35	year	UO	UO:0000036	Ocn_033	foram Mg/Ca	marine sediment	Makassar Strait	175/1781
Oceans	data set	IAO	IAO:0000100	https://www.ncdc.noaa.gov/paleo/study/12906	361	Pacific Ocean	GAZ	GAZ:00000360	marine sediment	ENVO	ENVO:03000033	1.4033	degree	UO	UO:0000185	119.078	degree	UO	UO:0000185	-968.00	meter	UO	UO:0000008	Collaborative Model	14	year	UO	UO:0000036	Ocn_034	foram Mg/Ca	marine sediment	Makassar Strait	160/1890
Oceans	data set	IAO	IAO:0000100	https://www.ncdc.noaa.gov/paleo/study/8699	381	Pacific Ocean	GAZ	GAZ:00000360	marine sediment	ENVO	ENVO:03000033	-3.53	degree	UO	UO:0000185	119.2	degree	UO	UO:0000185	-503.00	meter	UO	UO:0000008	Collaborative Model	7	year	UO	UO:0000036	Ocn_035	foram Mg/Ca	marine sediment	Makassar Strait	-335/1982
Oceans	data set	IAO	IAO:0000100	http://doi.pangaea.de/10.1594/PANGAEA.780423	382	Atlantic Ocean	GAZ	GAZ:00000344	marine sediment	ENVO	ENVO:03000033	40.5	degree	UO	UO:0000185	4.03	degree	UO	UO:0000185	-2394.00	meter	UO	UO:0000008	Collaborative Model	15	year	UO	UO:0000036	Ocn_036	alkenone	marine sediment	Minorca contourite	428/1988
Oceans	data set	IAO	IAO:0000100	https://www.ncdc.noaa.gov/paleo/study/8458	383	Pacific Ocean	GAZ	GAZ:00000360	marine sediment	ENVO	ENVO:03000033	46.32	degree	UO	UO:0000185	152.53	degree	UO	UO:0000185	-2793.00	meter	UO	UO:0000008	Collaborative Model	50	year	UO	UO:0000036	Ocn_037	alkenone	marine sediment	Northwest Pacific Ocean	-70/1370
Oceans	data set	IAO	IAO:0000100	https://www.ncdc.noaa.gov/paleo/study/12359	384	Atlantic Ocean	GAZ	GAZ:00000344	marine sediment	ENVO	ENVO:03000033	66.55	degree	UO	UO:0000185	-17.7	degree	UO	UO:0000185	-470.00	meter	UO	UO:0000008	Collaborative Model	4	year	UO	UO:0000036	Ocn_039	alkenone	marine sediment	MD992275	1/2001
Oceans	data set	IAO	IAO:0000100	https://www.ncdc.noaa.gov/paleo/study/5593	385	Atlantic Ocean	GAZ	GAZ:00000344	marine sediment	ENVO	ENVO:03000033	61.43	degree	UO	UO:0000185	-24.085	degree	UO	UO:0000185	-1648.00	meter	UO	UO:0000008	Collaborative Model	58	year	UO	UO:0000036	Ocn_040	foram Mg/Ca	marine sediment	ODP984	152/1396
Oceans	data set	IAO	IAO:0000100	http://doi.pangaea.de/10.1594/PANGAEA.803648	386	Pacific Ocean	GAZ	GAZ:00000360	marine sediment	ENVO	ENVO:03000033	24.8	degree	UO	UO:0000185	122.5	degree	UO	UO:0000185	-1274.00	meter	UO	UO:0000008	Collaborative Model	25	year	UO	UO:0000036	Ocn_041	TEX86	marine sediment	Okinawa Trough (ODP Hole 195-1202B)	-227/1770
Oceans	data set	IAO	IAO:0000100	https://www.ncdc.noaa.gov/paleo/study/5584	387	Atlantic Ocean	GAZ	GAZ:00000344	marine sediment	ENVO	ENVO:03000033	27.2	degree	UO	UO:0000185	-91.42	degree	UO	UO:0000185	-2259.00	meter	UO	UO:0000008	Collaborative Model	12	year	UO	UO:0000036	Ocn_043	foram Mg/Ca	marine sediment	Pigmy Basin, Gulf of Mexico box core PBBC-1	593/1901
Oceans	data set	IAO	IAO:0000100	https://www.ncdc.noaa.gov/paleo/study/8623	388	Atlantic Ocean	GAZ	GAZ:00000344	marine sediment	ENVO	ENVO:03000033	62.08	degree	UO	UO:0000185	-17.82	degree	UO	UO:0000185	-1938.00	meter	UO	UO:0000008	Collaborative Model	73	year	UO	UO:0000036	Ocn_045	foram Mg/Ca	marine sediment	RAPiD-12-1K, South Iceland Rise, northeast North Atlantic	154/1252
Oceans	data set	IAO	IAO:0000100	https://www.ncdc.noaa.gov/paleo/study/17575	389	Indian Ocean	GAZ	GAZ:00000372	marine sediment	ENVO	ENVO:03000033	10.98	degree	UO	UO:0000185	74.9993	degree	UO	UO:0000185	-1245.00	meter	UO	UO:0000008	Collaborative Model	88	year	UO	UO:0000036	Ocn_046	foram Mg/Ca	marine sediment	SW coast of India, Indian ocean	303/1835
Oceans	data set	IAO	IAO:0000100	https://www.ncdc.noaa.gov/paleo/study/17755	390	Pacific Ocean	GAZ	GAZ:00000360	marine sediment	ENVO	ENVO:03000033	34.23	degree	UO	UO:0000185	-120.02	degree	UO	UO:0000185	-590.00	meter	UO	UO:0000008	Collaborative Model	1	year	UO	UO:0000036	Ocn_047	alkenone	marine sediment	Santa Barbara Basin (California)	1298/1941
Oceans	data set	IAO	IAO:0000100	http://doi.pangaea.de/10.1594/PANGAEA.776883	391	Atlantic Ocean	GAZ	GAZ:00000344	marine sediment	ENVO	ENVO:03000033	-29.14	degree	UO	UO:0000185	16.72	degree	UO	UO:0000185	-97.00	meter	UO	UO:0000008	Collaborative Model	20	year	UO	UO:0000036	Ocn_048	alkenone	marine sediment	South Atlantic, West Africa	705/1938
Oceans	data set	IAO	IAO:0000100	http://doi.pangaea.de/10.1594/PANGAEA.758916	392	Pacific Ocean	GAZ	GAZ:00000360	marine sediment	ENVO	ENVO:03000033	8.73	degree	UO	UO:0000185	109.869	degree	UO	UO:0000185	-1598.00	meter	UO	UO:0000008	Collaborative Model	26	year	UO	UO:0000036	Ocn_049	alkenone	marine sediment	South China Sea	-182/993
Oceans	data set	IAO	IAO:0000100	https://www.ncdc.noaa.gov/paleo/study/12359	384	Atlantic Ocean	GAZ	GAZ:00000344	marine sediment	ENVO	ENVO:03000033	57.45	degree	UO	UO:0000185	-27.91	degree	UO	UO:0000185	-2630.00	meter	UO	UO:0000008	Collaborative Model	7	year	UO	UO:0000036	Ocn_050	alkenone	marine sediment	South Iceland/North Atlantic	-5/1724
Oceans	data set	IAO	IAO:0000100	http://doi.pangaea.de/10.1594/PANGAEA.676709	393	Southern Ocean	GAZ	GAZ:00000373	marine sediment	ENVO	ENVO:03000033	-44.149	degree	UO	UO:0000185	-75.16	degree	UO	UO:0000185	-1169.00	meter	UO	UO:0000008	Collaborative Model	32	year	UO	UO:0000036	Ocn_051	alkenone	marine sediment	Southern Chile Margin	-168/1901
Oceans	data set	IAO	IAO:0000100	https://www.ncdc.noaa.gov/paleo/study/2561	394	Atlantic Ocean	GAZ	GAZ:00000344	marine sediment	ENVO	ENVO:03000033	20.75	degree	UO	UO:0000185	-18.5833	degree	UO	UO:0000185	-2263.00	meter	UO	UO:0000008	Collaborative Model	47	year	UO	UO:0000036	Ocn_052	planktonic foraminifera	marine sediment	subtropical eastern North Atlantic	-140/1470
Oceans	data set	IAO	IAO:0000100	http://doi.pangaea.de/10.1594/PANGAEA.761849	395	Atlantic Ocean	GAZ	GAZ:00000344	marine sediment	ENVO	ENVO:03000033	38.556	degree	UO	UO:0000185	-9.3498	degree	UO	UO:0000185	-96.00	meter	UO	UO:0000008	Collaborative Model	3	year	UO	UO:0000036	Ocn_053	alkenone	marine sediment	Tagus mud patch, southern portuguese margin, North Atlantic	74/2001
Oceans	data set	IAO	IAO:0000100	https://www.ncdc.noaa.gov/paleo/study/5917	396	Pacific Ocean	GAZ	GAZ:00000360	marine sediment	ENVO	ENVO:03000033	-5	degree	UO	UO:0000185	133.44	degree	UO	UO:0000185	-2382.00	meter	UO	UO:0000008	Collaborative Model	43	year	UO	UO:0000036	Ocn_054	foram Mg/Ca	marine sediment	WEq Pacific	685/1416
Oceans	data set	IAO	IAO:0000100	http://doi.pangaea.de/10.1594/PANGAEA.780179	397	Arctic Ocean	GAZ	GAZ:00000323	marine sediment	ENVO	ENVO:03000033	78.96	degree	UO	UO:0000185	5.885	degree	UO	UO:0000185	-1497.00	meter	UO	UO:0000008	Collaborative Model	43	year	UO	UO:0000036	Ocn_055	dynocist MAT	marine sediment	West Spitzberg, Fram Strait	-289/1943
Oceans	data set	IAO	IAO:0000100	https://doi.pangaea.de/10.1594/PANGAEA.769699	398	Southern Ocean	GAZ	GAZ:00000373	marine sediment	ENVO	ENVO:03000033	-64.87	degree	UO	UO:0000185	-64.2	degree	UO	UO:0000185	-1011.00	meter	UO	UO:0000008	Collaborative Model	50	year	UO	UO:0000036	Ocn_056	TEX86	marine sediment	Western Antarctic Peninsula	-78/1870
Oceans	data set	IAO	IAO:0000100	http://doi.pangaea.de/10.1594/PANGAEA.755092	399	Arctic Ocean	GAZ	GAZ:00000323	marine sediment	ENVO	ENVO:03000033	78.91	degree	UO	UO:0000185	6.77	degree	UO	UO:0000185	-1491.00	meter	UO	UO:0000008	Collaborative Model	50	year	UO	UO:0000036	Ocn_058	planktonic foraminifera	marine sediment	Western Svalbard	110/2007
Oceans	data set	IAO	IAO:0000100	http://doi.pangaea.de/10.1594/PANGAEA.802259	362	Atlantic Ocean	GAZ	GAZ:00000344	marine sediment	ENVO	ENVO:03000033	35.986	degree	UO	UO:0000185	-4.7496	degree	UO	UO:0000185	-1022.00	meter	UO	UO:0000008	Collaborative Model	33	year	UO	UO:0000036	Ocn_059	alkenone	marine sediment	Alboran Sea	980/2005
Oceans	data set	IAO	IAO:0000100	https://www.ncdc.noaa.gov/paleo/study/1885	400	Atlantic Ocean	GAZ	GAZ:00000344	coral reef	ENVO	ENVO:00000150	25.38	degree	UO	UO:0000185	-80.17	degree	UO	UO:0000185	-10.00	meter	UO	UO:0000008	Collaborative Model	1	year	UO	UO:0000036	Ocn_060	d18O	coral	Biscayne Bay	1751/1986
Oceans	data set	IAO	IAO:0000100	https://www.ncdc.noaa.gov/paleo/study/8606	401	Indian Ocean	GAZ	GAZ:00000372	coral reef	ENVO	ENVO:00000150	-12.65	degree	UO	UO:0000185	45.1	degree	UO	UO:0000185	-3.00	meter	UO	UO:0000008	Collaborative Model	<1	year	UO	UO:0000036	Ocn_061	Sr/Ca	coral	Mayotte	1882/1994
Oceans	data set	IAO	IAO:0000100	https://www.ncdc.noaa.gov/paleo/study/8606	401	Indian Ocean	GAZ	GAZ:00000372	coral reef	ENVO	ENVO:00000150	-12.65	degree	UO	UO:0000185	45.1	degree	UO	UO:0000185	-3.00	meter	UO	UO:0000008	Collaborative Model	<1	year	UO	UO:0000036	Ocn_062	d18O	coral	Mayotte	1882/1994
Oceans	data set	IAO	IAO:0000100	http://doi.pangaea.de/10.1594/PANGAEA.776444	402	Atlantic Ocean	GAZ	GAZ:00000344	marine sediment	ENVO	ENVO:03000033	34.973	degree	UO	UO:0000185	-75.201	degree	UO	UO:0000185	-620.00	meter	UO	UO:0000008	Collaborative Model	10	year	UO	UO:0000036	Ocn_063	foram Mg/Ca	marine sediment	Cape Hatteras	-75/1294
Oceans	data set	IAO	IAO:0000100	https://www.ncdc.noaa.gov/paleo/study/6400	403	Pacific Ocean	GAZ	GAZ:00000360	marine sediment	ENVO	ENVO:03000033	6.3	degree	UO	UO:0000185	125.82	degree	UO	UO:0000185	-2114.00	meter	UO	UO:0000008	Collaborative Model	17	year	UO	UO:0000036	Ocn_064	foram Mg/Ca	marine sediment	Philippines	647/1909
Oceans	data set	IAO	IAO:0000100	https://www.ncdc.noaa.gov/paleo/study/16440	404	Atlantic Ocean	GAZ	GAZ:00000344	coral reef	ENVO	ENVO:00000150	25.84	degree	UO	UO:0000185	-78.62	degree	UO	UO:0000185	-4.00	meter	UO	UO:0000008	Collaborative Model	1	year	UO	UO:0000036	Ocn_065	calcification	coral	Gingerbreads Bahamas	1552/1991
Oceans	data set	IAO	IAO:0000100	https://www.ncdc.noaa.gov/paleo/study/6115	405	Atlantic Ocean	GAZ	GAZ:00000344	coral reef	ENVO	ENVO:00000150	30.6486	degree	UO	UO:0000185	-64.9888	degree	UO	UO:0000185	-16.00	meter	UO	UO:0000008	Collaborative Model	1	year	UO	UO:0000036	Ocn_066	d18O	coral	Bermuda south shore	1782/1998
Oceans	data set	IAO	IAO:0000100	https://www.ncdc.noaa.gov/paleo/study/6115	405	Atlantic Ocean	GAZ	GAZ:00000344	coral reef	ENVO	ENVO:00000150	30.6486	degree	UO	UO:0000185	-64.9888	degree	UO	UO:0000185	-16.00	meter	UO	UO:0000008	Collaborative Model	1	year	UO	UO:0000036	Ocn_067	Sr/Ca	coral	Bermuda south shore	1781/1998
Oceans	data set	IAO	IAO:0000100	http://doi.pangaea.de/10.1594/PANGAEA.738188	406	Atlantic Ocean	GAZ	GAZ:00000344	coral reef	ENVO	ENVO:00000150	32.467	degree	UO	UO:0000185	-64.7	degree	UO	UO:0000185	-12.00	meter	UO	UO:0000008	Collaborative Model	<1	year	UO	UO:0000036	Ocn_068	d18O	coral	North East Breakers, Bermuda	1825/1983
Oceans	data set	IAO	IAO:0000100	http://doi.pangaea.de/10.1594/PANGAEA.738188	406	Atlantic Ocean	GAZ	GAZ:00000344	coral reef	ENVO	ENVO:00000150	32.467	degree	UO	UO:0000185	-64.7	degree	UO	UO:0000185	-12.00	meter	UO	UO:0000008	Collaborative Model	<1	year	UO	UO:0000036	Ocn_069	Sr/Ca	coral	North East Breakers, Bermuda	1867/1983
Oceans	data set	IAO	IAO:0000100	https://www.ncdc.noaa.gov/paleo/study/16217	407	Atlantic Ocean	GAZ	GAZ:00000344	coral reef	ENVO	ENVO:00000150	24.6	degree	UO	UO:0000185	-82.3	degree	UO	UO:0000185	-4.00	meter	UO	UO:0000008	Collaborative Model	<1	year	UO	UO:0000036	Ocn_070	Sr/Ca	coral	Dry Tortugas	1734/2009
Oceans	data set	IAO	IAO:0000100	https://www.ncdc.noaa.gov/paleo/study/12894	408	Atlantic Ocean	GAZ	GAZ:00000344	coral reef	ENVO	ENVO:00000150	16.2	degree	UO	UO:0000185	-61.49	degree	UO	UO:0000185	-1.70	meter	UO	UO:0000008	Collaborative Model	<1	year	UO	UO:0000036	Ocn_071	d18O	coral	Guadeloupe	1896/1999
Oceans	data set	IAO	IAO:0000100	https://www.ncdc.noaa.gov/paleo/study/12894	408	Atlantic Ocean	GAZ	GAZ:00000344	coral reef	ENVO	ENVO:00000150	16.2	degree	UO	UO:0000185	-61.49	degree	UO	UO:0000185	-1.70	meter	UO	UO:0000008	Collaborative Model	<1	year	UO	UO:0000036	Ocn_072	Sr/Ca	coral	Guadeloupe	1896/1999
Oceans	data set	IAO	IAO:0000100	https://www.ncdc.noaa.gov/paleo/study/13284	409	Atlantic Ocean	GAZ	GAZ:00000344	coral reef	ENVO	ENVO:00000150	20.83	degree	UO	UO:0000185	-86.74	degree	UO	UO:0000185	-3.10	meter	UO	UO:0000008	Collaborative Model	1	year	UO	UO:0000036	Ocn_073	calcification	coral	Punta Maroma, Mexico	1773/2009
Oceans	data set	IAO	IAO:0000100	https://www.ncdc.noaa.gov/paleo/study/1903	410	Indian Ocean	GAZ	GAZ:00000372	coral reef	ENVO	ENVO:00000150	-8.2473	degree	UO	UO:0000185	115.5757	degree	UO	UO:0000185	-3.00	meter	UO	UO:0000008	Collaborative Model	<1	year	UO	UO:0000036	Ocn_074	d18O	coral	Lombok	1782/1990
Oceans	data set	IAO	IAO:0000100	https://www.ncdc.noaa.gov/paleo/study/16438	411	Indian Ocean	GAZ	GAZ:00000372	coral reef	ENVO	ENVO:00000150	-23.15	degree	UO	UO:0000185	43.58	degree	UO	UO:0000185	-1.10	meter	UO	UO:0000008	Collaborative Model	<1	year	UO	UO:0000036	Ocn_075	d18O	coral	Ifaty	1660/1996
Oceans	data set	IAO	IAO:0000100	https://www.ncdc.noaa.gov/paleo/study/12994	412	Indian Ocean	GAZ	GAZ:00000372	coral reef	ENVO	ENVO:00000150	-3.2	degree	UO	UO:0000185	40.1	degree	UO	UO:0000185	-4.40	meter	UO	UO:0000008	Collaborative Model	<1	year	UO	UO:0000036	Ocn_076	d18O	coral	Malindi	1887/2003
Oceans	data set	IAO	IAO:0000100	https://www.ncdc.noaa.gov/paleo/study/10808	413	Indian Ocean	GAZ	GAZ:00000372	coral reef	ENVO	ENVO:00000150	-8.0167	degree	UO	UO:0000185	39.5	degree	UO	UO:0000185	-6.00	meter	UO	UO:0000008	Collaborative Model	<1	year	UO	UO:0000036	Ocn_077	d18O	coral	Mafia	1622/1998
Oceans	data set	IAO	IAO:0000100	https://www.ncdc.noaa.gov/paleo/study/1855	414	Indian Ocean	GAZ	GAZ:00000372	coral reef	ENVO	ENVO:00000150	-3.2	degree	UO	UO:0000185	40.1	degree	UO	UO:0000185	-6.00	meter	UO	UO:0000008	Collaborative Model	1	year	UO	UO:0000036	Ocn_078	d18O	coral	Malindi	1801/1994
Oceans	data set	IAO	IAO:0000100	https://www.ncdc.noaa.gov/paleo/study/8607	415	Indian Ocean	GAZ	GAZ:00000372	coral reef	ENVO	ENVO:00000150	-0.13	degree	UO	UO:0000185	98.52	degree	UO	UO:0000185	-6.00	meter	UO	UO:0000008	Collaborative Model	<1	year	UO	UO:0000036	Ocn_079	d18O	coral	Mentawai Islands	1858/1998
Oceans	data set	IAO	IAO:0000100	https://www.ncdc.noaa.gov/paleo/study/1861	416	Indian Ocean	GAZ	GAZ:00000372	coral reef	ENVO	ENVO:00000150	27.85	degree	UO	UO:0000185	34.32	degree	UO	UO:0000185	-6.00	meter	UO	UO:0000008	Collaborative Model	<1	year	UO	UO:0000036	Ocn_080	d18O	coral	Red Sea	1751/1996
Oceans	data set	IAO	IAO:0000100	https://www.ncdc.noaa.gov/paleo/study/1890	417	Indian Ocean	GAZ	GAZ:00000372	coral reef	ENVO	ENVO:00000150	-21.0333	degree	UO	UO:0000185	55.25	degree	UO	UO:0000185	-12.30	meter	UO	UO:0000008	Collaborative Model	<1	year	UO	UO:0000036	Ocn_081	d18O	coral	Reunion	1832/1996
Oceans	data set	IAO	IAO:0000100	http://doi.pangaea.de/10.1594/PANGAEA.388665	418	Indian Ocean	GAZ	GAZ:00000372	coral reef	ENVO	ENVO:00000150	27.8483	degree	UO	UO:0000185	34.31	degree	UO	UO:0000185	-3.00	meter	UO	UO:0000008	Collaborative Model	<1	year	UO	UO:0000036	Ocn_082	d18O	coral	Sinai Peninsula, Red Sea	1897/1993
Oceans	data set	IAO	IAO:0000100	https://www.ncdc.noaa.gov/paleo/study/1857	419	Indian Ocean	GAZ	GAZ:00000372	coral reef	ENVO	ENVO:00000150	-4.62	degree	UO	UO:0000185	55	degree	UO	UO:0000185	-7.00	meter	UO	UO:0000008	Collaborative Model	<1	year	UO	UO:0000036	Ocn_083	d18O	coral	Mahe	1847/1995
Oceans	data set	IAO	IAO:0000100	https://www.ncdc.noaa.gov/paleo/study/8604	420	Pacific Ocean	GAZ	GAZ:00000360	coral reef	ENVO	ENVO:00000150	-2.5	degree	UO	UO:0000185	150.5	degree	UO	UO:0000185	-8.00	meter	UO	UO:0000008	Collaborative Model	<1	year	UO	UO:0000036	Ocn_084	Sr/Ca	coral	New Ireland, Papua	1823/1997
Oceans	data set	IAO	IAO:0000100	https://www.ncdc.noaa.gov/paleo/study/1903	410	Pacific Ocean	GAZ	GAZ:00000360	coral reef	ENVO	ENVO:00000150	-1.5	degree	UO	UO:0000185	124.833	degree	UO	UO:0000185	-3.00	meter	UO	UO:0000008	Collaborative Model	<1	year	UO	UO:0000036	Ocn_086	d18O	coral	Bunaken Island	1860/1991
Oceans	data set	IAO	IAO:0000100	https://www.ncdc.noaa.gov/paleo/study/1850	421	Pacific Ocean	GAZ	GAZ:00000360	coral reef	ENVO	ENVO:00000150	-0.4	degree	UO	UO:0000185	-91.23	degree	UO	UO:0000185	-1.50	meter	UO	UO:0000008	Collaborative Model	1	year	UO	UO:0000036	Ocn_087	d18O	coral	Urvina Bay	1607/1981
Oceans	data set	IAO	IAO:0000100	https://www.ncdc.noaa.gov/paleo/study/1915	422	Pacific Ocean	GAZ	GAZ:00000360	coral reef	ENVO	ENVO:00000150	13.5982	degree	UO	UO:0000185	144.8359	degree	UO	UO:0000185	-7.80	meter	UO	UO:0000008	Collaborative Model	<1	year	UO	UO:0000036	Ocn_088	d18O	coral	Double Reef	1790/2000
Oceans	data set	IAO	IAO:0000100	https://www.ncdc.noaa.gov/paleo/study/1866	423	Pacific Ocean	GAZ	GAZ:00000360	coral reef	ENVO	ENVO:00000150	-4.15	degree	UO	UO:0000185	144.8833	degree	UO	UO:0000185	-3.00	meter	UO	UO:0000008	Collaborative Model	<1	year	UO	UO:0000036	Ocn_090	d18O	coral	Laing Island, Papua New Guinea	1885/1993
Oceans	data set	IAO	IAO:0000100	https://www.ncdc.noaa.gov/paleo/study/16216	424	Pacific Ocean	GAZ	GAZ:00000360	coral reef	ENVO	ENVO:00000150	-16.8167	degree	UO	UO:0000185	179.2333	degree	UO	UO:0000185	-10.00	meter	UO	UO:0000008	Collaborative Model	1	year	UO	UO:0000036	Ocn_091	d18O	coral	Savusavu Bay	1782/1997
Oceans	data set	IAO	IAO:0000100	https://www.ncdc.noaa.gov/paleo/study/16216	424	Pacific Ocean	GAZ	GAZ:00000360	coral reef	ENVO	ENVO:00000150	-16.8167	degree	UO	UO:0000185	179.2333	degree	UO	UO:0000185	-10.00	meter	UO	UO:0000008	Collaborative Model	1	year	UO	UO:0000036	Ocn_093	Sr/Ca	coral	Savusavu Bay	1782/1997
Oceans	data set	IAO	IAO:0000100	https://www.ncdc.noaa.gov/paleo/study/16216	424	Pacific Ocean	GAZ	GAZ:00000360	coral reef	ENVO	ENVO:00000150	-16.8167	degree	UO	UO:0000185	179.2333	degree	UO	UO:0000185	-10.00	meter	UO	UO:0000008	Collaborative Model	1	year	UO	UO:0000036	Ocn_095	d18O	coral	Savusavu Bay	1618/2002
Oceans	data set	IAO	IAO:0000100	https://www.ncdc.noaa.gov/paleo/study/6089	425	Pacific Ocean	GAZ	GAZ:00000360	coral reef	ENVO	ENVO:00000150	-21.2378	degree	UO	UO:0000185	-159.8278	degree	UO	UO:0000185	-18.30	meter	UO	UO:0000008	Collaborative Model	<1	year	UO	UO:0000036	Ocn_096	Sr/Ca	coral	Rarotonga	1727/1997
Oceans	data set	IAO	IAO:0000100	https://www.ncdc.noaa.gov/paleo/study/1866	426	Pacific Ocean	GAZ	GAZ:00000360	coral reef	ENVO	ENVO:00000150	-5.2167	degree	UO	UO:0000185	145.8167	degree	UO	UO:0000185	-2.20	meter	UO	UO:0000008	Collaborative Model	<1	year	UO	UO:0000036	Ocn_097	d18O	coral	Madang Lagoon, Papua New Guinea	1881/1993
Oceans	data set	IAO	IAO:0000100	https://www.ncdc.noaa.gov/paleo/study/1859	427	Pacific Ocean	GAZ	GAZ:00000360	coral reef	ENVO	ENVO:00000150	1	degree	UO	UO:0000185	173	degree	UO	UO:0000185	-6.00	meter	UO	UO:0000008	Collaborative Model	<1	year	UO	UO:0000036	Ocn_098	d18O	coral	Maiana	1840/1995
Oceans	data set	IAO	IAO:0000100	https://www.ncdc.noaa.gov/paleo/study/1876	428	Pacific Ocean	GAZ	GAZ:00000360	coral reef	ENVO	ENVO:00000150	-17.5	degree	UO	UO:0000185	-149.8333	degree	UO	UO:0000185	-5.00	meter	UO	UO:0000008	Collaborative Model	1	year	UO	UO:0000036	Ocn_099	d18O	coral	Moorea	1853/1991
Oceans	data set	IAO	IAO:0000100	https://www.ncdc.noaa.gov/paleo/study/13035	429	Pacific Ocean	GAZ	GAZ:00000360	coral reef	ENVO	ENVO:00000150	-22.475	degree	UO	UO:0000185	166.4667	degree	UO	UO:0000185	-3.00	meter	UO	UO:0000008	Collaborative Model	<1	year	UO	UO:0000036	Ocn_101	Sr/Ca	coral	Amedee Island	1649/2000
Oceans	data set	IAO	IAO:0000100	https://www.ncdc.noaa.gov/paleo/study/1875	430	Pacific Ocean	GAZ	GAZ:00000360	coral reef	ENVO	ENVO:00000150	5.87	degree	UO	UO:0000185	-162.13	degree	UO	UO:0000185	-7.00	meter	UO	UO:0000008	Collaborative Model	<1	year	UO	UO:0000036	Ocn_103	d18O	coral	Palmyra	928/1998
Oceans	data set	IAO	IAO:0000100	https://www.ncdc.noaa.gov/paleo/study/1853	431	Pacific Ocean	GAZ	GAZ:00000360	coral reef	ENVO	ENVO:00000150	7.95	degree	UO	UO:0000185	-82	degree	UO	UO:0000185	-3.00	meter	UO	UO:0000008	Collaborative Model	<1	year	UO	UO:0000036	Ocn_104	d18O	coral	Secas Island, Panama	1708/1985
Oceans	data set	IAO	IAO:0000100	https://www.ncdc.noaa.gov/paleo/study/1916	432	Pacific Ocean	GAZ	GAZ:00000360	coral reef	ENVO	ENVO:00000150	-16.82	degree	UO	UO:0000185	179.23	degree	UO	UO:0000185	-2.00	meter	UO	UO:0000008	Collaborative Model	1	year	UO	UO:0000036	Ocn_106	d18O	coral	Savusavu Bay, Fiji	1776/2001
Oceans	data set	IAO	IAO:0000100	https://www.ncdc.noaa.gov/paleo/study/1845	433	Pacific Ocean	GAZ	GAZ:00000360	coral reef	ENVO	ENVO:00000150	1	degree	UO	UO:0000185	172	degree	UO	UO:0000185	-3.00	meter	UO	UO:0000008	Collaborative Model	<1	year	UO	UO:0000036	Ocn_107	d18O	coral	Tarawa	1894/1990
Oceans	data set	IAO	IAO:0000100	https://www.ncdc.noaa.gov/paleo/study/1839	434	Pacific Ocean	GAZ	GAZ:00000360	coral reef	ENVO	ENVO:00000150	-15	degree	UO	UO:0000185	166.99	degree	UO	UO:0000185	-1.00	meter	UO	UO:0000008	Collaborative Model	1	year	UO	UO:0000036	Ocn_108	d18O	coral	Vanuatu	1807/1979
Oceans	data set	IAO	IAO:0000100	https://www.ncdc.noaa.gov/paleo/study/15238	435	Pacific Ocean	GAZ	GAZ:00000360	coral reef	ENVO	ENVO:00000150	-19.9333	degree	UO	UO:0000185	-174.7167	degree	UO	UO:0000185	-10.00	meter	UO	UO:0000008	Collaborative Model	1	year	UO	UO:0000036	Ocn_109	Sr/Ca	coral	Hafera Island	1791/2003
Oceans	data set	IAO	IAO:0000100	https://www.ncdc.noaa.gov/paleo/study/1886	436	Atlantic Ocean	GAZ	GAZ:00000344	coral reef	ENVO	ENVO:00000150	24.93	degree	UO	UO:0000185	-80.75	degree	UO	UO:0000185	-3.00	meter	UO	UO:0000008	Collaborative Model	1	year	UO	UO:0000036	Ocn_110	d18O	coral	Florida Bay	1824/1985
Oceans	data set	IAO	IAO:0000100	https://www.ncdc.noaa.gov/paleo/study/6117	437	Atlantic Ocean	GAZ	GAZ:00000344	coral reef	ENVO	ENVO:00000150	17.93	degree	UO	UO:0000185	-67	degree	UO	UO:0000185	-5.00	meter	UO	UO:0000008	Collaborative Model	1	year	UO	UO:0000036	Ocn_111	d18O	coral	Turrumote Reef, Puerto Rico	1751/2004
Oceans	data set	IAO	IAO:0000100	https://www.ncdc.noaa.gov/paleo/study/6117	437	Atlantic Ocean	GAZ	GAZ:00000344	coral reef	ENVO	ENVO:00000150	17.93	degree	UO	UO:0000185	-67	degree	UO	UO:0000185	-5.00	meter	UO	UO:0000008	Collaborative Model	1	year	UO	UO:0000036	Ocn_112	Sr/Ca	coral	Turrumote Reef, Puerto Rico	1751/2004
Oceans	data set	IAO	IAO:0000100	https://www.ncdc.noaa.gov/paleo/study/1856	438	Indian Ocean	GAZ	GAZ:00000372	coral reef	ENVO	ENVO:00000150	-28.47	degree	UO	UO:0000185	113.77	degree	UO	UO:0000185	-5.00	meter	UO	UO:0000008	Collaborative Model	<1	year	UO	UO:0000036	Ocn_114	d18O	coral	Houtman Abrolhos	1795/1994
Oceans	data set	IAO	IAO:0000100	https://www.ncdc.noaa.gov/paleo/study/1854	439	Indian Ocean	GAZ	GAZ:00000372	coral reef	ENVO	ENVO:00000150	29.42	degree	UO	UO:0000185	34.97	degree	UO	UO:0000185	-1.00	meter	UO	UO:0000008	Collaborative Model	1	year	UO	UO:0000036	Ocn_115	d18O	coral	Aqaba, Jordan	1788/1992
Oceans	data set	IAO	IAO:0000100	https://www.ncdc.noaa.gov/paleo/study/1854	439	Indian Ocean	GAZ	GAZ:00000372	coral reef	ENVO	ENVO:00000150	29.42	degree	UO	UO:0000185	34.97	degree	UO	UO:0000185	-1.00	meter	UO	UO:0000008	Collaborative Model	1	year	UO	UO:0000036	Ocn_116	d18O	coral	Aqaba, Jordan	1886/1992
Oceans	data set	IAO	IAO:0000100	https://www.ncdc.noaa.gov/paleo/study/1867	440	Indian Ocean	GAZ	GAZ:00000372	coral reef	ENVO	ENVO:00000150	-21.905	degree	UO	UO:0000185	113.965	degree	UO	UO:0000185	-3.00	meter	UO	UO:0000008	Collaborative Model	<1	year	UO	UO:0000036	Ocn_118	d18O	coral	Ningaloo	1879/1995
Oceans	data set	IAO	IAO:0000100	https://www.ncdc.noaa.gov/paleo/study/1846	441	Pacific Ocean	GAZ	GAZ:00000360	coral reef	ENVO	ENVO:00000150	10.2773	degree	UO	UO:0000185	-109.2131	degree	UO	UO:0000185	-8.20	meter	UO	UO:0000008	Collaborative Model	<1	year	UO	UO:0000036	Ocn_119	d18O	coral	Clipperton Atoll	1894/1994
Oceans	data set	IAO	IAO:0000100	https://www.ncdc.noaa.gov/paleo/study/8608	442	Pacific Ocean	GAZ	GAZ:00000360	coral reef	ENVO	ENVO:00000150	27.1059	degree	UO	UO:0000185	142.1941	degree	UO	UO:0000185	-5.60	meter	UO	UO:0000008	Collaborative Model	<1	year	UO	UO:0000036	Ocn_120	d18O	coral	Miyanohama	1872/1995
Oceans	data set	IAO	IAO:0000100	https://www.ncdc.noaa.gov/paleo/study/8608	442	Pacific Ocean	GAZ	GAZ:00000360	coral reef	ENVO	ENVO:00000150	27.1059	degree	UO	UO:0000185	142.1941	degree	UO	UO:0000185	-5.60	meter	UO	UO:0000008	Collaborative Model	<1	year	UO	UO:0000036	Ocn_121	Sr/Ca	coral	Miyanohama	1872/1995
Oceans	data set	IAO	IAO:0000100	https://www.ncdc.noaa.gov/paleo/study/1911	443	Pacific Ocean	GAZ	GAZ:00000360	coral reef	ENVO	ENVO:00000150	-22.1	degree	UO	UO:0000185	153	degree	UO	UO:0000185	-2.50	meter	UO	UO:0000008	Collaborative Model	1	year	UO	UO:0000036	Ocn_122	d18O	coral	Abraham Reef	1638/1983
Oceans	data set	IAO	IAO:0000100	https://www.ncdc.noaa.gov/paleo/study/13439	444	Pacific Ocean	GAZ	GAZ:00000360	coral reef	ENVO	ENVO:00000150	-15.94	degree	UO	UO:0000185	166.04	degree	UO	UO:0000185	-8.00	meter	UO	UO:0000008	Collaborative Model	<1	year	UO	UO:0000036	Ocn_123	d18O	coral	Vanuatu	1843/2008
Oceans	data set	IAO	IAO:0000100	https://www.ncdc.noaa.gov/paleo/study/6089	425	Pacific Ocean	GAZ	GAZ:00000360	coral reef	ENVO	ENVO:00000150	-21.2378	degree	UO	UO:0000185	-159.8278	degree	UO	UO:0000185	-18.30	meter	UO	UO:0000008	Collaborative Model	<1	year	UO	UO:0000036	Ocn_125	d18O	coral	Rarotonga	1727/1997
Oceans	data set	IAO	IAO:0000100	https://www.ncdc.noaa.gov/paleo/study/6089	425	Pacific Ocean	GAZ	GAZ:00000360	coral reef	ENVO	ENVO:00000150	-21.2378	degree	UO	UO:0000185	-159.8278	degree	UO	UO:0000185	-10.00	meter	UO	UO:0000008	Collaborative Model	<1	year	UO	UO:0000036	Ocn_127	d18O	coral	Rarotonga	1875/2000
Oceans	data set	IAO	IAO:0000100	https://www.ncdc.noaa.gov/paleo/study/1842	445	Pacific Ocean	GAZ	GAZ:00000360	coral reef	ENVO	ENVO:00000150	-0.53296	degree	UO	UO:0000185	166.9283	degree	UO	UO:0000185	-14.00	meter	UO	UO:0000008	Collaborative Model	<1	year	UO	UO:0000036	Ocn_128	d18O	coral	Nauru	1898/1995
Oceans	data set	IAO	IAO:0000100	https://www.ncdc.noaa.gov/paleo/study/8609	446	Pacific Ocean	GAZ	GAZ:00000360	coral reef	ENVO	ENVO:00000150	5.87	degree	UO	UO:0000185	-162.13	degree	UO	UO:0000185	-10.00	meter	UO	UO:0000008	Collaborative Model	<1	year	UO	UO:0000036	Ocn_129	Sr/Ca	coral	Palmyra	1886/1998
Oceans	data set	IAO	IAO:0000100	https://www.ncdc.noaa.gov/paleo/study/6116	447	Pacific Ocean	GAZ	GAZ:00000360	coral reef	ENVO	ENVO:00000150	-4.1916	degree	UO	UO:0000185	151.9772	degree	UO	UO:0000185	-8.00	meter	UO	UO:0000008	Collaborative Model	<1	year	UO	UO:0000036	Ocn_130	d18O	coral	Rabaul	1867/1998
Oceans	data set	IAO	IAO:0000100	https://www.ncdc.noaa.gov/paleo/study/6116	447	Pacific Ocean	GAZ	GAZ:00000360	coral reef	ENVO	ENVO:00000150	-4.1916	degree	UO	UO:0000185	151.9772	degree	UO	UO:0000185	-8.00	meter	UO	UO:0000008	Collaborative Model	<1	year	UO	UO:0000036	Ocn_131	Sr/Ca	coral	Rabaul	1867/1998
Oceans	data set	IAO	IAO:0000100	https://doi.pangaea.de/10.1594/PANGAEA.853971	448	Indian Ocean	GAZ	GAZ:00000372	marine sediment	ENVO	ENVO:03000033	24.8333	degree	UO	UO:0000185	65.9167	degree	UO	UO:0000185	-695.00	meter	UO	UO:0000008	Collaborative Model	8	year	UO	UO:0000036	Ocn_132	foraminifera	marine sediment	SO90-39KG/SO130-275KL	-117/1989
Oceans	data set	IAO	IAO:0000100	https://doi.pangaea.de/10.1594/PANGAEA.784992	449	Atlantic Ocean	GAZ	GAZ:00000344	marine sediment	ENVO	ENVO:03000033	41.1	degree	UO	UO:0000185	-8.9	degree	UO	UO:0000185	-80.00	meter	UO	UO:0000008	Collaborative Model	9	year	UO	UO:0000036	Ocn_133	alkenone	marine sediment	Coast of Portugal	971/1993
Oceans	data set	IAO	IAO:0000100	https://www.ncdc.noaa.gov/paleo/study/19804	450	Atlantic Ocean	GAZ	GAZ:00000344	marine sediment	ENVO	ENVO:03000033	61.48	degree	UO	UO:0000185	-19.53	degree	UO	UO:0000185	-2303.00	meter	UO	UO:0000008	Collaborative Model	14	year	UO	UO:0000036	Ocn_135	d18O	marine sediment	RAPiD-17-5P, South Iceland	798/1915
Oceans	data set	IAO	IAO:0000100	https://www.ncdc.noaa.gov/paleo/study/19200	451	Indian Ocean	GAZ	GAZ:00000372	marine sediment	ENVO	ENVO:03000033	11.955	degree	UO	UO:0000185	44.3	degree	UO	UO:0000185	-869.00	meter	UO	UO:0000008	Collaborative Model	9	year	UO	UO:0000036	Ocn_136	TEX86	marine sediment	P178-15-BC1	1628/2000
Oceans	data set	IAO	IAO:0000100	https://www.ncdc.noaa.gov/paleo/study/19200	451	Indian Ocean	GAZ	GAZ:00000372	marine sediment	ENVO	ENVO:03000033	11.955	degree	UO	UO:0000185	44.3	degree	UO	UO:0000185	-869.00	meter	UO	UO:0000008	Collaborative Model	15	year	UO	UO:0000036	Ocn_137	TEX86	marine sediment	P178-15P	131/1980
Oceans	data set	IAO	IAO:0000100	https://www.ncdc.noaa.gov/paleo/study/1872	452	Atlantic Ocean	GAZ	GAZ:00000344	coral reef	ENVO	ENVO:00000150	32.47	degree	UO	UO:0000185	-64.7	degree	UO	UO:0000185	-11.00	meter	UO	UO:0000008	Collaborative Model	<1	year	UO	UO:0000036	Ocn_138	d18O	coral	Northeast Breakers	1519/1604
Oceans	data set	IAO	IAO:0000100	https://www.ncdc.noaa.gov/paleo/study/8606	401	Indian Ocean	GAZ	GAZ:00000372	coral reef	ENVO	ENVO:00000150	-12.65	degree	UO	UO:0000185	45.1	degree	UO	UO:0000185	-3.00	meter	UO	UO:0000008	Collaborative Model	<1	year	UO	UO:0000036	Ocn_139	d18O	coral	Mayotte	1866/1994
Oceans	data set	IAO	IAO:0000100	https://www.ncdc.noaa.gov/paleo/study/1920	453	Atlantic Ocean	GAZ	GAZ:00000344	marine sponge reef	ENVO	ENVO:01000161	23.766	degree	UO	UO:0000185	-76.053	degree	UO	UO:0000185	-136.00	meter	UO	UO:0000008	Collaborative Model	1	year	UO	UO:0000036	Ocn_140	d18O	sclerosponge	Tongue of the Ocean, Exuma Sound Bahamas	1890/1990
Oceans	data set	IAO	IAO:0000100	https://www.ncdc.noaa.gov/paleo/study/1920	453	Atlantic Ocean	GAZ	GAZ:00000344	marine sponge reef	ENVO	ENVO:01000161	23.766	degree	UO	UO:0000185	-76.053	degree	UO	UO:0000185	-136.00	meter	UO	UO:0000008	Collaborative Model	1	year	UO	UO:0000036	Ocn_141	Sr/Ca	sclerosponge	Tongue of the Ocean, Exuma Sound Bahamas	1890/1990
Oceans	data set	IAO	IAO:0000100	https://www.ncdc.noaa.gov/paleo/study/1920	453	Atlantic Ocean	GAZ	GAZ:00000344	marine sponge reef	ENVO	ENVO:01000161	23.504	degree	UO	UO:0000185	-76.577	degree	UO	UO:0000185	-143.00	meter	UO	UO:0000008	Collaborative Model	1	year	UO	UO:0000036	Ocn_142	d18O	sclerosponge	Tongue of the Ocean, Exuma Sound Bahamas	1890/1990
Oceans	data set	IAO	IAO:0000100	https://www.ncdc.noaa.gov/paleo/study/1920	453	Atlantic Ocean	GAZ	GAZ:00000344	marine sponge reef	ENVO	ENVO:01000161	23.504	degree	UO	UO:0000185	-76.577	degree	UO	UO:0000185	-143.00	meter	UO	UO:0000008	Collaborative Model	1	year	UO	UO:0000036	Ocn_143	Sr/Ca	sclerosponge	Tongue of the Ocean, Exuma Sound Bahamas	1890/1990
Oceans	data set	IAO	IAO:0000100	http://doi.pangaea.de/10.1594/PANGAEA.711835	454	Atlantic Ocean	GAZ	GAZ:00000344	coral reef	ENVO	ENVO:00000150	30.0867	degree	UO	UO:0000185	-64.5417	degree	UO	UO:0000185	-25.00	meter	UO	UO:0000008	Collaborative Model	3	year	UO	UO:0000036	Ocn_144	d18O	coral	Bermuda	1856/1920
Oceans	data set	IAO	IAO:0000100	http://doi.pangaea.de/10.1594/PANGAEA.711835	454	Atlantic Ocean	GAZ	GAZ:00000344	coral reef	ENVO	ENVO:00000150	30.0867	degree	UO	UO:0000185	-64.5417	degree	UO	UO:0000185	-25.00	meter	UO	UO:0000008	Collaborative Model	3	year	UO	UO:0000036	Ocn_145	d18O	coral	Bermuda	1833/1904
Oceans	data set	IAO	IAO:0000100	https://www.ncdc.noaa.gov/paleo/study/6184	455	Atlantic Ocean	GAZ	GAZ:00000344	coral reef	ENVO	ENVO:00000150	16.76	degree	UO	UO:0000185	-22.8883	degree	UO	UO:0000185	-5.00	meter	UO	UO:0000008	Collaborative Model	<1	year	UO	UO:0000036	Ocn_146	d18O	coral	Pedra de Lume, Cape Verde Islands	1929/2002
Oceans	data set	IAO	IAO:0000100	https://www.ncdc.noaa.gov/paleo/study/12891	456	Atlantic Ocean	GAZ	GAZ:00000344	coral reef	ENVO	ENVO:00000150	11.77	degree	UO	UO:0000185	-66.75	degree	UO	UO:0000185	-2.00	meter	UO	UO:0000008	Collaborative Model	<1	year	UO	UO:0000036	Ocn_147	d18O	coral	Los Roques, Venezuela	1918/2005
Oceans	data set	IAO	IAO:0000100	https://www.ncdc.noaa.gov/paleo/study/6405	457	Atlantic Ocean	GAZ	GAZ:00000344				43.6561	degree	UO	UO:0000185	-69.8017	degree	UO	UO:0000185	-30.00	meter	UO	UO:0000008	Collaborative Model	1	year	UO	UO:0000036	Ocn_148	d18O	bivalve	Gulf of Maine	1033/2003
Oceans	data set	IAO	IAO:0000100	https://www.ncdc.noaa.gov/paleo/study/1878	458	Atlantic Ocean	GAZ	GAZ:00000344	marine sponge reef	ENVO	ENVO:01000161	18.4667	degree	UO	UO:0000185	-77.95	degree	UO	UO:0000185	-20.00	meter	UO	UO:0000008	Collaborative Model	3	year	UO	UO:0000036	Ocn_149	d18O	sclerosponge	Montego Bay Jamaica	1344/1991
Oceans	data set	IAO	IAO:0000100	https://www.ncdc.noaa.gov/paleo/study/1878	458	Atlantic Ocean	GAZ	GAZ:00000344	marine sponge reef	ENVO	ENVO:01000161	18.4667	degree	UO	UO:0000185	-77.95	degree	UO	UO:0000185	-20.00	meter	UO	UO:0000008	Collaborative Model	3	year	UO	UO:0000036	Ocn_150	Sr/Ca	sclerosponge	Montego Bay Jamaica	1356/1991
Oceans	data set	IAO	IAO:0000100	https://www.ncdc.noaa.gov/paleo/study/1878	458	Atlantic Ocean	GAZ	GAZ:00000344	marine sponge reef	ENVO	ENVO:01000161	17.5333	degree	UO	UO:0000185	-78.95	degree	UO	UO:0000185	-125.00	meter	UO	UO:0000008	Collaborative Model	5	year	UO	UO:0000036	Ocn_151	d18O	sclerosponge	Pedro Bank Jamaica	1389/1992
Oceans	data set	IAO	IAO:0000100	https://www.ncdc.noaa.gov/paleo/study/1878	458	Atlantic Ocean	GAZ	GAZ:00000344	marine sponge reef	ENVO	ENVO:01000161	17.5333	degree	UO	UO:0000185	-78.95	degree	UO	UO:0000185	-125.00	meter	UO	UO:0000008	Collaborative Model	5	year	UO	UO:0000036	Ocn_152	Sr/Ca	sclerosponge	Pedro Bank Jamaica	1384/1992
Oceans	data set	IAO	IAO:0000100	https://www.ncdc.noaa.gov/paleo/study/16316	459	Indian Ocean	GAZ	GAZ:00000372	coral reef	ENVO	ENVO:00000150	-28.4609	degree	UO	UO:0000185	113.772	degree	UO	UO:0000185	-8.00	meter	UO	UO:0000008	Collaborative Model	1	year	UO	UO:0000036	Ocn_153	Sr/Ca	coral	Houtman Abrolhos	1798/2010
Oceans	data set	IAO	IAO:0000100	https://www.ncdc.noaa.gov/paleo/study/16316	459	Indian Ocean	GAZ	GAZ:00000372	coral reef	ENVO	ENVO:00000150	-28.4589	degree	UO	UO:0000185	113.749	degree	UO	UO:0000185	-8.00	meter	UO	UO:0000008	Collaborative Model	1	year	UO	UO:0000036	Ocn_154	d18O	coral	Houtman Abrolhos	1848/2010
Oceans	data set	IAO	IAO:0000100	https://www.ncdc.noaa.gov/paleo/study/16316	459	Indian Ocean	GAZ	GAZ:00000372	coral reef	ENVO	ENVO:00000150	-28.4589	degree	UO	UO:0000185	113.749	degree	UO	UO:0000185	-8.00	meter	UO	UO:0000008	Collaborative Model	1	year	UO	UO:0000036	Ocn_155	Sr/Ca	coral	Houtman Abrolhos	1848/2010
Oceans	data set	IAO	IAO:0000100	https://www.ncdc.noaa.gov/paleo/study/16438	411	Indian Ocean	GAZ	GAZ:00000372	coral reef	ENVO	ENVO:00000150	-23.15	degree	UO	UO:0000185	43.58	degree	UO	UO:0000185	-1.10	meter	UO	UO:0000008	Collaborative Model	1	year	UO	UO:0000036	Ocn_156	d18O	coral	Ifaty	1882/1994
Oceans	data set	IAO	IAO:0000100	https://www.ncdc.noaa.gov/paleo/study/16438	411	Indian Ocean	GAZ	GAZ:00000372	coral reef	ENVO	ENVO:00000150	-23.3572	degree	UO	UO:0000185	43.6195	degree	UO	UO:0000185	-1.10	meter	UO	UO:0000008	Collaborative Model	1	year	UO	UO:0000036	Ocn_157	d18O	coral	Ifaty	1905/1994
Oceans	data set	IAO	IAO:0000100	https://doi.org/10.6084/m9.figshare.c.3285353	1	Indian Ocean	GAZ	GAZ:00000372	coral reef	ENVO	ENVO:00000150	-28.4667	degree	UO	UO:0000185	113.7667	degree	UO	UO:0000185	-6.00	meter	UO	UO:0000008	Collaborative Model	1	year	UO	UO:0000036	Ocn_158	calcification rate	coral	Houtman Abrolhos Islands	1900/2010
Oceans	data set	IAO	IAO:0000100	https://www.ncdc.noaa.gov/paleo/study/17380	460	Pacific Ocean	GAZ	GAZ:00000360	coral reef	ENVO	ENVO:00000150	10.2773	degree	UO	UO:0000185	-109.2131	degree	UO	UO:0000185	-13.00	meter	UO	UO:0000008	Collaborative Model	<1	year	UO	UO:0000036	Ocn_159	Sr/Ca	coral	Clipperton	1935/1994
Oceans	data set	IAO	IAO:0000100	https://www.ncdc.noaa.gov/paleo/study/17380	460	Pacific Ocean	GAZ	GAZ:00000360	coral reef	ENVO	ENVO:00000150	10.2773	degree	UO	UO:0000185	-109.2131	degree	UO	UO:0000185	-13.00	meter	UO	UO:0000008	Collaborative Model	<1	year	UO	UO:0000036	Ocn_160	Sr/Ca	coral	Clipperton	1894/1994
Oceans	data set	IAO	IAO:0000100	https://www.ncdc.noaa.gov/paleo/study/17380	460	Pacific Ocean	GAZ	GAZ:00000360	coral reef	ENVO	ENVO:00000150	10.2773	degree	UO	UO:0000185	-109.2131	degree	UO	UO:0000185	-13.00	meter	UO	UO:0000008	Collaborative Model	<1	year	UO	UO:0000036	Ocn_161	Sr/Ca	coral	Clipperton	1942/1994
Oceans	data set	IAO	IAO:0000100	https://www.ncdc.noaa.gov/paleo/study/17380	460	Pacific Ocean	GAZ	GAZ:00000360	coral reef	ENVO	ENVO:00000150	10.2773	degree	UO	UO:0000185	-109.2131	degree	UO	UO:0000185	-13.00	meter	UO	UO:0000008	Collaborative Model	<1	year	UO	UO:0000036	Ocn_162	d18O	coral	Clipperton	1874/1957
Oceans	data set	IAO	IAO:0000100	https://www.ncdc.noaa.gov/paleo/study/17380	460	Pacific Ocean	GAZ	GAZ:00000360	coral reef	ENVO	ENVO:00000150	10.2773	degree	UO	UO:0000185	-109.2131	degree	UO	UO:0000185	-13.00	meter	UO	UO:0000008	Collaborative Model	<1	year	UO	UO:0000036	Ocn_163	Sr/Ca	coral	Clipperton	1874/1957
Oceans	data set	IAO	IAO:0000100	https://www.ncdc.noaa.gov/paleo/study/6087	461	Pacific Ocean	GAZ	GAZ:00000360	coral reef	ENVO	ENVO:00000150	-17.73	degree	UO	UO:0000185	148.43	degree	UO	UO:0000185	-5.00	meter	UO	UO:0000008	Collaborative Model	5	year	UO	UO:0000036	Ocn_164	d18O	coral	Coral Sea	1708/1988
Oceans	data set	IAO	IAO:0000100	https://www.ncdc.noaa.gov/paleo/study/6087	461	Pacific Ocean	GAZ	GAZ:00000360	coral reef	ENVO	ENVO:00000150	-17.73	degree	UO	UO:0000185	148.43	degree	UO	UO:0000185	-5.00	meter	UO	UO:0000008	Collaborative Model	5	year	UO	UO:0000036	Ocn_165	Sr/Ca	coral	Coral Sea	1708/1988
Oceans	data set	IAO	IAO:0000100	https://www.ncdc.noaa.gov/paleo/study/1844	462	Pacific Ocean	GAZ	GAZ:00000360	coral reef	ENVO	ENVO:00000150	-5.22	degree	UO	UO:0000185	145.82	degree	UO	UO:0000185	-3.00	meter	UO	UO:0000008	Collaborative Model	<1	year	UO	UO:0000036	Ocn_166	d18O	coral	Madang Lagoon, Papua New Guinea	1923/1991
Oceans	data set	IAO	IAO:0000100	https://www.ncdc.noaa.gov/paleo/study/1894	463	Pacific Ocean	GAZ	GAZ:00000360	coral reef	ENVO	ENVO:00000150	16.85	degree	UO	UO:0000185	112.33	degree	UO	UO:0000185	-20.00	meter	UO	UO:0000008	Collaborative Model	<1	year	UO	UO:0000036	Ocn_167	Sr/Ca	coral	Xisha Island, South China Sea	1906/1994
Oceans	data set	IAO	IAO:0000100	https://www.ncdc.noaa.gov/paleo/study/1924	464	Atlantic Ocean	GAZ	GAZ:00000344	coral reef	ENVO	ENVO:00000150	11.17	degree	UO	UO:0000185	-60.85	degree	UO	UO:0000185	-2.00	meter	UO	UO:0000008	Collaborative Model	1	year	UO	UO:0000036	Ocn_168	d18O	coral	Buccoo Reef, Tobago	1927/1990
Oceans	data set	IAO	IAO:0000100	https://www.ncdc.noaa.gov/paleo/study/1924	464	Atlantic Ocean	GAZ	GAZ:00000344	coral reef	ENVO	ENVO:00000150	11.17	degree	UO	UO:0000185	-60.85	degree	UO	UO:0000185	-2.00	meter	UO	UO:0000008	Collaborative Model	1	year	UO	UO:0000036	Ocn_169	d18O	coral	Buccoo Reef, Tobago	1932/1990
Oceans	data set	IAO	IAO:0000100	https://doi.org/10.6084/m9.figshare.c.3285353	1	Indian Ocean	GAZ	GAZ:00000372	coral reef	ENVO	ENVO:00000150	-21.8333	degree	UO	UO:0000185	114.1833	degree	UO	UO:0000185	-6.00	meter	UO	UO:0000008	Collaborative Model	1	year	UO	UO:0000036	Ocn_170	calcification rate	coral	Bundegi reef, Ningaloo	1900/2010
Oceans	data set	IAO	IAO:0000100	https://doi.org/10.6084/m9.figshare.c.3285353	1	Indian Ocean	GAZ	GAZ:00000372	coral reef	ENVO	ENVO:00000150	-17.2667	degree	UO	UO:0000185	119.3667	degree	UO	UO:0000185	-6.00	meter	UO	UO:0000008	Collaborative Model	1	year	UO	UO:0000036	Ocn_171	calcification rate	coral	Clerke Reef, Rowley Shoals	1900/2010
Oceans	data set	IAO	IAO:0000100	https://doi.org/10.6084/m9.figshare.c.3285353	1	Indian Ocean	GAZ	GAZ:00000372	coral reef	ENVO	ENVO:00000150	-23.0333	degree	UO	UO:0000185	113.8167	degree	UO	UO:0000185	-6.00	meter	UO	UO:0000008	Collaborative Model	1	year	UO	UO:0000036	Ocn_172	calcification rate	coral	Coral Bay, Ningaloo	1900/2010
Oceans	data set	IAO	IAO:0000100	https://doi.org/10.6084/m9.figshare.c.3285353	1	Indian Ocean	GAZ	GAZ:00000372	coral reef	ENVO	ENVO:00000150	-17.5167	degree	UO	UO:0000185	118.9667	degree	UO	UO:0000185	-6.00	meter	UO	UO:0000008	Collaborative Model	1	year	UO	UO:0000036	Ocn_173	calcification rate	coral	Imperieuse, Rowley Shoals	1900/2010
Oceans	data set	IAO	IAO:0000100	https://doi.org/10.6084/m9.figshare.c.3285353	1	Indian Ocean	GAZ	GAZ:00000372	coral reef	ENVO	ENVO:00000150	-21.9	degree	UO	UO:0000185	113.9667	degree	UO	UO:0000185	-6.00	meter	UO	UO:0000008	Collaborative Model	1	year	UO	UO:0000036	Ocn_174	calcification rate	coral	Tantabiddi reef, Ningaloo	1900/2010
Oceans	data set	IAO	IAO:0000100	https://www.ncdc.noaa.gov/paleo/study/10425	465	Pacific Ocean	GAZ	GAZ:00000360	coral reef	ENVO	ENVO:00000150	-16.7167	degree	UO	UO:0000185	146.0333	degree	UO	UO:0000185	0.00	meter	UO	UO:0000008	Collaborative Model	5	year	UO	UO:0000036	Ocn_175	d18O	coral	Great Barrier Reef	1807/2004
Oceans	data set	IAO	IAO:0000100	https://www.ncdc.noaa.gov/paleo/study/10425	465	Pacific Ocean	GAZ	GAZ:00000360	coral reef	ENVO	ENVO:00000150	-16.7167	degree	UO	UO:0000185	146.0333	degree	UO	UO:0000185	0.00	meter	UO	UO:0000008	Collaborative Model	5	year	UO	UO:0000036	Ocn_176	Sr/Ca	coral	Great Barrier Reef	1807/2004
Oceans	data set	IAO	IAO:0000100	https://www.ncdc.noaa.gov/paleo/study/1847	466	Pacific Ocean	GAZ	GAZ:00000360	coral reef	ENVO	ENVO:00000150	1.6792	degree	UO	UO:0000185	-157.2473	degree	UO	UO:0000185	-9.00	meter	UO	UO:0000008	Collaborative Model	<1	year	UO	UO:0000036	Ocn_177	d18O	coral	Kiritimati	1938/1994
Oceans	data set	IAO	IAO:0000100	https://www.ncdc.noaa.gov/paleo/study/6089	467	Pacific Ocean	GAZ	GAZ:00000360	coral reef	ENVO	ENVO:00000150	-21.2378	degree	UO	UO:0000185	-159.8278	degree	UO	UO:0000185	-18.00	meter	UO	UO:0000008	Collaborative Model	<1	year	UO	UO:0000036	Ocn_178	d18O	coral	Rarotonga	1907/2000
Oceans	data set	IAO	IAO:0000100	https://www.ncdc.noaa.gov/paleo/study/16339	468	Pacific Ocean	GAZ	GAZ:00000360	coral reef	ENVO	ENVO:00000150	7.2708	degree	UO	UO:0000185	134.3837	degree	UO	UO:0000185	-12.00	meter	UO	UO:0000008	Collaborative Model	<1	year	UO	UO:0000036	Ocn_179	d18O	coral	Palau	1899/2008
Oceans	data set	IAO	IAO:0000100	https://www.ncdc.noaa.gov/paleo/study/16339	468	Pacific Ocean	GAZ	GAZ:00000360	coral reef	ENVO	ENVO:00000150	7.2859	degree	UO	UO:0000185	134.2503	degree	UO	UO:0000185	-12.00	meter	UO	UO:0000008	Collaborative Model	<1	year	UO	UO:0000036	Ocn_180	d18O	coral	Palau	1793/2008
Oceans	data set	IAO	IAO:0000100	https://www.ncdc.noaa.gov/paleo/study/1925	469	Pacific Ocean	GAZ	GAZ:00000360	coral reef	ENVO	ENVO:00000150	-15.7	degree	UO	UO:0000185	167.2	degree	UO	UO:0000185	-1.50	meter	UO	UO:0000008	Collaborative Model	<1	year	UO	UO:0000036	Ocn_181	d18O	coral	Malo Channel, Espiritu Santo Island, Vanuatu	1929/1992
Oceans	data set	IAO	IAO:0000100	https://www.ncdc.noaa.gov/paleo/study/1925	469	Pacific Ocean	GAZ	GAZ:00000360	coral reef	ENVO	ENVO:00000150	-15.7	degree	UO	UO:0000185	167.2	degree	UO	UO:0000185	-1.50	meter	UO	UO:0000008	Collaborative Model	<1	year	UO	UO:0000036	Ocn_182	Sr/Ca	coral	Malo Channel, Espiritu Santo Island, Vanuatu	1929/1992
Oceans	data set	IAO	IAO:0000100	https://www.ncdc.noaa.gov/paleo/study/1869	470	Pacific Ocean	GAZ	GAZ:00000360	coral reef	ENVO	ENVO:00000150	-18.315	degree	UO	UO:0000185	146.595	degree	UO	UO:0000185	-10.00	meter	UO	UO:0000008	Collaborative Model	5	year	UO	UO:0000036	Ocn_183	Coral Sr/Ca	coral	Great Barrier Reef	1568/1983
South America	data set	IAO	IAO:0000100	https://www.ncdc.noaa.gov/paleo/study/1003957	471	Chile	GAZ	GAZ:00002825	lake sediment	ENVO	ENVO:00000546	-33.85	degree	UO	UO:0000185	-70.92	degree	UO	UO:0000185	355.00	meter	UO	UO:0000008	Collaborative Model	1	year	UO	UO:0000036	SAm_003	reflectance	lake sediment	Laguna Aculeo	856/1997
South America	data set	IAO	IAO:0000100	https://www.ncdc.noaa.gov/paleo/study/14188	73	Chile	GAZ	GAZ:00002825				-40.1	degree	UO	UO:0000185	-72.05	degree	UO	UO:0000185	800.00	meter	UO	UO:0000008	Collaborative Model	1	year	UO	UO:0000036	SAm_006	TRW	tree	Central Andes composite 11	1492/1995
South America	data set	IAO	IAO:0000100	https://www.ncdc.noaa.gov/paleo/study/1003952	472	Chile	GAZ	GAZ:00002825				-38.5	degree	UO	UO:0000185	-71.5	degree	UO	UO:0000185	1400.00	meter	UO	UO:0000008	Collaborative Model	1	year	UO	UO:0000036	SAm_024	TRW	tree	Central Andes composite 6	1435/2006
South America	data set	IAO	IAO:0000100	https://www.ncdc.noaa.gov/paleo/study/1003953	473	Argentina	GAZ	GAZ:00002928				-39.33	degree	UO	UO:0000185	-71.25	degree	UO	UO:0000185	1100.00	meter	UO	UO:0000008	Collaborative Model	1	year	UO	UO:0000036	SAm_025	TRW	tree	Central Andes composite 9	1636/2006
South America	data set	IAO	IAO:0000100	https://www.ncdc.noaa.gov/paleo/study/14174	474	Peru	GAZ	GAZ:00002932	glacial ice	ENVO	ENVO:03000004	-13.9333	degree	UO	UO:0000185	-70.8333	degree	UO	UO:0000185	5670.00	meter	UO	UO:0000008	Collaborative Model	1	year	UO	UO:0000036	SAm_026	d18O	glacier ice	Quelccaya Ice Cap	226/2009
South America	data set	IAO	IAO:0000100	https://www.ncdc.noaa.gov/paleo/study/16196	475	Chile	GAZ	GAZ:00002825				-41.17	degree	UO	UO:0000185	-71.92	degree	UO	UO:0000185	1300.00	meter	UO	UO:0000008	Collaborative Model	1	year	UO	UO:0000036	SAm_029	TRW	tree	Central Andes composite 15	1582/1991
South America	data set	IAO	IAO:0000100	https://www.ncdc.noaa.gov/paleo/study/20366	476	Chile	GAZ	GAZ:00002825	lake sediment	ENVO	ENVO:00000546	-32.2667	degree	UO	UO:0000185	-70.5	degree	UO	UO:0000185	3050.00	meter	UO	UO:0000008	Collaborative Model	1	year	UO	UO:0000036	SAm_030	reflectance	lake sediment	Laguna Chepical	-1161/2005
South America	data set	IAO	IAO:0000100	https://www.ncdc.noaa.gov/paleo/study/13567	477	Chile	GAZ	GAZ:00002825	lake sediment	ENVO	ENVO:00000546	-45.5167	degree	UO	UO:0000185	-71.8167	degree	UO	UO:0000185	725.00	meter	UO	UO:0000008	Collaborative Model	1	year	UO	UO:0000036	SAm_031	BSi	lake sediment	Laguna Escondida	400/2008
