# Supplementary material for: A global multiproxy database for temperature reconstructions of the Common Era
Source: Sci Data. 2017 Jul 11;4:170088. doi: 10.1038/sdata.2017.88 (PMC5505119; doi:10.1038/sdata.2017.88)
Supplement: Supplementary file 1 [file sdata201788-isa1.zip › a_calcification.txt]

Sample Name	Protocol REF	Protocol REF	Protocol REF	Assay Name	Raw Data File	Comment[Data Repository]	Comment[Data Record Accession]	Comment[Data Record URI]	Factor Value[proxy]	Factor Value[archive]	Factor Value[site]	Factor Value[temporal range]
Ocn_065	Data aggregation	Metadata	Annualization	Ocn-GingerbreadsBahamas.Saenger.2009.txt	PAGES2k_v2.0.0_LiPD.zip	figshare	doi:10.6084/m9.figshare.c.3285353	https://doi.org/10.6084/m9.figshare.c.3285353	calcification	coral	Gingerbreads Bahamas	1552/1991
Ocn_073	Data aggregation	Metadata	Annualization	Ocn-PuntaMaroma.Vasquez-Bedoya.2012.txt	PAGES2k_v2.0.0_LiPD.zip	figshare	doi:10.6084/m9.figshare.c.3285353	https://doi.org/10.6084/m9.figshare.c.3285353	calcification	coral	Punta Maroma, Mexico	1773/2009
Ocn_158	Data aggregation	Metadata	Annualization	Ocn-HoutmanAbrolhosIslands.Cooper.2012.txt	PAGES2k_v2.0.0_LiPD.zip	figshare	doi:10.6084/m9.figshare.c.3285353	https://doi.org/10.6084/m9.figshare.c.3285353	calcification rate	coral	Houtman Abrolhos Islands	1900/2010
Ocn_170	Data aggregation	Metadata	Annualization	Ocn-BundegireefNingaloo.Cooper.2012.txt	PAGES2k_v2.0.0_LiPD.zip	figshare	doi:10.6084/m9.figshare.c.3285353	https://doi.org/10.6084/m9.figshare.c.3285353	calcification rate	coral	Bundegi reef, Ningaloo	1900/2010
Ocn_171	Data aggregation	Metadata	Annualization	Ocn-ClerkeReefRowleyShoals.Cooper.2012.txt	PAGES2k_v2.0.0_LiPD.zip	figshare	doi:10.6084/m9.figshare.c.3285353	https://doi.org/10.6084/m9.figshare.c.3285353	calcification rate	coral	Clerke Reef, Rowley Shoals	1900/2010
Ocn_172	Data aggregation	Metadata	Annualization	Ocn-CoralBayNingaloo.Cooper.2012.txt	PAGES2k_v2.0.0_LiPD.zip	figshare	doi:10.6084/m9.figshare.c.3285353	https://doi.org/10.6084/m9.figshare.c.3285353	calcification rate	coral	Coral Bay, Ningaloo	1900/2010
Ocn_173	Data aggregation	Metadata	Annualization	Ocn-ImperieuseRowleyShoals.Cooper.2012.txt	PAGES2k_v2.0.0_LiPD.zip	figshare	doi:10.6084/m9.figshare.c.3285353	https://doi.org/10.6084/m9.figshare.c.3285353	calcification rate	coral	Imperieuse, Rowley Shoals	1900/2010
Ocn_174	Data aggregation	Metadata	Annualization	Ocn-TantabiddiReefNingaloo.Cooper.2012.txt	PAGES2k_v2.0.0_LiPD.zip	figshare	doi:10.6084/m9.figshare.c.3285353	https://doi.org/10.6084/m9.figshare.c.3285353	calcification rate	coral	Tantabiddi reef, Ningaloo	1900/2010
