# Supplementary material for: A global multiproxy database for temperature reconstructions of the Common Era
Source: Sci Data. 2017 Jul 11;4:170088. doi: 10.1038/sdata.2017.88 (PMC5505119; doi:10.1038/sdata.2017.88)
Supplement: Supplementary file 1 [file sdata201788-isa1.zip › a_radiance.txt]

Sample Name	Protocol REF	Protocol REF	Protocol REF	Assay Name	Raw Data File	Comment[Data Repository]	Comment[Data Record Accession]	Comment[Data Record URI]	Factor Value[proxy]	Factor Value[archive]	Factor Value[site]	Factor Value[temporal range]
Aus_029	Data aggregation	Metadata	Annualization	Aus-DuckholeLake.Saunders.2013.txt	PAGES2k_v2.0.0_LiPD.zip	figshare	doi:10.6084/m9.figshare.c.3285353	https://doi.org/10.6084/m9.figshare.c.3285353	reflectance	lake sediment	Duckhole Lake	1140/2001
Eur_015	Data aggregation	Metadata	Annualization	Eur-LakeSilvaplana.Trachsel.2010.txt	PAGES2k_v2.0.0_LiPD.zip	figshare	doi:10.6084/m9.figshare.c.3285353	https://doi.org/10.6084/m9.figshare.c.3285353	reflectance	lake sediment	Lake Silvaplana	1175/1949
SAm_003	Data aggregation	Metadata	Annualization	SAm-LagunaAculeo.vonGunten.2009.txt	PAGES2k_v2.0.0_LiPD.zip	figshare	doi:10.6084/m9.figshare.c.3285353	https://doi.org/10.6084/m9.figshare.c.3285353	reflectance	lake sediment	Laguna Aculeo	856/1997
SAm_030	Data aggregation	Metadata	Annualization	SAm-LagunaChepical.deJong.2013.txt	PAGES2k_v2.0.0_LiPD.zip	figshare	doi:10.6084/m9.figshare.c.3285353	https://doi.org/10.6084/m9.figshare.c.3285353	reflectance	lake sediment	Laguna Chepical	-1161/2005
