# Supplementary material for: A global multiproxy database for temperature reconstructions of the Common Era
Source: Sci Data. 2017 Jul 11;4:170088. doi: 10.1038/sdata.2017.88 (PMC5505119; doi:10.1038/sdata.2017.88)
Supplement: Supplementary file 1 [file sdata201788-isa1.zip › a_sediment.txt]

Sample Name	Protocol REF	Protocol REF	Protocol REF	Assay Name	Raw Data File	Comment[Data Repository]	Comment[Data Record Accession]	Comment[Data Record URI]	Factor Value[proxy]	Factor Value[archive]	Factor Value[site]	Factor Value[temporal range]
Arc_001	Data aggregation	Metadata	Annualization	Arc-BlueLake.Bird.2008.txt	PAGES2k_v2.0.0_LiPD.zip	figshare	doi:10.6084/m9.figshare.c.3285353	https://doi.org/10.6084/m9.figshare.c.3285353	varve thickness	lake sediment	Blue Lake	730/2000
Arc_014	Data aggregation	Metadata	Annualization	Arc-LakeLehmilampi.Haltia-Hovi.2007.txt	PAGES2k_v2.0.0_LiPD.zip	figshare	doi:10.6084/m9.figshare.c.3285353	https://doi.org/10.6084/m9.figshare.c.3285353	varve thickness	lake sediment	Lake Lehmilampi	1/1800
Arc_020	Data aggregation	Metadata	Annualization	Arc-LakeC2.Lamoureux.1996.txt	PAGES2k_v2.0.0_LiPD.zip	figshare	doi:10.6084/m9.figshare.c.3285353	https://doi.org/10.6084/m9.figshare.c.3285353	varve thickness	lake sediment	Lake C2	-1/1987
Arc_022	Data aggregation	Metadata	Annualization	Arc-Hvitarvatn.Larsen.2011.txt	PAGES2k_v2.0.0_LiPD.zip	figshare	doi:10.6084/m9.figshare.c.3285353	https://doi.org/10.6084/m9.figshare.c.3285353	varve thickness	lake sediment	Hvítárvatn	-1/2000
Arc_025	Data aggregation	Metadata	Annualization	Arc-LakeDonardBaffinIsland.Moore.2001.txt	PAGES2k_v2.0.0_LiPD.zip	figshare	doi:10.6084/m9.figshare.c.3285353	https://doi.org/10.6084/m9.figshare.c.3285353	varve thickness	lake sediment	Lake Donard Baffin Island	752/1992
Arc_026	Data aggregation	Metadata	Annualization	Arc-LakeNataujarvi.Ojala.2005.txt	PAGES2k_v2.0.0_LiPD.zip	figshare	doi:10.6084/m9.figshare.c.3285353	https://doi.org/10.6084/m9.figshare.c.3285353	varve property	lake sediment	Lake Nataujärvi	-1/1800
Arc_030	Data aggregation	Metadata	Annualization	Arc-BigRoundLake.Thomas.2009.txt	PAGES2k_v2.0.0_LiPD.zip	figshare	doi:10.6084/m9.figshare.c.3285353	https://doi.org/10.6084/m9.figshare.c.3285353	varve thickness	lake sediment	Big Round Lake	971/2000
Arc_076	Data aggregation	Metadata	Annualization	Arc-SoperLake.Hughen.2000.txt	PAGES2k_v2.0.0_LiPD.zip	figshare	doi:10.6084/m9.figshare.c.3285353	https://doi.org/10.6084/m9.figshare.c.3285353	varve thickness	lake sediment	Soper Lake, Baffin Island, Canada	1514/1992
NAm_072	Data aggregation	Metadata	Annualization	NAm-GreenLake.Menounos.2006.txt	PAGES2k_v2.0.0_LiPD.zip	figshare	doi:10.6084/m9.figshare.c.3285353	https://doi.org/10.6084/m9.figshare.c.3285353	varve thickness	lake sediment	Green Lake	1388/1999
Arc_004	Data aggregation	Metadata	Annualization	Arc-LowerMurrayLake.Cook.2008.txt	PAGES2k_v2.0.0_LiPD.zip	figshare	doi:10.6084/m9.figshare.c.3285353	https://doi.org/10.6084/m9.figshare.c.3285353	sed accumulation	lake sediment	Lower Murray Lake	-1/2000
Arc_040	Data aggregation	Metadata	Annualization	Arc-MooseLake.Clegg.2010.txt	PAGES2k_v2.0.0_LiPD.zip	figshare	doi:10.6084/m9.figshare.c.3285353	https://doi.org/10.6084/m9.figshare.c.3285353	midge	lake sediment	Moose Lake	-718/1963
Arc_041	Data aggregation	Metadata	Annualization	Arc-HudsonLake.Clegg.2011.txt	PAGES2k_v2.0.0_LiPD.zip	figshare	doi:10.6084/m9.figshare.c.3285353	https://doi.org/10.6084/m9.figshare.c.3285353	midge	lake sediment	Hudson Lake	-837/1997
Arc_042	Data aggregation	Metadata	Annualization	Arc-ScreamingLynxLake.Clegg.2011.txt	PAGES2k_v2.0.0_LiPD.zip	figshare	doi:10.6084/m9.figshare.c.3285353	https://doi.org/10.6084/m9.figshare.c.3285353	midge	lake sediment	Screaming Lynx Lake	-1067/1988
Arc_043	Data aggregation	Metadata	Annualization	Arc-BrayaSo.D'Andrea.2011.txt	PAGES2k_v2.0.0_LiPD.zip	figshare	doi:10.6084/m9.figshare.c.3285353	https://doi.org/10.6084/m9.figshare.c.3285353	alkenone	lake sediment	Braya Sø	-998/1999
Arc_050	Data aggregation	Metadata	Annualization	Arc-LakeHamptrask.Luoto.2009.txt	PAGES2k_v2.0.0_LiPD.zip	figshare	doi:10.6084/m9.figshare.c.3285353	https://doi.org/10.6084/m9.figshare.c.3285353	midge	lake sediment	Lake Hampträsk	1359/1994
Arc_069	Data aggregation	Metadata	Annualization	Arc-Kongressvatnet.D'Andrea.2012.txt	PAGES2k_v2.0.0_LiPD.zip	figshare	doi:10.6084/m9.figshare.c.3285353	https://doi.org/10.6084/m9.figshare.c.3285353	alkenone	lake sediment	Kongressvatnet	232/2008
Arc_070	Data aggregation	Metadata	Annualization	Arc-LakeE.D'Andrea.2011.txt	PAGES2k_v2.0.0_LiPD.zip	figshare	doi:10.6084/m9.figshare.c.3285353	https://doi.org/10.6084/m9.figshare.c.3285353	alkenone	lake sediment	Lake E	-3642/1876
Asi_231	Data aggregation	Metadata	Annualization	Asi-SihailongwaLake.Chu.2011.txt	PAGES2k_v2.0.0_LiPD.zip	figshare	doi:10.6084/m9.figshare.c.3285353	https://doi.org/10.6084/m9.figshare.c.3285353	alkenone	lake sediment	Sihailongwa lake	392/2002
Eur_016	Data aggregation	Metadata	Annualization	Eur-Seebergsee.Larocque-Tobler.2012.txt	PAGES2k_v2.0.0_LiPD.zip	figshare	doi:10.6084/m9.figshare.c.3285353	https://doi.org/10.6084/m9.figshare.c.3285353	midge	lake sediment	Seebergsee	1083/2001
Ocn_005	Data aggregation	Metadata	Annualization	Ocn-AlboranSea436B.Nieto-Moreno.2013.txt	PAGES2k_v2.0.0_LiPD.zip	figshare	doi:10.6084/m9.figshare.c.3285353	https://doi.org/10.6084/m9.figshare.c.3285353	alkenone	marine sediment	Alboran Sea	564/1999
Ocn_006	Data aggregation	Metadata	Annualization	Ocn-ArabianSea.Doose-Rolinski.2001.txt	PAGES2k_v2.0.0_LiPD.zip	figshare	doi:10.6084/m9.figshare.c.3285353	https://doi.org/10.6084/m9.figshare.c.3285353	alkenone	marine sediment	Arabian Sea	-216/1950
Ocn_008	Data aggregation	Metadata	Annualization	Ocn-CapeGhir.Doose-Rolinski.2007.txt	PAGES2k_v2.0.0_LiPD.zip	figshare	doi:10.6084/m9.figshare.c.3285353	https://doi.org/10.6084/m9.figshare.c.3285353	alkenone	marine sediment	Cape Ghir, NW Africa	754/1950
Ocn_009	Data aggregation	Metadata	Annualization	Ocn-CapeGhir.McGregor.2007.txt	PAGES2k_v2.0.0_LiPD.zip	figshare	doi:10.6084/m9.figshare.c.3285353	https://doi.org/10.6084/m9.figshare.c.3285353	alkenone	marine sediment	Cape Ghir, NW Africa	-225/1998
Ocn_014	Data aggregation	Metadata	Annualization	Ocn-ChileanMargin.Lamy.2002.txt	PAGES2k_v2.0.0_LiPD.zip	figshare	doi:10.6084/m9.figshare.c.3285353	https://doi.org/10.6084/m9.figshare.c.3285353	alkenone	marine sediment	Chilean margin, Southern Ocean (Pacific sector)	4/1650
Ocn_018	Data aggregation	Metadata	Annualization	Ocn-EmeraldBasin.Keigwin.2003.txt	PAGES2k_v2.0.0_LiPD.zip	figshare	doi:10.6084/m9.figshare.c.3285353	https://doi.org/10.6084/m9.figshare.c.3285353	alkenone	marine sediment	Emerald Basin,OCE326 MC-29D	351/1950
Ocn_019	Data aggregation	Metadata	Annualization	Ocn-EmeraldBasin.Keigwin.2007.txt	PAGES2k_v2.0.0_LiPD.zip	figshare	doi:10.6084/m9.figshare.c.3285353	https://doi.org/10.6084/m9.figshare.c.3285353	alkenone	marine sediment	Emerald Basin, Nova Scotia	400/1950
Ocn_027	Data aggregation	Metadata	Annualization	Ocn-JacafFjord.Sepulveda.2009.txt	PAGES2k_v2.0.0_LiPD.zip	figshare	doi:10.6084/m9.figshare.c.3285353	https://doi.org/10.6084/m9.figshare.c.3285353	alkenone	marine sediment	Jacaf Fjord	212/1784
Ocn_029	Data aggregation	Metadata	Annualization	Ocn-KuroshioCurrent.Isono.2009.txt	PAGES2k_v2.0.0_LiPD.zip	figshare	doi:10.6084/m9.figshare.c.3285353	https://doi.org/10.6084/m9.figshare.c.3285353	alkenone	marine sediment	Kuroshio Current	-233/1947
Ocn_030	Data aggregation	Metadata	Annualization	Ocn-LaurentianFan.Keigwin.2005.txt	PAGES2k_v2.0.0_LiPD.zip	figshare	doi:10.6084/m9.figshare.c.3285353	https://doi.org/10.6084/m9.figshare.c.3285353	alkenone	marine sediment	Laurentian Fan, western subpolar North Atlantic	-230/1850
Ocn_032	Data aggregation	Metadata	Annualization	Ocn-MD95-2011.Grimalt.2002.txt	PAGES2k_v2.0.0_LiPD.zip	figshare	doi:10.6084/m9.figshare.c.3285353	https://doi.org/10.6084/m9.figshare.c.3285353	alkenone	marine sediment	MD95-2011	-290/1390
Ocn_036	Data aggregation	Metadata	Annualization	Ocn-MinorcaContourite.Moreno.2012.txt	PAGES2k_v2.0.0_LiPD.zip	figshare	doi:10.6084/m9.figshare.c.3285353	https://doi.org/10.6084/m9.figshare.c.3285353	alkenone	marine sediment	Minorca contourite	428/1988
Ocn_037	Data aggregation	Metadata	Annualization	Ocn-NorthwestPacificOcean.Harada.2004.txt	PAGES2k_v2.0.0_LiPD.zip	figshare	doi:10.6084/m9.figshare.c.3285353	https://doi.org/10.6084/m9.figshare.c.3285353	alkenone	marine sediment	Northwest Pacific Ocean	-70/1370
Ocn_039	Data aggregation	Metadata	Annualization	Ocn-NorthIceland.Sicre.2011.txt	PAGES2k_v2.0.0_LiPD.zip	figshare	doi:10.6084/m9.figshare.c.3285353	https://doi.org/10.6084/m9.figshare.c.3285353	alkenone	marine sediment	MD992275	1/2001
Ocn_047	Data aggregation	Metadata	Annualization	Ocn-SantaBarbaraBasin.Zhao.2000.txt	PAGES2k_v2.0.0_LiPD.zip	figshare	doi:10.6084/m9.figshare.c.3285353	https://doi.org/10.6084/m9.figshare.c.3285353	alkenone	marine sediment	Santa Barbara Basin (California)	1298/1941
Ocn_048	Data aggregation	Metadata	Annualization	Ocn-SouthAtlanticWestAfrica.Leduc.2010.txt	PAGES2k_v2.0.0_LiPD.zip	figshare	doi:10.6084/m9.figshare.c.3285353	https://doi.org/10.6084/m9.figshare.c.3285353	alkenone	marine sediment	South Atlantic, West Africa	705/1938
Ocn_049	Data aggregation	Metadata	Annualization	Ocn-SouthChinaSea.Zhao.2006.txt	PAGES2k_v2.0.0_LiPD.zip	figshare	doi:10.6084/m9.figshare.c.3285353	https://doi.org/10.6084/m9.figshare.c.3285353	alkenone	marine sediment	South China Sea	-182/993
Ocn_050	Data aggregation	Metadata	Annualization	Ocn-SouthIceland.Sicre.2011.txt	PAGES2k_v2.0.0_LiPD.zip	figshare	doi:10.6084/m9.figshare.c.3285353	https://doi.org/10.6084/m9.figshare.c.3285353	alkenone	marine sediment	South Iceland	-5/1724
Ocn_051	Data aggregation	Metadata	Annualization	Ocn-SouthernChileMargin.Mohtadi.2007.txt	PAGES2k_v2.0.0_LiPD.zip	figshare	doi:10.6084/m9.figshare.c.3285353	https://doi.org/10.6084/m9.figshare.c.3285353	alkenone	marine sediment	Southern Chile Margin	-168/1901
Ocn_053	Data aggregation	Metadata	Annualization	Ocn-TagusMudPatch.Abrantes.2005.txt	PAGES2k_v2.0.0_LiPD.zip	figshare	doi:10.6084/m9.figshare.c.3285353	https://doi.org/10.6084/m9.figshare.c.3285353	alkenone	marine sediment	Tagus mud patch, southern portuguese margin, North Atlantic	74/2001
Ocn_059	Data aggregation	Metadata	Annualization	Ocn-AlboranSea384B.Nieto-Moreno.2013.txt	PAGES2k_v2.0.0_LiPD.zip	figshare	doi:10.6084/m9.figshare.c.3285353	https://doi.org/10.6084/m9.figshare.c.3285353	alkenone	marine sediment	Alboran Sea	980/2005
Ocn_133	Data aggregation	Metadata	Annualization	Eur-CoastofPortugal.Abrantes.2011.txt	PAGES2k_v2.0.0_LiPD.zip	figshare	doi:10.6084/m9.figshare.c.3285353	https://doi.org/10.6084/m9.figshare.c.3285353	alkenone	marine sediment	Coast of Portugal	971/1993
Arc_051	Data aggregation	Metadata	Annualization	Arc-LakePieni-Kauro.Luoto.2010.txt	PAGES2k_v2.0.0_LiPD.zip	figshare	doi:10.6084/m9.figshare.c.3285353	https://doi.org/10.6084/m9.figshare.c.3285353	chironomid	lake sediment	Lake Pieni-Kauro	462/1979
Arc_054	Data aggregation	Metadata	Annualization	Arc-Lake4.Rolland.2009.txt	PAGES2k_v2.0.0_LiPD.zip	figshare	doi:10.6084/m9.figshare.c.3285353	https://doi.org/10.6084/m9.figshare.c.3285353	chironomid	lake sediment	Lake 4	634/1997
Arc_067	Data aggregation	Metadata	Annualization	Arc-HalletLake.McKay.2008.txt	PAGES2k_v2.0.0_LiPD.zip	figshare	doi:10.6084/m9.figshare.c.3285353	https://doi.org/10.6084/m9.figshare.c.3285353	BSi	lake sediment	Hallet Lake	116/2005
Eur_014	Data aggregation	Metadata	Annualization	Eur-LakeSilvaplana.Larocque-Tobler.2010.txt	PAGES2k_v2.0.0_LiPD.zip	figshare	doi:10.6084/m9.figshare.c.3285353	https://doi.org/10.6084/m9.figshare.c.3285353	chironomid	lake sediment	Lake Silvaplana	1032/1975
SAm_031	Data aggregation	Metadata	Annualization	SAm-LagunaEscondida.Elbert.2013.txt	PAGES2k_v2.0.0_LiPD.zip	figshare	doi:10.6084/m9.figshare.c.3285353	https://doi.org/10.6084/m9.figshare.c.3285353	BSi	lake sediment	Laguna Escondida	400/2008
Eur_012	Data aggregation	Metadata	Annualization	Eur-CentralandEasternPyrenees.Pla.2004.txt	PAGES2k_v2.0.0_LiPD.zip	figshare	doi:10.6084/m9.figshare.c.3285353	https://doi.org/10.6084/m9.figshare.c.3285353	chrysophyte	lake sediment	Central and Eastern Pyrenees (NE Spain)	578/1994
NAm_065	Data aggregation	Metadata	Annualization	NAm-BasinPond.Gajewski.1988.txt	PAGES2k_v2.0.0_LiPD.zip	figshare	doi:10.6084/m9.figshare.c.3285353	https://doi.org/10.6084/m9.figshare.c.3285353	pollen	lake sediment	Basin Pond	362/1960
NAm_067	Data aggregation	Metadata	Annualization	NAm-ClearPond.Gajewski.1988.txt	PAGES2k_v2.0.0_LiPD.zip	figshare	doi:10.6084/m9.figshare.c.3285353	https://doi.org/10.6084/m9.figshare.c.3285353	pollen	lake sediment	Clear Pond	52/1960
NAm_068	Data aggregation	Metadata	Annualization	NAm-ConroyLake.Gajewski.1988.txt	PAGES2k_v2.0.0_LiPD.zip	figshare	doi:10.6084/m9.figshare.c.3285353	https://doi.org/10.6084/m9.figshare.c.3285353	pollen	lake sediment	Conroy Lake	10/1967
NAm_069	Data aggregation	Metadata	Annualization	NAm-DarkLake.Gajewski.1988.txt	PAGES2k_v2.0.0_LiPD.zip	figshare	doi:10.6084/m9.figshare.c.3285353	https://doi.org/10.6084/m9.figshare.c.3285353	pollen	lake sediment	Dark Lake	1044/1950
NAm_073	Data aggregation	Metadata	Annualization	NAm-HellsKitchenLake.Gajewski.1988.txt	PAGES2k_v2.0.0_LiPD.zip	figshare	doi:10.6084/m9.figshare.c.3285353	https://doi.org/10.6084/m9.figshare.c.3285353	pollen	lake sediment	Hell's Kitchen Lake	-53/1960
NAm_074	Data aggregation	Metadata	Annualization	NAm-LakeoftheClouds.Gajewski.1988.txt	PAGES2k_v2.0.0_LiPD.zip	figshare	doi:10.6084/m9.figshare.c.3285353	https://doi.org/10.6084/m9.figshare.c.3285353	pollen	lake sediment	Lake of the Clouds	1030/1970
NAm_075	Data aggregation	Metadata	Annualization	NAm-LacNoir.Paquette.2013.txt	PAGES2k_v2.0.0_LiPD.zip	figshare	doi:10.6084/m9.figshare.c.3285353	https://doi.org/10.6084/m9.figshare.c.3285353	pollen	lake sediment	Lac Noir	1007/2007
NAm_076	Data aggregation	Metadata	Annualization	NAm-LakeMina.St.Jacques.2008.txt	PAGES2k_v2.0.0_LiPD.zip	figshare	doi:10.6084/m9.figshare.c.3285353	https://doi.org/10.6084/m9.figshare.c.3285353	pollen	lake sediment	Lake Mina	1120/1900
NAm_077	Data aggregation	Metadata	Annualization	NAm-LakeMina.St.Jacques.2008.txt	PAGES2k_v2.0.0_LiPD.zip	figshare	doi:10.6084/m9.figshare.c.3285353	https://doi.org/10.6084/m9.figshare.c.3285353	pollen	lake sediment	Lake Mina	1120/1900
NAm_078	Data aggregation	Metadata	Annualization	NAm-LittlePineLake.Gajewski.1988.txt	PAGES2k_v2.0.0_LiPD.zip	figshare	doi:10.6084/m9.figshare.c.3285353	https://doi.org/10.6084/m9.figshare.c.3285353	pollen	lake sediment	LittlePine Lake	1237/1950
NAm_080	Data aggregation	Metadata	Annualization	NAm-RubyLake.Gajewski.1988.txt	PAGES2k_v2.0.0_LiPD.zip	figshare	doi:10.6084/m9.figshare.c.3285353	https://doi.org/10.6084/m9.figshare.c.3285353	pollen	lake sediment	Ruby Lake	1121/1965
Ocn_001	Data aggregation	Metadata	Annualization	Arc-MD992275.Jiang.2005.txt	PAGES2k_v2.0.0_LiPD.zip	figshare	doi:10.6084/m9.figshare.c.3285353	https://doi.org/10.6084/m9.figshare.c.3285353	diatom	marine sediment	MD992275	157/1952
Ocn_003	Data aggregation	Metadata	Annualization	Arc-VoringPlateau.Berner.2011.txt	PAGES2k_v2.0.0_LiPD.zip	figshare	doi:10.6084/m9.figshare.c.3285353	https://doi.org/10.6084/m9.figshare.c.3285353	diatom	marine sediment	Vøring Plateau	-4076/1995
Ocn_055	Data aggregation	Metadata	Annualization	Ocn-WestSpitzberg.Bonnet.2010.txt	PAGES2k_v2.0.0_LiPD.zip	figshare	doi:10.6084/m9.figshare.c.3285353	https://doi.org/10.6084/m9.figshare.c.3285353	dynocist MAT	marine sediment	West Spitzberg, Fram Strait	-289/1943
Ocn_052	Data aggregation	Metadata	Annualization	Ocn-SubTropicalEasternNorthAtlantic.deMenocal.2000.txt	PAGES2k_v2.0.0_LiPD.zip	figshare	doi:10.6084/m9.figshare.c.3285353	https://doi.org/10.6084/m9.figshare.c.3285353	planktonic foraminifera	marine sediment	subtropical eastern North Atlantic	-140/1470
Ocn_058	Data aggregation	Metadata	Annualization	Ocn-WesternSvalbard.Spielhagen.2011.txt	PAGES2k_v2.0.0_LiPD.zip	figshare	doi:10.6084/m9.figshare.c.3285353	https://doi.org/10.6084/m9.figshare.c.3285353	planktonic foraminifera	marine sediment	Western Svalbard	110/2007
Ocn_132	Data aggregation	Metadata	Annualization	Asi-SO90-39KG_SO130-275KL.Munz.2015.txt	PAGES2k_v2.0.0_LiPD.zip	figshare	doi:10.6084/m9.figshare.c.3285353	https://doi.org/10.6084/m9.figshare.c.3285353	foraminifera	marine sediment	SO90-39KG/SO130-275KL	-117/1989
