# Supplementary material for: A global multiproxy database for temperature reconstructions of the Common Era
Source: Sci Data. 2017 Jul 11;4:170088. doi: 10.1038/sdata.2017.88 (PMC5505119; doi:10.1038/sdata.2017.88)
Supplement: Supplementary file 1 [file sdata201788-isa1.zip › a_tracemetal.txt]

Sample Name	Protocol REF	Protocol REF	Protocol REF	Assay Name	Raw Data File	Comment[Data Repository]	Comment[Data Record Accession]	Comment[Data Record URI]	Factor Value[proxy]	Factor Value[archive]	Factor Value[site]	Factor Value[temporal range]
Ocn_004	Data aggregation	Metadata	Annualization	Ocn-MD98-2160.Newton.2010.txt	PAGES2k_v2.0.0_LiPD.zip	figshare	doi:10.6084/m9.figshare.c.3285353	https://doi.org/10.6084/m9.figshare.c.3285353	foram Mg/Ca	marine sediment	Makassar Strait	-40/1815
Ocn_007	Data aggregation	Metadata	Annualization	Ocn-CH07-98-MC-22.Saenger.2011.txt	PAGES2k_v2.0.0_LiPD.zip	figshare	doi:10.6084/m9.figshare.c.3285353	https://doi.org/10.6084/m9.figshare.c.3285353	foram Mg/Ca	marine sediment	CH07-98-MC-22, Carolina Slope, western North Atlantic	250/1850
Ocn_011	Data aggregation	Metadata	Annualization	Ocn-CariacoBasin.Black.2007.txt	PAGES2k_v2.0.0_LiPD.zip	figshare	doi:10.6084/m9.figshare.c.3285353	https://doi.org/10.6084/m9.figshare.c.3285353	foram Mg/Ca	marine sediment	Cariaco Basin	1221/1990
Ocn_013	Data aggregation	Metadata	Annualization	Ocn-CariacoBasin.Lea.2003.txt	PAGES2k_v2.0.0_LiPD.zip	figshare	doi:10.6084/m9.figshare.c.3285353	https://doi.org/10.6084/m9.figshare.c.3285353	foram Mg/Ca	marine sediment	Cariaco Basin/Southern Caribbean Sea	-158/1399
Ocn_015	Data aggregation	Metadata	Annualization	Ocn-DryTortugas.Lund.2006.txt	PAGES2k_v2.0.0_LiPD.zip	figshare	doi:10.6084/m9.figshare.c.3285353	https://doi.org/10.6084/m9.figshare.c.3285353	foram Mg/Ca	marine sediment	Dry Tortugas	659/1949
Ocn_016	Data aggregation	Metadata	Annualization	Ocn-DryTortugasA.Lund.2006.txt	PAGES2k_v2.0.0_LiPD.zip	figshare	doi:10.6084/m9.figshare.c.3285353	https://doi.org/10.6084/m9.figshare.c.3285353	foram Mg/Ca	marine sediment	Dry Tortugas	995/1925
Ocn_017	Data aggregation	Metadata	Annualization	Ocn-EasternTropicalNorthAtlantic.Kuhnert.2011.txt	PAGES2k_v2.0.0_LiPD.zip	figshare	doi:10.6084/m9.figshare.c.3285353	https://doi.org/10.6084/m9.figshare.c.3285353	foram Mg/Ca	marine sediment	Eastern tropical North Atlantic	-236/2004
Ocn_020	Data aggregation	Metadata	Annualization	Ocn-FeniDrift.Richter.2009.txt	PAGES2k_v2.0.0_LiPD.zip	figshare	doi:10.6084/m9.figshare.c.3285353	https://doi.org/10.6084/m9.figshare.c.3285353	foram Mg/Ca	marine sediment	Feni Drift	-368/1998
Ocn_021	Data aggregation	Metadata	Annualization	Ocn-FiskBasin.Richey.2009.txt	PAGES2k_v2.0.0_LiPD.zip	figshare	doi:10.6084/m9.figshare.c.3285353	https://doi.org/10.6084/m9.figshare.c.3285353	foram Mg/Ca	marine sediment	Fisk Basin, Gulf of Mexico	1217/1950
Ocn_022	Data aggregation	Metadata	Annualization	Ocn-GarrisonBasin.Richey.2009.txt	PAGES2k_v2.0.0_LiPD.zip	figshare	doi:10.6084/m9.figshare.c.3285353	https://doi.org/10.6084/m9.figshare.c.3285353	foram Mg/Ca	marine sediment	Garrison Basin, Gulf of Mexico	1371/1950
Ocn_023	Data aggregation	Metadata	Annualization	Ocn-GreatBahamaBank.Richter.2006.txt	PAGES2k_v2.0.0_LiPD.zip	figshare	doi:10.6084/m9.figshare.c.3285353	https://doi.org/10.6084/m9.figshare.c.3285353	foram Mg/Ca	marine sediment	Great Bahama Bank	1065/1950
Ocn_024	Data aggregation	Metadata	Annualization	Ocn-GreatBahamaBank.Lund.2006.txt	PAGES2k_v2.0.0_LiPD.zip	figshare	doi:10.6084/m9.figshare.c.3285353	https://doi.org/10.6084/m9.figshare.c.3285353	foram Mg/Ca	marine sediment	Great Bahama bank, 125MC	590/1950
Ocn_025	Data aggregation	Metadata	Annualization	Ocn-GulfofGuinea.Weldeab.2007.txt	PAGES2k_v2.0.0_LiPD.zip	figshare	doi:10.6084/m9.figshare.c.3285353	https://doi.org/10.6084/m9.figshare.c.3285353	foram Mg/Ca	marine sediment	Gulf of Guinea	40/1590
Ocn_028	Data aggregation	Metadata	Annualization	Ocn-KNR140?2?59GGC.Saenger.2011.txt	PAGES2k_v2.0.0_LiPD.zip	figshare	doi:10.6084/m9.figshare.c.3285353	https://doi.org/10.6084/m9.figshare.c.3285353	foram Mg/Ca	marine sediment	KNR140?2?59GGC, Carolina Slope, western North Atlantic	450/1850
Ocn_033	Data aggregation	Metadata	Annualization	Ocn-MakassarStrait.Linsley.2010.txt	PAGES2k_v2.0.0_LiPD.zip	figshare	doi:10.6084/m9.figshare.c.3285353	https://doi.org/10.6084/m9.figshare.c.3285353	foram Mg/Ca	marine sediment	Makassar Strait	175/1781
Ocn_034	Data aggregation	Metadata	Annualization	Ocn-MD98-2177.Newton.2010.txt	PAGES2k_v2.0.0_LiPD.zip	figshare	doi:10.6084/m9.figshare.c.3285353	https://doi.org/10.6084/m9.figshare.c.3285353	foram Mg/Ca	marine sediment	Makassar Strait	160/1890
Ocn_035	Data aggregation	Metadata	Annualization	Ocn-MakassarStrait.Oppo.2009.txt	PAGES2k_v2.0.0_LiPD.zip	figshare	doi:10.6084/m9.figshare.c.3285353	https://doi.org/10.6084/m9.figshare.c.3285353	foram Mg/Ca	marine sediment	Makassar Strait	-335/1982
Ocn_040	Data aggregation	Metadata	Annualization	Ocn-ODP984.Came.2007.txt	PAGES2k_v2.0.0_LiPD.zip	figshare	doi:10.6084/m9.figshare.c.3285353	https://doi.org/10.6084/m9.figshare.c.3285353	foram Mg/Ca	marine sediment	ODP984	152/1396
Ocn_043	Data aggregation	Metadata	Annualization	Ocn-PigmyBasin.Richey.2015.txt	PAGES2k_v2.0.0_LiPD.zip	figshare	doi:10.6084/m9.figshare.c.3285353	https://doi.org/10.6084/m9.figshare.c.3285353	foram Mg/Ca	marine sediment	Pigmy Basin, Gulf of Mexico box core PBBC-1	593/1901
Ocn_045	Data aggregation	Metadata	Annualization	Ocn-RAPiD-12-1K.Thornalley.2009.txt	PAGES2k_v2.0.0_LiPD.zip	figshare	doi:10.6084/m9.figshare.c.3285353	https://doi.org/10.6084/m9.figshare.c.3285353	foram Mg/Ca	marine sediment	RAPiD-12-1K, South Iceland Rise	154/1252
Ocn_046	Data aggregation	Metadata	Annualization	Ocn-SWCoastOfIndia.Saraswat.2013.txt	PAGES2k_v2.0.0_LiPD.zip	figshare	doi:10.6084/m9.figshare.c.3285353	https://doi.org/10.6084/m9.figshare.c.3285353	foram Mg/Ca	marine sediment	SW coast of India	303/1835
Ocn_054	Data aggregation	Metadata	Annualization	Ocn-WEqPacific.Stott.2007.txt	PAGES2k_v2.0.0_LiPD.zip	figshare	doi:10.6084/m9.figshare.c.3285353	https://doi.org/10.6084/m9.figshare.c.3285353	foram Mg/Ca	marine sediment	WEq Pacific	685/1416
Ocn_061	Data aggregation	Metadata	Annualization	Ocn-Mayotte.Zinke.2008-1.txt	PAGES2k_v2.0.0_LiPD.zip	figshare	doi:10.6084/m9.figshare.c.3285353	https://doi.org/10.6084/m9.figshare.c.3285353	Sr/Ca	coral	Mayotte	1882/1994
Ocn_063	Data aggregation	Metadata	Annualization	Ocn-CapeHatteras.Cleroux.2008.txt	PAGES2k_v2.0.0_LiPD.zip	figshare	doi:10.6084/m9.figshare.c.3285353	https://doi.org/10.6084/m9.figshare.c.3285353	foram Mg/Ca	marine sediment	Cape Hatteras	-75/1294
Ocn_064	Data aggregation	Metadata	Annualization	Ocn-Philippines.Stott.2007.txt	PAGES2k_v2.0.0_LiPD.zip	figshare	doi:10.6084/m9.figshare.c.3285353	https://doi.org/10.6084/m9.figshare.c.3285353	foram Mg/Ca	marine sediment	Philippines	647/1909
Ocn_067	Data aggregation	Metadata	Annualization	Ocn-BermudaSouthShore.Goodkin.2008-1.txt	PAGES2k_v2.0.0_LiPD.zip	figshare	doi:10.6084/m9.figshare.c.3285353	https://doi.org/10.6084/m9.figshare.c.3285353	Sr/Ca	coral	Bermuda south shore	1781/1998
Ocn_069	Data aggregation	Metadata	Annualization	Ocn-NorthEastBreakers_Bermuda.Kuhnert.2005-1.txt	PAGES2k_v2.0.0_LiPD.zip	figshare	doi:10.6084/m9.figshare.c.3285353	https://doi.org/10.6084/m9.figshare.c.3285353	Sr/Ca	coral	North East Breakers, Bermuda	1867/1983
Ocn_070	Data aggregation	Metadata	Annualization	Ocn-DryTortugas.DeLong.2014.txt	PAGES2k_v2.0.0_LiPD.zip	figshare	doi:10.6084/m9.figshare.c.3285353	https://doi.org/10.6084/m9.figshare.c.3285353	Sr/Ca	coral	Dry Tortugas	1734/2009
Ocn_072	Data aggregation	Metadata	Annualization	Ocn-Guadeloupe.Steinhilber.2010.txt	PAGES2k_v2.0.0_LiPD.zip	figshare	doi:10.6084/m9.figshare.c.3285353	https://doi.org/10.6084/m9.figshare.c.3285353	Sr/Ca	coral	Guadeloupe	1896/1999
Ocn_084	Data aggregation	Metadata	Annualization	Ocn-NewIrelandPapua.Alibert.2008.txt	PAGES2k_v2.0.0_LiPD.zip	figshare	doi:10.6084/m9.figshare.c.3285353	https://doi.org/10.6084/m9.figshare.c.3285353	Sr/Ca	coral	New Ireland, Papua	1823/1997
Ocn_093	Data aggregation	Metadata	Annualization	Ocn-SavusavuBay1F.Linsley.2006.txt	PAGES2k_v2.0.0_LiPD.zip	figshare	doi:10.6084/m9.figshare.c.3285353	https://doi.org/10.6084/m9.figshare.c.3285353	Sr/Ca	coral	Savusavu Bay	1782/1997
Ocn_096	Data aggregation	Metadata	Annualization	Ocn-RarotongaSrCa2r.Linsley.2006.txt	PAGES2k_v2.0.0_LiPD.zip	figshare	doi:10.6084/m9.figshare.c.3285353	https://doi.org/10.6084/m9.figshare.c.3285353	Sr/Ca	coral	Rarotonga	1727/1997
Ocn_101	Data aggregation	Metadata	Annualization	Ocn-AmedeeIsland.DeLong.2012.txt	PAGES2k_v2.0.0_LiPD.zip	figshare	doi:10.6084/m9.figshare.c.3285353	https://doi.org/10.6084/m9.figshare.c.3285353	Sr/Ca	coral	Amedee Island	1649/2000
Ocn_109	Data aggregation	Metadata	Annualization	Ocn-HaferaIsland.Wu.2013.txt	PAGES2k_v2.0.0_LiPD.zip	figshare	doi:10.6084/m9.figshare.c.3285353	https://doi.org/10.6084/m9.figshare.c.3285353	Sr/Ca	coral	Hafera Island	1791/2003
Ocn_112	Data aggregation	Metadata	Annualization	Ocn-TurrumoteReefPuertoRico.Kilbourne.2008.txt	PAGES2k_v2.0.0_LiPD.zip	figshare	doi:10.6084/m9.figshare.c.3285353	https://doi.org/10.6084/m9.figshare.c.3285353	Sr/Ca	coral	Turrumote Reef, Puerto Rico	1751/2004
Ocn_121	Data aggregation	Metadata	Annualization	Ocn-Miyanohama.Felis.2009.txt	PAGES2k_v2.0.0_LiPD.zip	figshare	doi:10.6084/m9.figshare.c.3285353	https://doi.org/10.6084/m9.figshare.c.3285353	Sr/Ca	coral	Miyanohama	1872/1995
Ocn_129	Data aggregation	Metadata	Annualization	Ocn-Palmyra.Nurhati.2011.txt	PAGES2k_v2.0.0_LiPD.zip	figshare	doi:10.6084/m9.figshare.c.3285353	https://doi.org/10.6084/m9.figshare.c.3285353	Sr/Ca	coral	Palmyra	1886/1998
Ocn_131	Data aggregation	Metadata	Annualization	Ocn-Rabaul.Quinn.2006.txt	PAGES2k_v2.0.0_LiPD.zip	figshare	doi:10.6084/m9.figshare.c.3285353	https://doi.org/10.6084/m9.figshare.c.3285353	Sr/Ca	coral	Rabaul	1867/1998
Ocn_141	Data aggregation	Metadata	Annualization	Ocn-TongueoftheOceanExuma.Rosenheim.2005.txt	PAGES2k_v2.0.0_LiPD.zip	figshare	doi:10.6084/m9.figshare.c.3285353	https://doi.org/10.6084/m9.figshare.c.3285353	Sr/Ca	sclerosponge	Tongue of the Ocean, Exuma Sound Bahamas	1890/1990
Ocn_143	Data aggregation	Metadata	Annualization	Ocn-TongueoftheOcean.Rosenheim.2005.txt	PAGES2k_v2.0.0_LiPD.zip	figshare	doi:10.6084/m9.figshare.c.3285353	https://doi.org/10.6084/m9.figshare.c.3285353	Sr/Ca	sclerosponge	Tongue of the Ocean, Exuma Sound Bahamas	1890/1990
Ocn_150	Data aggregation	Metadata	Annualization	Ocn-MontegoBayJamaica.Haase-Schramm.2003-1.txt	PAGES2k_v2.0.0_LiPD.zip	figshare	doi:10.6084/m9.figshare.c.3285353	https://doi.org/10.6084/m9.figshare.c.3285353	Sr/Ca	sclerosponge	Montego Bay Jamaica	1356/1991
Ocn_152	Data aggregation	Metadata	Annualization	Ocn-PedroBankJamaica.Haase-Schramm.2003-1.txt	PAGES2k_v2.0.0_LiPD.zip	figshare	doi:10.6084/m9.figshare.c.3285353	https://doi.org/10.6084/m9.figshare.c.3285353	Sr/Ca	sclerosponge	Pedro Bank Jamaica	1384/1992
Ocn_153	Data aggregation	Metadata	Annualization	Ocn-HoutmanAbrolhosHAB05B.Zinke.2014.txt	PAGES2k_v2.0.0_LiPD.zip	figshare	doi:10.6084/m9.figshare.c.3285353	https://doi.org/10.6084/m9.figshare.c.3285353	Sr/Ca	coral	Houtman Abrolhos	1798/2010
Ocn_155	Data aggregation	Metadata	Annualization	Ocn-HoutmanAbrolhosHAB10A.Zinke.2014.txt	PAGES2k_v2.0.0_LiPD.zip	figshare	doi:10.6084/m9.figshare.c.3285353	https://doi.org/10.6084/m9.figshare.c.3285353	Sr/Ca	coral	Houtman Abrolhos	1848/2010
Ocn_159	Data aggregation	Metadata	Annualization	Ocn-Clipperton2b.Wu.2014.txt	PAGES2k_v2.0.0_LiPD.zip	figshare	doi:10.6084/m9.figshare.c.3285353	https://doi.org/10.6084/m9.figshare.c.3285353	Sr/Ca	coral	Clipperton	1935/1994
Ocn_160	Data aggregation	Metadata	Annualization	Ocn-Clipperton4b.Wu.2014.txt	PAGES2k_v2.0.0_LiPD.zip	figshare	doi:10.6084/m9.figshare.c.3285353	https://doi.org/10.6084/m9.figshare.c.3285353	Sr/Ca	coral	Clipperton	1894/1994
Ocn_161	Data aggregation	Metadata	Annualization	Ocn-Clipperton6a.Wu.2014.txt	PAGES2k_v2.0.0_LiPD.zip	figshare	doi:10.6084/m9.figshare.c.3285353	https://doi.org/10.6084/m9.figshare.c.3285353	Sr/Ca	coral	Clipperton	1942/1994
Ocn_163	Data aggregation	Metadata	Annualization	Ocn-Clipperton1b.Wu.2014.txt	PAGES2k_v2.0.0_LiPD.zip	figshare	doi:10.6084/m9.figshare.c.3285353	https://doi.org/10.6084/m9.figshare.c.3285353	Sr/Ca	coral	Clipperton	1874/1957
Ocn_165	Data aggregation	Metadata	Annualization	Ocn-CoralSea.Calvo.2007.txt	PAGES2k_v2.0.0_LiPD.zip	figshare	doi:10.6084/m9.figshare.c.3285353	https://doi.org/10.6084/m9.figshare.c.3285353	Sr/Ca	coral	Coral Sea	1708/1988
Ocn_167	Data aggregation	Metadata	Annualization	Ocn-XishaIslandSouthChinaSea.Sun.2004.txt	PAGES2k_v2.0.0_LiPD.zip	figshare	doi:10.6084/m9.figshare.c.3285353	https://doi.org/10.6084/m9.figshare.c.3285353	Sr/Ca	coral	Xisha Island, South China Sea	1906/1994
Ocn_176	Data aggregation	Metadata	Annualization	Ocn-GBR.Wei.2009.txt	PAGES2k_v2.0.0_LiPD.zip	figshare	doi:10.6084/m9.figshare.c.3285353	https://doi.org/10.6084/m9.figshare.c.3285353	Sr/Ca	coral	GBR	1807/2004
Ocn_182	Data aggregation	Metadata	Annualization	Ocn-MaloChannelEspirituSantoIsland.Kilbourne.2004.txt	PAGES2k_v2.0.0_LiPD.zip	figshare	doi:10.6084/m9.figshare.c.3285353	https://doi.org/10.6084/m9.figshare.c.3285353	Sr/Ca	coral	Malo Channel, Espiritu Santo Island, Vanuatu	1929/1992
Ocn_183	Data aggregation	Metadata	Annualization	Ocn-GreatBarrierReef.Hendy.2002.txt	PAGES2k_v2.0.0_LiPD.zip	figshare	doi:10.6084/m9.figshare.c.3285353	https://doi.org/10.6084/m9.figshare.c.3285353	Coral Sr/Ca	coral	Great Barrier Reef	1568/1983
