# Supplementary material for: A global multiproxy database for temperature reconstructions of the Common Era
Source: Sci Data. 2017 Jul 11;4:170088. doi: 10.1038/sdata.2017.88 (PMC5505119; doi:10.1038/sdata.2017.88)
Supplement: Supplementary file 1 [file sdata201788-isa1.zip › a_wood.txt]

Sample Name	Protocol REF	Protocol REF	Protocol REF	Assay Name	Raw Data File	Comment[Data Repository]	Comment[Data Record Accession]	Comment[Data Record URI]	Factor Value[proxy]	Factor Value[archive]	Factor Value[site]	Factor Value[temporal range]
Arc_002	Data aggregation	Metadata	Annualization	Arc-Avam-Taimyr.Briffa.2008.txt	PAGES2k_v2.0.0_LiPD.zip	figshare	doi:10.6084/m9.figshare.c.3285353	https://doi.org/10.6084/m9.figshare.c.3285353	TRW	tree	Avam-Taimyr	-1/2000
Arc_007	Data aggregation	Metadata	Annualization	Arc-GulfofAlaska.Wilson.2014.txt	PAGES2k_v2.0.0_LiPD.zip	figshare	doi:10.6084/m9.figshare.c.3285353	https://doi.org/10.6084/m9.figshare.c.3285353	TRW	tree	Gulf of Alaska	800/2010
Arc_008	Data aggregation	Metadata	Annualization	Arc-Yukon.D'Arrigo.2006.txt	PAGES2k_v2.0.0_LiPD.zip	figshare	doi:10.6084/m9.figshare.c.3285353	https://doi.org/10.6084/m9.figshare.c.3285353	TRW	tree	Yukon	1177/2000
Arc_016	Data aggregation	Metadata	Annualization	Arc-Indigirka.Hughes.1999.txt	PAGES2k_v2.0.0_LiPD.zip	figshare	doi:10.6084/m9.figshare.c.3285353	https://doi.org/10.6084/m9.figshare.c.3285353	TRW	tree	Indigirka	1259/1994
Arc_024	Data aggregation	Metadata	Annualization	Arc-LenaRiver.McDonald.1998.txt	PAGES2k_v2.0.0_LiPD.zip	figshare	doi:10.6084/m9.figshare.c.3285353	https://doi.org/10.6084/m9.figshare.c.3285353	TRW	tree	Lena River	1490/1994
Arc_061	Data aggregation	Metadata	Annualization	Arc-PolarUrals.Wilson.2015.txt	PAGES2k_v2.0.0_LiPD.zip	figshare	doi:10.6084/m9.figshare.c.3285353	https://doi.org/10.6084/m9.figshare.c.3285353	TRW	tree	Polar Urals	891/2006
Arc_073	Data aggregation	Metadata	Annualization	Arc-MackenzieDelta.Porter.2013-1.txt	PAGES2k_v2.0.0_LiPD.zip	figshare	doi:10.6084/m9.figshare.c.3285353	https://doi.org/10.6084/m9.figshare.c.3285353	TRW	tree	Mackenzie Delta	1245/2007
Arc_079	Data aggregation	Metadata	Annualization	Arc-Yamalia.Briffa.2013.txt	PAGES2k_v2.0.0_LiPD.zip	figshare	doi:10.6084/m9.figshare.c.3285353	https://doi.org/10.6084/m9.figshare.c.3285353	TRW	tree	Yamalia	914/2003
Asi_001	Data aggregation	Metadata	Annualization	Asi-AltaiAktru.Cook.2005.txt	PAGES2k_v2.0.0_LiPD.zip	figshare	doi:10.6084/m9.figshare.c.3285353	https://doi.org/10.6084/m9.figshare.c.3285353	TRW	tree	Altai Mt., Aktru Valley	1495/1998
Asi_002	Data aggregation	Metadata	Annualization	Asi-AltaiDjasator.Cook.2011.txt	PAGES2k_v2.0.0_LiPD.zip	figshare	doi:10.6084/m9.figshare.c.3285353	https://doi.org/10.6084/m9.figshare.c.3285353	TRW	tree	Altai Mt., Djasator	1561/2000
Asi_003	Data aggregation	Metadata	Annualization	Asi-AltaiJablonsky.Cook.2000.txt	PAGES2k_v2.0.0_LiPD.zip	figshare	doi:10.6084/m9.figshare.c.3285353	https://doi.org/10.6084/m9.figshare.c.3285353	TRW	tree	Altai Mt., Jablonsky Pass.	1568/1995
Asi_004	Data aggregation	Metadata	Annualization	Asi-AltaiKuraisky.Cook.2011.txt	PAGES2k_v2.0.0_LiPD.zip	figshare	doi:10.6084/m9.figshare.c.3285353	https://doi.org/10.6084/m9.figshare.c.3285353	TRW	tree	Altai Mt., Kuraisky Ridge	1538/2000
Asi_005	Data aggregation	Metadata	Annualization	Asi-AltaiKuraiskySteppe.Cook.2011.txt	PAGES2k_v2.0.0_LiPD.zip	figshare	doi:10.6084/m9.figshare.c.3285353	https://doi.org/10.6084/m9.figshare.c.3285353	TRW	tree	Altai Mt., Kuraisky Steppe	1497/2000
Asi_006	Data aggregation	Metadata	Annualization	Asi-AltaiSamakhaSteppe.Cook.2011.txt	PAGES2k_v2.0.0_LiPD.zip	figshare	doi:10.6084/m9.figshare.c.3285353	https://doi.org/10.6084/m9.figshare.c.3285353	TRW	tree	Altai Mt., Samakha Steppe	1542/2000
Asi_007	Data aggregation	Metadata	Annualization	Asi-AltaiKorumdu.Cook.2005.txt	PAGES2k_v2.0.0_LiPD.zip	figshare	doi:10.6084/m9.figshare.c.3285353	https://doi.org/10.6084/m9.figshare.c.3285353	TRW	tree	Altai Mt., Korumdu Valley	1418/1999
Asi_008	Data aggregation	Metadata	Annualization	Asi-AltaiTjute.Cook.2011.txt	PAGES2k_v2.0.0_LiPD.zip	figshare	doi:10.6084/m9.figshare.c.3285353	https://doi.org/10.6084/m9.figshare.c.3285353	TRW	tree	Altai Mt., Tjute Valley	1554/2000
Asi_009	Data aggregation	Metadata	Annualization	Asi-AltaiUstUlaganLake.Cook.2005.txt	PAGES2k_v2.0.0_LiPD.zip	figshare	doi:10.6084/m9.figshare.c.3285353	https://doi.org/10.6084/m9.figshare.c.3285353	TRW	tree	Altai Mt., Ust Ulagan Lake	1550/1995
Asi_010	Data aggregation	Metadata	Annualization	Asi-AltaiUlaganValley.Cook.2011.txt	PAGES2k_v2.0.0_LiPD.zip	figshare	doi:10.6084/m9.figshare.c.3285353	https://doi.org/10.6084/m9.figshare.c.3285353	TRW	tree	Altai Mt., Ulagan Valley	1555/2000
Asi_011	Data aggregation	Metadata	Annualization	Asi-UULTRW.Schweingruber.2002.txt	PAGES2k_v2.0.0_LiPD.zip	figshare	doi:10.6084/m9.figshare.c.3285353	https://doi.org/10.6084/m9.figshare.c.3285353	TRW	tree	Altai Mt., Ust Ulagan Lake	1581/1994
Asi_012	Data aggregation	Metadata	Annualization	Asi-UULEWW.Schweingruber.2002.txt	PAGES2k_v2.0.0_LiPD.zip	figshare	doi:10.6084/m9.figshare.c.3285353	https://doi.org/10.6084/m9.figshare.c.3285353	TRW	tree	Altai Mt., Ust Ulagan Lake	1581/1994
Asi_013	Data aggregation	Metadata	Annualization	Asi-UULLWW.Schweingruber.2002.txt	PAGES2k_v2.0.0_LiPD.zip	figshare	doi:10.6084/m9.figshare.c.3285353	https://doi.org/10.6084/m9.figshare.c.3285353	TRW	tree	Altai Mt., Ust Ulagan Lake	1581/1994
Asi_014	Data aggregation	Metadata	Annualization	Asi-UULEWD.Schweingruber.2002.txt	PAGES2k_v2.0.0_LiPD.zip	figshare	doi:10.6084/m9.figshare.c.3285353	https://doi.org/10.6084/m9.figshare.c.3285353	TRW	tree	Altai Mt., Ust Ulagan Lake	1581/1994
Asi_015	Data aggregation	Metadata	Annualization	Asi-UULLWD.Schweingruber.2002.txt	PAGES2k_v2.0.0_LiPD.zip	figshare	doi:10.6084/m9.figshare.c.3285353	https://doi.org/10.6084/m9.figshare.c.3285353	TRW	tree	Altai Mt., Ust Ulagan Lake	1581/1994
Asi_016	Data aggregation	Metadata	Annualization	Asi-UULMND.Schweingruber.2002.txt	PAGES2k_v2.0.0_LiPD.zip	figshare	doi:10.6084/m9.figshare.c.3285353	https://doi.org/10.6084/m9.figshare.c.3285353	TRW	tree	Altai Mt., Ust Ulagan Lake	1581/1994
Asi_017	Data aggregation	Metadata	Annualization	Asi-UULMXD.Schweingruber.2002.txt	PAGES2k_v2.0.0_LiPD.zip	figshare	doi:10.6084/m9.figshare.c.3285353	https://doi.org/10.6084/m9.figshare.c.3285353	TRW	tree	Altai Mt., Ust Ulagan Lake	1581/1994
Asi_018	Data aggregation	Metadata	Annualization	Asi-UKHTRW.Schweingruber.2002.txt	PAGES2k_v2.0.0_LiPD.zip	figshare	doi:10.6084/m9.figshare.c.3285353	https://doi.org/10.6084/m9.figshare.c.3285353	TRW	tree	Altai Mt., Ust Koksa Hill	1581/1994
Asi_019	Data aggregation	Metadata	Annualization	Asi-UKHEWW.Schweingruber.2002.txt	PAGES2k_v2.0.0_LiPD.zip	figshare	doi:10.6084/m9.figshare.c.3285353	https://doi.org/10.6084/m9.figshare.c.3285353	TRW	tree	Altai Mt., Ust Koksa Hill	1581/1994
Asi_020	Data aggregation	Metadata	Annualization	Asi-UKHLWW.Schweingruber.2002.txt	PAGES2k_v2.0.0_LiPD.zip	figshare	doi:10.6084/m9.figshare.c.3285353	https://doi.org/10.6084/m9.figshare.c.3285353	TRW	tree	Altai Mt., Ust Koksa Hill	1581/1994
Asi_021	Data aggregation	Metadata	Annualization	Asi-UKHEWD.Schweingruber.2002.txt	PAGES2k_v2.0.0_LiPD.zip	figshare	doi:10.6084/m9.figshare.c.3285353	https://doi.org/10.6084/m9.figshare.c.3285353	TRW	tree	Altai Mt., Ust Koksa Hill	1581/1994
Asi_022	Data aggregation	Metadata	Annualization	Asi-UKHLWD.Schweingruber.2002.txt	PAGES2k_v2.0.0_LiPD.zip	figshare	doi:10.6084/m9.figshare.c.3285353	https://doi.org/10.6084/m9.figshare.c.3285353	TRW	tree	Altai Mt., Ust Koksa Hill	1581/1994
Asi_023	Data aggregation	Metadata	Annualization	Asi-UKHMND.Schweingruber.2002.txt	PAGES2k_v2.0.0_LiPD.zip	figshare	doi:10.6084/m9.figshare.c.3285353	https://doi.org/10.6084/m9.figshare.c.3285353	TRW	tree	Altai Mt., Ust Koksa Hill	1581/1994
Asi_024	Data aggregation	Metadata	Annualization	Asi-UKHMXD.Schweingruber.2002.txt	PAGES2k_v2.0.0_LiPD.zip	figshare	doi:10.6084/m9.figshare.c.3285353	https://doi.org/10.6084/m9.figshare.c.3285353	TRW	tree	Altai Mt., Ust Koksa Hill	1581/1994
Asi_025	Data aggregation	Metadata	Annualization	Asi-BT001.Cook.2010.txt	PAGES2k_v2.0.0_LiPD.zip	figshare	doi:10.6084/m9.figshare.c.3285353	https://doi.org/10.6084/m9.figshare.c.3285353	TRW	tree	BT001	1294/2003
Asi_026	Data aggregation	Metadata	Annualization	Asi-BT002.Cook.2010.txt	PAGES2k_v2.0.0_LiPD.zip	figshare	doi:10.6084/m9.figshare.c.3285353	https://doi.org/10.6084/m9.figshare.c.3285353	TRW	tree	BT002	1454/2003
Asi_027	Data aggregation	Metadata	Annualization	Asi-BT003.Cook.2010.txt	PAGES2k_v2.0.0_LiPD.zip	figshare	doi:10.6084/m9.figshare.c.3285353	https://doi.org/10.6084/m9.figshare.c.3285353	TRW	tree	BT003	1520/2003
Asi_028	Data aggregation	Metadata	Annualization	Asi-BT004.Cook.2010.txt	PAGES2k_v2.0.0_LiPD.zip	figshare	doi:10.6084/m9.figshare.c.3285353	https://doi.org/10.6084/m9.figshare.c.3285353	TRW	tree	BT004	1481/2003
Asi_029	Data aggregation	Metadata	Annualization	Asi-BHUTTD.PAGES2k.2013.txt	PAGES2k_v2.0.0_LiPD.zip	figshare	doi:10.6084/m9.figshare.c.3285353	https://doi.org/10.6084/m9.figshare.c.3285353	TRW	tree	BHUTTD	1450/2003
Asi_030	Data aggregation	Metadata	Annualization	Asi-BT006.Cook.2010.txt	PAGES2k_v2.0.0_LiPD.zip	figshare	doi:10.6084/m9.figshare.c.3285353	https://doi.org/10.6084/m9.figshare.c.3285353	TRW	tree	BT006	1400/2005
Asi_031	Data aggregation	Metadata	Annualization	Asi-BT008.Cook.2010.txt	PAGES2k_v2.0.0_LiPD.zip	figshare	doi:10.6084/m9.figshare.c.3285353	https://doi.org/10.6084/m9.figshare.c.3285353	TRW	tree	BT008	1280/2003
Asi_032	Data aggregation	Metadata	Annualization	Asi-BT009.Cook.2010.txt	PAGES2k_v2.0.0_LiPD.zip	figshare	doi:10.6084/m9.figshare.c.3285353	https://doi.org/10.6084/m9.figshare.c.3285353	TRW	tree	BT009	1457/2002
Asi_033	Data aggregation	Metadata	Annualization	Asi-BT010.Cook.2010.txt	PAGES2k_v2.0.0_LiPD.zip	figshare	doi:10.6084/m9.figshare.c.3285353	https://doi.org/10.6084/m9.figshare.c.3285353	TRW	tree	BT010	1484/2005
Asi_034	Data aggregation	Metadata	Annualization	Asi-BHUTSP.PAGES2k.2013.txt	PAGES2k_v2.0.0_LiPD.zip	figshare	doi:10.6084/m9.figshare.c.3285353	https://doi.org/10.6084/m9.figshare.c.3285353	TRW	tree	BHUTSP	1280/2005
Asi_035	Data aggregation	Metadata	Annualization	Asi-BT018.Cook.2010.txt	PAGES2k_v2.0.0_LiPD.zip	figshare	doi:10.6084/m9.figshare.c.3285353	https://doi.org/10.6084/m9.figshare.c.3285353	TRW	tree	BT018	1453/2006
Asi_036	Data aggregation	Metadata	Annualization	Asi-BT011.Cook.2010.txt	PAGES2k_v2.0.0_LiPD.zip	figshare	doi:10.6084/m9.figshare.c.3285353	https://doi.org/10.6084/m9.figshare.c.3285353	TRW	tree	BT011	1456/2005
Asi_037	Data aggregation	Metadata	Annualization	Asi-BT005.Cook.2010.txt	PAGES2k_v2.0.0_LiPD.zip	figshare	doi:10.6084/m9.figshare.c.3285353	https://doi.org/10.6084/m9.figshare.c.3285353	TRW	tree	BT005	1582/2006
Asi_038	Data aggregation	Metadata	Annualization	Asi-CHIN020.Li.2010.txt	PAGES2k_v2.0.0_LiPD.zip	figshare	doi:10.6084/m9.figshare.c.3285353	https://doi.org/10.6084/m9.figshare.c.3285353	TRW	tree	CHIN020	1306/2007
Asi_039	Data aggregation	Metadata	Annualization	Asi-CHIN021.Li.2010.txt	PAGES2k_v2.0.0_LiPD.zip	figshare	doi:10.6084/m9.figshare.c.3285353	https://doi.org/10.6084/m9.figshare.c.3285353	TRW	tree	CHIN021	1380/2007
Asi_040	Data aggregation	Metadata	Annualization	Asi-CHIN018.Li.2010.txt	PAGES2k_v2.0.0_LiPD.zip	figshare	doi:10.6084/m9.figshare.c.3285353	https://doi.org/10.6084/m9.figshare.c.3285353	TRW	tree	CHIN018	1540/2006
Asi_041	Data aggregation	Metadata	Annualization	Asi-CHIN019.Li.2010.txt	PAGES2k_v2.0.0_LiPD.zip	figshare	doi:10.6084/m9.figshare.c.3285353	https://doi.org/10.6084/m9.figshare.c.3285353	TRW	tree	CHIN019	1509/2006
Asi_042	Data aggregation	Metadata	Annualization	Asi-WXIYUN.Wright.2010.txt	PAGES2k_v2.0.0_LiPD.zip	figshare	doi:10.6084/m9.figshare.c.3285353	https://doi.org/10.6084/m9.figshare.c.3285353	TRW	tree	CHIN027	1348/2007
Asi_043	Data aggregation	Metadata	Annualization	Asi-DEZQIN.PAGES2k.2013.txt	PAGES2k_v2.0.0_LiPD.zip	figshare	doi:10.6084/m9.figshare.c.3285353	https://doi.org/10.6084/m9.figshare.c.3285353	TRW	tree	DEZQIN	1287/2004
Asi_044	Data aggregation	Metadata	Annualization	Asi-GOUQIN.PAGES2k.2013.txt	PAGES2k_v2.0.0_LiPD.zip	figshare	doi:10.6084/m9.figshare.c.3285353	https://doi.org/10.6084/m9.figshare.c.3285353	TRW	tree	GOUQIN	1346/2004
Asi_045	Data aggregation	Metadata	Annualization	Asi-HEBQIN.PAGES2k.2013.txt	PAGES2k_v2.0.0_LiPD.zip	figshare	doi:10.6084/m9.figshare.c.3285353	https://doi.org/10.6084/m9.figshare.c.3285353	TRW	tree	HEBQIN	1475/2004
Asi_046	Data aggregation	Metadata	Annualization	Asi-LAJQIN.PAGES2k.2013.txt	PAGES2k_v2.0.0_LiPD.zip	figshare	doi:10.6084/m9.figshare.c.3285353	https://doi.org/10.6084/m9.figshare.c.3285353	TRW	tree	LAJQIN	1446/2004
Asi_047	Data aggregation	Metadata	Annualization	Asi-GHEGAN.PAGES2k.2013.txt	PAGES2k_v2.0.0_LiPD.zip	figshare	doi:10.6084/m9.figshare.c.3285353	https://doi.org/10.6084/m9.figshare.c.3285353	TRW	tree	GHEGAN	1288/2000
Asi_048	Data aggregation	Metadata	Annualization	Asi-CHIN006.Sheppard.2013.txt	PAGES2k_v2.0.0_LiPD.zip	figshare	doi:10.6084/m9.figshare.c.3285353	https://doi.org/10.6084/m9.figshare.c.3285353	TRW	tree	CHIN006	159/1993
Asi_049	Data aggregation	Metadata	Annualization	Asi-CHIN005.Sheppard.2013.txt	PAGES2k_v2.0.0_LiPD.zip	figshare	doi:10.6084/m9.figshare.c.3285353	https://doi.org/10.6084/m9.figshare.c.3285353	TRW	tree	CHIN005	840/1993
Asi_050	Data aggregation	Metadata	Annualization	Asi-DUSHJP.PAGES2k.2013.txt	PAGES2k_v2.0.0_LiPD.zip	figshare	doi:10.6084/m9.figshare.c.3285353	https://doi.org/10.6084/m9.figshare.c.3285353	TRW	tree	DUSHJP	840/1993
Asi_051	Data aggregation	Metadata	Annualization	Asi-MQAXJP.PAGES2k.2013.txt	PAGES2k_v2.0.0_LiPD.zip	figshare	doi:10.6084/m9.figshare.c.3285353	https://doi.org/10.6084/m9.figshare.c.3285353	TRW	tree	MQAXJP	1082/2001
Asi_052	Data aggregation	Metadata	Annualization	Asi-MQBXJP.PAGES2k.2013.txt	PAGES2k_v2.0.0_LiPD.zip	figshare	doi:10.6084/m9.figshare.c.3285353	https://doi.org/10.6084/m9.figshare.c.3285353	TRW	tree	MQBXJP	470/2002
Asi_053	Data aggregation	Metadata	Annualization	Asi-MQDXJP.PAGES2k.2013.txt	PAGES2k_v2.0.0_LiPD.zip	figshare	doi:10.6084/m9.figshare.c.3285353	https://doi.org/10.6084/m9.figshare.c.3285353	TRW	tree	MQDXJP	1163/2001
Asi_054	Data aggregation	Metadata	Annualization	Asi-MQFXJP.PAGES2k.2013.txt	PAGES2k_v2.0.0_LiPD.zip	figshare	doi:10.6084/m9.figshare.c.3285353	https://doi.org/10.6084/m9.figshare.c.3285353	TRW	tree	MQFXJP	1230/2002
Asi_055	Data aggregation	Metadata	Annualization	Asi-MQRXJP.PAGES2k.2013.txt	PAGES2k_v2.0.0_LiPD.zip	figshare	doi:10.6084/m9.figshare.c.3285353	https://doi.org/10.6084/m9.figshare.c.3285353	TRW	tree	MQRXJP	960/2002
Asi_056	Data aggregation	Metadata	Annualization	Asi-TDAXJP.PAGES2k.2013.txt	PAGES2k_v2.0.0_LiPD.zip	figshare	doi:10.6084/m9.figshare.c.3285353	https://doi.org/10.6084/m9.figshare.c.3285353	TRW	tree	TDAXJP	1340/2002
Asi_057	Data aggregation	Metadata	Annualization	Asi-TDBXJP.PAGES2k.2013.txt	PAGES2k_v2.0.0_LiPD.zip	figshare	doi:10.6084/m9.figshare.c.3285353	https://doi.org/10.6084/m9.figshare.c.3285353	TRW	tree	TDBXJP	1400/2002
Asi_058	Data aggregation	Metadata	Annualization	Asi-HBLXJP.PAGES2k.2013.txt	PAGES2k_v2.0.0_LiPD.zip	figshare	doi:10.6084/m9.figshare.c.3285353	https://doi.org/10.6084/m9.figshare.c.3285353	TRW	tree	HBLXJP	1520/2002
Asi_059	Data aggregation	Metadata	Annualization	Asi-HBMXJP.PAGES2k.2013.txt	PAGES2k_v2.0.0_LiPD.zip	figshare	doi:10.6084/m9.figshare.c.3285353	https://doi.org/10.6084/m9.figshare.c.3285353	TRW	tree	HBMXJP	1310/2002
Asi_060	Data aggregation	Metadata	Annualization	Asi-HBHXJP.PAGES2k.2013.txt	PAGES2k_v2.0.0_LiPD.zip	figshare	doi:10.6084/m9.figshare.c.3285353	https://doi.org/10.6084/m9.figshare.c.3285353	TRW	tree	HBHXJP	1500/2002
Asi_061	Data aggregation	Metadata	Annualization	Asi-BARELC.PAGES2k.2013.txt	PAGES2k_v2.0.0_LiPD.zip	figshare	doi:10.6084/m9.figshare.c.3285353	https://doi.org/10.6084/m9.figshare.c.3285353	TRW	tree	BARELC	1600/1992
Asi_062	Data aggregation	Metadata	Annualization	Asi-CHIN004.Wu.2013.txt	PAGES2k_v2.0.0_LiPD.zip	figshare	doi:10.6084/m9.figshare.c.3285353	https://doi.org/10.6084/m9.figshare.c.3285353	TRW	tree	CHIN004	1540/1990
Asi_063	Data aggregation	Metadata	Annualization	Asi-SANGTS.PAGES2k.2013.txt	PAGES2k_v2.0.0_LiPD.zip	figshare	doi:10.6084/m9.figshare.c.3285353	https://doi.org/10.6084/m9.figshare.c.3285353	TRW	tree	SANGTS	1575/1992
Asi_064	Data aggregation	Metadata	Annualization	Asi-CHIN029.Krusic.2010.txt	PAGES2k_v2.0.0_LiPD.zip	figshare	doi:10.6084/m9.figshare.c.3285353	https://doi.org/10.6084/m9.figshare.c.3285353	TRW	tree	CHIN029	1571/2002
Asi_065	Data aggregation	Metadata	Annualization	Asi-TIANMU.PAGES2k.2013.txt	PAGES2k_v2.0.0_LiPD.zip	figshare	doi:10.6084/m9.figshare.c.3285353	https://doi.org/10.6084/m9.figshare.c.3285353	TRW	tree	TIANMU	1590/2007
Asi_066	Data aggregation	Metadata	Annualization	Asi-WULANJ.PAGES2k.2013.txt	PAGES2k_v2.0.0_LiPD.zip	figshare	doi:10.6084/m9.figshare.c.3285353	https://doi.org/10.6084/m9.figshare.c.3285353	TRW	tree	WULANJ	150/2000
Asi_067	Data aggregation	Metadata	Annualization	Asi-QUMAJP.PAGES2k.2013.txt	PAGES2k_v2.0.0_LiPD.zip	figshare	doi:10.6084/m9.figshare.c.3285353	https://doi.org/10.6084/m9.figshare.c.3285353	TRW	tree	QUMAJP	1480/2002
Asi_068	Data aggregation	Metadata	Annualization	Asi-ZHIDJP.Shao.2003.txt	PAGES2k_v2.0.0_LiPD.zip	figshare	doi:10.6084/m9.figshare.c.3285353	https://doi.org/10.6084/m9.figshare.c.3285353	TRW	tree	ZHIDJP	1374/2002
Asi_069	Data aggregation	Metadata	Annualization	Asi-ZHANGX.PAGES2k.2010.txt	PAGES2k_v2.0.0_LiPD.zip	figshare	doi:10.6084/m9.figshare.c.3285353	https://doi.org/10.6084/m9.figshare.c.3285353	TRW	tree	ZHANGX	1568/2006
Asi_070	Data aggregation	Metadata	Annualization	Asi-CHIN017.Li.2010.txt	PAGES2k_v2.0.0_LiPD.zip	figshare	doi:10.6084/m9.figshare.c.3285353	https://doi.org/10.6084/m9.figshare.c.3285353	TRW	tree	CHIN017	1452/2007
Asi_071	Data aggregation	Metadata	Annualization	Asi-CHIN016.Li.2010.txt	PAGES2k_v2.0.0_LiPD.zip	figshare	doi:10.6084/m9.figshare.c.3285353	https://doi.org/10.6084/m9.figshare.c.3285353	TRW	tree	CHIN016	1575/2007
Asi_072	Data aggregation	Metadata	Annualization	Asi-PTCYUN.PAGES2k.2013.txt	PAGES2k_v2.0.0_LiPD.zip	figshare	doi:10.6084/m9.figshare.c.3285353	https://doi.org/10.6084/m9.figshare.c.3285353	TRW	tree	PTCYUN	1498/2007
Asi_073	Data aggregation	Metadata	Annualization	Asi-WEXYUN.Wright.2010.txt	PAGES2k_v2.0.0_LiPD.zip	figshare	doi:10.6084/m9.figshare.c.3285353	https://doi.org/10.6084/m9.figshare.c.3285353	TRW	tree	CHIN027	1348/2007
Asi_074	Data aggregation	Metadata	Annualization	Asi-HXBURU.PAGES2k.2013.txt	PAGES2k_v2.0.0_LiPD.zip	figshare	doi:10.6084/m9.figshare.c.3285353	https://doi.org/10.6084/m9.figshare.c.3285353	TRW	tree	HXBURU	1543/1993
Asi_075	Data aggregation	Metadata	Annualization	Asi-DQHZHO.PAGES2k.2013.txt	PAGES2k_v2.0.0_LiPD.zip	figshare	doi:10.6084/m9.figshare.c.3285353	https://doi.org/10.6084/m9.figshare.c.3285353	TRW	tree	DQHZHO	1433/2004
Asi_076	Data aggregation	Metadata	Annualization	Asi-CHIN026.Wright.2010.txt	PAGES2k_v2.0.0_LiPD.zip	figshare	doi:10.6084/m9.figshare.c.3285353	https://doi.org/10.6084/m9.figshare.c.3285353	TRW	tree	CHIN026	1516/2007
Asi_077	Data aggregation	Metadata	Annualization	Asi-HYGJUP.PAGES2k.2013.txt	PAGES2k_v2.0.0_LiPD.zip	figshare	doi:10.6084/m9.figshare.c.3285353	https://doi.org/10.6084/m9.figshare.c.3285353	TRW	tree	HYGJUP	540/2006
Asi_078	Data aggregation	Metadata	Annualization	Asi-MQACJP.PAGES2k.2013.txt	PAGES2k_v2.0.0_LiPD.zip	figshare	doi:10.6084/m9.figshare.c.3285353	https://doi.org/10.6084/m9.figshare.c.3285353	TRW	tree	MQACJP	1082/2001
Asi_079	Data aggregation	Metadata	Annualization	Asi-CHIN037.Fan.2013.txt	PAGES2k_v2.0.0_LiPD.zip	figshare	doi:10.6084/m9.figshare.c.3285353	https://doi.org/10.6084/m9.figshare.c.3285353	TRW	tree	CHIN037	1429/2005
Asi_080	Data aggregation	Metadata	Annualization	Asi-CHIN038.Fan.2013.txt	PAGES2k_v2.0.0_LiPD.zip	figshare	doi:10.6084/m9.figshare.c.3285353	https://doi.org/10.6084/m9.figshare.c.3285353	TRW	tree	CHIN038	1542/2005
Asi_081	Data aggregation	Metadata	Annualization	Asi-CHIN039.Fan.2013.txt	PAGES2k_v2.0.0_LiPD.zip	figshare	doi:10.6084/m9.figshare.c.3285353	https://doi.org/10.6084/m9.figshare.c.3285353	TRW	tree	CHIN039	1489/2005
Asi_082	Data aggregation	Metadata	Annualization	Asi-CHIN040.Fan.2013.txt	PAGES2k_v2.0.0_LiPD.zip	figshare	doi:10.6084/m9.figshare.c.3285353	https://doi.org/10.6084/m9.figshare.c.3285353	TRW	tree	CHIN040	1393/2005
Asi_083	Data aggregation	Metadata	Annualization	Asi-CHIN041.Fan.2013.txt	PAGES2k_v2.0.0_LiPD.zip	figshare	doi:10.6084/m9.figshare.c.3285353	https://doi.org/10.6084/m9.figshare.c.3285353	TRW	tree	CHIN041	1530/2005
Asi_084	Data aggregation	Metadata	Annualization	Asi-CHIN050.Shao.2013.txt	PAGES2k_v2.0.0_LiPD.zip	figshare	doi:10.6084/m9.figshare.c.3285353	https://doi.org/10.6084/m9.figshare.c.3285353	TRW	tree	CHIN050	843/2001
Asi_085	Data aggregation	Metadata	Annualization	Asi-CHIN051.Shao.2013.txt	PAGES2k_v2.0.0_LiPD.zip	figshare	doi:10.6084/m9.figshare.c.3285353	https://doi.org/10.6084/m9.figshare.c.3285353	TRW	tree	CHIN051	828/2001
Asi_086	Data aggregation	Metadata	Annualization	Asi-CHIN052.Shao.2013.txt	PAGES2k_v2.0.0_LiPD.zip	figshare	doi:10.6084/m9.figshare.c.3285353	https://doi.org/10.6084/m9.figshare.c.3285353	TRW	tree	CHIN052	404/2002
Asi_087	Data aggregation	Metadata	Annualization	Asi-CHIN053.Shao.2013.txt	PAGES2k_v2.0.0_LiPD.zip	figshare	doi:10.6084/m9.figshare.c.3285353	https://doi.org/10.6084/m9.figshare.c.3285353	TRW	tree	CHIN053	451/2002
Asi_088	Data aggregation	Metadata	Annualization	Asi-CHIN054.Shao.2013.txt	PAGES2k_v2.0.0_LiPD.zip	figshare	doi:10.6084/m9.figshare.c.3285353	https://doi.org/10.6084/m9.figshare.c.3285353	TRW	tree	CHIN054	711/2003
Asi_089	Data aggregation	Metadata	Annualization	Asi-CHIN055.Shao.2013.txt	PAGES2k_v2.0.0_LiPD.zip	figshare	doi:10.6084/m9.figshare.c.3285353	https://doi.org/10.6084/m9.figshare.c.3285353	TRW	tree	CHIN055	1237/2002
Asi_090	Data aggregation	Metadata	Annualization	Asi-CHIN056.Shao.2013.txt	PAGES2k_v2.0.0_LiPD.zip	figshare	doi:10.6084/m9.figshare.c.3285353	https://doi.org/10.6084/m9.figshare.c.3285353	TRW	tree	CHIN056	1458/2005
Asi_091	Data aggregation	Metadata	Annualization	Asi-CHIN057.Shao.2013.txt	PAGES2k_v2.0.0_LiPD.zip	figshare	doi:10.6084/m9.figshare.c.3285353	https://doi.org/10.6084/m9.figshare.c.3285353	TRW	tree	CHIN057	1512/2005
Asi_092	Data aggregation	Metadata	Annualization	Asi-CHIN058.Shao.2013.txt	PAGES2k_v2.0.0_LiPD.zip	figshare	doi:10.6084/m9.figshare.c.3285353	https://doi.org/10.6084/m9.figshare.c.3285353	TRW	tree	CHIN058	1359/2005
Asi_093	Data aggregation	Metadata	Annualization	Asi-CHIN059.Shao.2013.txt	PAGES2k_v2.0.0_LiPD.zip	figshare	doi:10.6084/m9.figshare.c.3285353	https://doi.org/10.6084/m9.figshare.c.3285353	TRW	tree	CHIN059	1480/2002
Asi_094	Data aggregation	Metadata	Annualization	Asi-CHIN060.Shao.2013.txt	PAGES2k_v2.0.0_LiPD.zip	figshare	doi:10.6084/m9.figshare.c.3285353	https://doi.org/10.6084/m9.figshare.c.3285353	TRW	tree	CHIN060	943/2003
Asi_095	Data aggregation	Metadata	Annualization	Asi-CHIN061.Shao.2013.txt	PAGES2k_v2.0.0_LiPD.zip	figshare	doi:10.6084/m9.figshare.c.3285353	https://doi.org/10.6084/m9.figshare.c.3285353	TRW	tree	CHIN061	857/2003
Asi_096	Data aggregation	Metadata	Annualization	Asi-CHIN062.Shao.2013.txt	PAGES2k_v2.0.0_LiPD.zip	figshare	doi:10.6084/m9.figshare.c.3285353	https://doi.org/10.6084/m9.figshare.c.3285353	TRW	tree	CHIN062	845/2001
Asi_097	Data aggregation	Metadata	Annualization	Asi-CHIN063.Shao.2013.txt	PAGES2k_v2.0.0_LiPD.zip	figshare	doi:10.6084/m9.figshare.c.3285353	https://doi.org/10.6084/m9.figshare.c.3285353	TRW	tree	CHIN063	681/2001
Asi_098	Data aggregation	Metadata	Annualization	Asi-CHIN064.Shao.2013.txt	PAGES2k_v2.0.0_LiPD.zip	figshare	doi:10.6084/m9.figshare.c.3285353	https://doi.org/10.6084/m9.figshare.c.3285353	TRW	tree	CHIN064	900/2001
Asi_099	Data aggregation	Metadata	Annualization	Asi-CHIN065.Shao.2013.txt	PAGES2k_v2.0.0_LiPD.zip	figshare	doi:10.6084/m9.figshare.c.3285353	https://doi.org/10.6084/m9.figshare.c.3285353	TRW	tree	CHIN065	1290/2006
Asi_100	Data aggregation	Metadata	Annualization	Asi-CHIN066.Shao.2013.txt	PAGES2k_v2.0.0_LiPD.zip	figshare	doi:10.6084/m9.figshare.c.3285353	https://doi.org/10.6084/m9.figshare.c.3285353	TRW	tree	CHIN066	1374/2002
Asi_101	Data aggregation	Metadata	Annualization	Asi-INDO005.D'Arrigo.2010.txt	PAGES2k_v2.0.0_LiPD.zip	figshare	doi:10.6084/m9.figshare.c.3285353	https://doi.org/10.6084/m9.figshare.c.3285353	TRW	tree	INDO005	1565/2005
Asi_102	Data aggregation	Metadata	Annualization	Asi-GANGCD.PAGES2k.2013.txt	PAGES2k_v2.0.0_LiPD.zip	figshare	doi:10.6084/m9.figshare.c.3285353	https://doi.org/10.6084/m9.figshare.c.3285353	TRW	tree	GANGCD	1567/1999
Asi_103	Data aggregation	Metadata	Annualization	Asi-RANGCD.PAGES2k.2013.txt	PAGES2k_v2.0.0_LiPD.zip	figshare	doi:10.6084/m9.figshare.c.3285353	https://doi.org/10.6084/m9.figshare.c.3285353	TRW	tree	RANGCD	1388/2002
Asi_104	Data aggregation	Metadata	Annualization	Asi-INDI015.Borgaonkar.2013.txt	PAGES2k_v2.0.0_LiPD.zip	figshare	doi:10.6084/m9.figshare.c.3285353	https://doi.org/10.6084/m9.figshare.c.3285353	TRW	tree	INDI015	1590/1990
Asi_105	Data aggregation	Metadata	Annualization	Asi-INDI025.Borgaonkar.2013.txt	PAGES2k_v2.0.0_LiPD.zip	figshare	doi:10.6084/m9.figshare.c.3285353	https://doi.org/10.6084/m9.figshare.c.3285353	TRW	tree	INDI025	1481/2003
Asi_106	Data aggregation	Metadata	Annualization	Asi-KERALA.PAGES2k.2013.txt	PAGES2k_v2.0.0_LiPD.zip	figshare	doi:10.6084/m9.figshare.c.3285353	https://doi.org/10.6084/m9.figshare.c.3285353	TRW	tree	KERALA	1481/2003
Asi_107	Data aggregation	Metadata	Annualization	Asi-INDI024.Borgaonkar.2013.txt	PAGES2k_v2.0.0_LiPD.zip	figshare	doi:10.6084/m9.figshare.c.3285353	https://doi.org/10.6084/m9.figshare.c.3285353	TRW	tree	INDI024	1538/2004
Asi_108	Data aggregation	Metadata	Annualization	Asi-MTASSP.Davi.2013.txt	PAGES2k_v2.0.0_LiPD.zip	figshare	doi:10.6084/m9.figshare.c.3285353	https://doi.org/10.6084/m9.figshare.c.3285353	TRW	tree	JAPA008	1532/1997
Asi_109	Data aggregation	Metadata	Annualization	Asi-MTASMD.Davi.2013.txt	PAGES2k_v2.0.0_LiPD.zip	figshare	doi:10.6084/m9.figshare.c.3285353	https://doi.org/10.6084/m9.figshare.c.3285353	TRW	tree	JAPA008	1557/1997
Asi_110	Data aggregation	Metadata	Annualization	Asi-RUSS219.Jacoby.2010.txt	PAGES2k_v2.0.0_LiPD.zip	figshare	doi:10.6084/m9.figshare.c.3285353	https://doi.org/10.6084/m9.figshare.c.3285353	TRW	tree	RUSS219	1585/2000
Asi_111	Data aggregation	Metadata	Annualization	Asi-JAPA020.Kimura.2013.txt	PAGES2k_v2.0.0_LiPD.zip	figshare	doi:10.6084/m9.figshare.c.3285353	https://doi.org/10.6084/m9.figshare.c.3285353	TRW	tree	JAPA020	1/1999
Asi_112	Data aggregation	Metadata	Annualization	Asi-JAPA013.Yasue.1997.txt	PAGES2k_v2.0.0_LiPD.zip	figshare	doi:10.6084/m9.figshare.c.3285353	https://doi.org/10.6084/m9.figshare.c.3285353	TRW	tree	JAPA013	1575/1999
Asi_113	Data aggregation	Metadata	Annualization	Asi-JAPA015.Yasue.2013.txt	PAGES2k_v2.0.0_LiPD.zip	figshare	doi:10.6084/m9.figshare.c.3285353	https://doi.org/10.6084/m9.figshare.c.3285353	TRW	tree	JAPA015	1511/1998
Asi_114	Data aggregation	Metadata	Annualization	Asi-JAPA016.Yasue.2013.txt	PAGES2k_v2.0.0_LiPD.zip	figshare	doi:10.6084/m9.figshare.c.3285353	https://doi.org/10.6084/m9.figshare.c.3285353	TRW	tree	JAPA016	1540/2001
Asi_115	Data aggregation	Metadata	Annualization	Asi-JAPA014.Yasue.2013.txt	PAGES2k_v2.0.0_LiPD.zip	figshare	doi:10.6084/m9.figshare.c.3285353	https://doi.org/10.6084/m9.figshare.c.3285353	TRW	tree	JAPA014	1487/1997
Asi_116	Data aggregation	Metadata	Annualization	Asi-JAPA012.Yasue.1997.txt	PAGES2k_v2.0.0_LiPD.zip	figshare	doi:10.6084/m9.figshare.c.3285353	https://doi.org/10.6084/m9.figshare.c.3285353	TRW	tree	JAPA012	1500/1991
Asi_117	Data aggregation	Metadata	Annualization	Asi-YKCOM.Yasue.2013.txt	PAGES2k_v2.0.0_LiPD.zip	figshare	doi:10.6084/m9.figshare.c.3285353	https://doi.org/10.6084/m9.figshare.c.3285353	TRW	tree	JAPA018	1080/2005
Asi_118	Data aggregation	Metadata	Annualization	Asi-JAPA017.Yasue.2013.txt	PAGES2k_v2.0.0_LiPD.zip	figshare	doi:10.6084/m9.figshare.c.3285353	https://doi.org/10.6084/m9.figshare.c.3285353	TRW	tree	JAPA017	1080/2002
Asi_119	Data aggregation	Metadata	Annualization	Asi-YKC.Yasue.2013.txt	PAGES2k_v2.0.0_LiPD.zip	figshare	doi:10.6084/m9.figshare.c.3285353	https://doi.org/10.6084/m9.figshare.c.3285353	TRW	tree	JAPA018	1141/2005
Asi_120	Data aggregation	Metadata	Annualization	Asi-JAPA019.Sano.2013.txt	PAGES2k_v2.0.0_LiPD.zip	figshare	doi:10.6084/m9.figshare.c.3285353	https://doi.org/10.6084/m9.figshare.c.3285353	TRW	tree	JAPA019	1600/2001
Asi_121	Data aggregation	Metadata	Annualization	Asi-KYRG002.Esper.2007.txt	PAGES2k_v2.0.0_LiPD.zip	figshare	doi:10.6084/m9.figshare.c.3285353	https://doi.org/10.6084/m9.figshare.c.3285353	TRW	tree	KYRG002	1346/1995
Asi_122	Data aggregation	Metadata	Annualization	Asi-KYRG003.Esper.2007.txt	PAGES2k_v2.0.0_LiPD.zip	figshare	doi:10.6084/m9.figshare.c.3285353	https://doi.org/10.6084/m9.figshare.c.3285353	TRW	tree	KYRG003	1591/1995
Asi_123	Data aggregation	Metadata	Annualization	Asi-KYRG004.Esper.2007.txt	PAGES2k_v2.0.0_LiPD.zip	figshare	doi:10.6084/m9.figshare.c.3285353	https://doi.org/10.6084/m9.figshare.c.3285353	TRW	tree	KYRG004	1378/1995
Asi_124	Data aggregation	Metadata	Annualization	Asi-KYRG005.Esper.2007.txt	PAGES2k_v2.0.0_LiPD.zip	figshare	doi:10.6084/m9.figshare.c.3285353	https://doi.org/10.6084/m9.figshare.c.3285353	TRW	tree	KYRG005	1316/1995
Asi_125	Data aggregation	Metadata	Annualization	Asi-KYRG007.Esper.2007.txt	PAGES2k_v2.0.0_LiPD.zip	figshare	doi:10.6084/m9.figshare.c.3285353	https://doi.org/10.6084/m9.figshare.c.3285353	TRW	tree	KYRG007	1157/1995
Asi_126	Data aggregation	Metadata	Annualization	Asi-KYRG008.Shiyatov.2013.txt	PAGES2k_v2.0.0_LiPD.zip	figshare	doi:10.6084/m9.figshare.c.3285353	https://doi.org/10.6084/m9.figshare.c.3285353	TRW	tree	KYRG008	1420/1995
Asi_127	Data aggregation	Metadata	Annualization	Asi-KYRG009.Shiyatov.2013.txt	PAGES2k_v2.0.0_LiPD.zip	figshare	doi:10.6084/m9.figshare.c.3285353	https://doi.org/10.6084/m9.figshare.c.3285353	TRW	tree	KYRG009	1019/1995
Asi_128	Data aggregation	Metadata	Annualization	Asi-KYRG010.Shiyatov.2013.txt	PAGES2k_v2.0.0_LiPD.zip	figshare	doi:10.6084/m9.figshare.c.3285353	https://doi.org/10.6084/m9.figshare.c.3285353	TRW	tree	KYRG010	1427/1995
Asi_129	Data aggregation	Metadata	Annualization	Asi-KYRG011.Shiyatov.2013.txt	PAGES2k_v2.0.0_LiPD.zip	figshare	doi:10.6084/m9.figshare.c.3285353	https://doi.org/10.6084/m9.figshare.c.3285353	TRW	tree	KYRG011	694/1995
Asi_130	Data aggregation	Metadata	Annualization	Asi-SHIYAT.PAGES2k.2013.txt	PAGES2k_v2.0.0_LiPD.zip	figshare	doi:10.6084/m9.figshare.c.3285353	https://doi.org/10.6084/m9.figshare.c.3285353	TRW	tree	SHIYAT	870/1995
Asi_131	Data aggregation	Metadata	Annualization	Asi-ESPERG.PAGES2k.2013.txt	PAGES2k_v2.0.0_LiPD.zip	figshare	doi:10.6084/m9.figshare.c.3285353	https://doi.org/10.6084/m9.figshare.c.3285353	TRW	tree	ESPERG	1340/1995
Asi_132	Data aggregation	Metadata	Annualization	Asi-SHIESP.PAGES2k.2013.txt	PAGES2k_v2.0.0_LiPD.zip	figshare	doi:10.6084/m9.figshare.c.3285353	https://doi.org/10.6084/m9.figshare.c.3285353	TRW	tree	SHIESP	1340/1995
Asi_133	Data aggregation	Metadata	Annualization	Asi-RUSS236.Sano.2009.txt	PAGES2k_v2.0.0_LiPD.zip	figshare	doi:10.6084/m9.figshare.c.3285353	https://doi.org/10.6084/m9.figshare.c.3285353	TRW	tree	RUSS236	1580/2001
Asi_134	Data aggregation	Metadata	Annualization	Asi-KAZ001.Solomina.2010.txt	PAGES2k_v2.0.0_LiPD.zip	figshare	doi:10.6084/m9.figshare.c.3285353	https://doi.org/10.6084/m9.figshare.c.3285353	TRW	tree	KAZ001	1570/2001
Asi_135	Data aggregation	Metadata	Annualization	Asi-KYRG012.Solomina.2013.txt	PAGES2k_v2.0.0_LiPD.zip	figshare	doi:10.6084/m9.figshare.c.3285353	https://doi.org/10.6084/m9.figshare.c.3285353	TRW	tree	KYRG012	1450/2005
Asi_136	Data aggregation	Metadata	Annualization	Asi-KYRG013.Solomina.2013.txt	PAGES2k_v2.0.0_LiPD.zip	figshare	doi:10.6084/m9.figshare.c.3285353	https://doi.org/10.6084/m9.figshare.c.3285353	TRW	tree	KYRG013	1301/2005
Asi_137	Data aggregation	Metadata	Annualization	Asi-KYRG014.Solomina.2013.txt	PAGES2k_v2.0.0_LiPD.zip	figshare	doi:10.6084/m9.figshare.c.3285353	https://doi.org/10.6084/m9.figshare.c.3285353	TRW	tree	KYRG014	1551/2005
Asi_138	Data aggregation	Metadata	Annualization	Asi-KYRG015.Solomina.2013.txt	PAGES2k_v2.0.0_LiPD.zip	figshare	doi:10.6084/m9.figshare.c.3285353	https://doi.org/10.6084/m9.figshare.c.3285353	TRW	tree	KYRG015	1528/2005
Asi_139	Data aggregation	Metadata	Annualization	Asi-MONG016.Jacoby.2010.txt	PAGES2k_v2.0.0_LiPD.zip	figshare	doi:10.6084/m9.figshare.c.3285353	https://doi.org/10.6084/m9.figshare.c.3285353	TRW	tree	MONG016	1469/2004
Asi_140	Data aggregation	Metadata	Annualization	Asi-MONG027.Jacoby.2010.txt	PAGES2k_v2.0.0_LiPD.zip	figshare	doi:10.6084/m9.figshare.c.3285353	https://doi.org/10.6084/m9.figshare.c.3285353	TRW	tree	MONG027	1599/2001
Asi_141	Data aggregation	Metadata	Annualization	Asi-MONG017.Jacoby.2010.txt	PAGES2k_v2.0.0_LiPD.zip	figshare	doi:10.6084/m9.figshare.c.3285353	https://doi.org/10.6084/m9.figshare.c.3285353	TRW	tree	MONG017	1350/2005
Asi_142	Data aggregation	Metadata	Annualization	Asi-MONG018.Jacoby.2010.txt	PAGES2k_v2.0.0_LiPD.zip	figshare	doi:10.6084/m9.figshare.c.3285353	https://doi.org/10.6084/m9.figshare.c.3285353	TRW	tree	MONG018	1519/2005
Asi_143	Data aggregation	Metadata	Annualization	Asi-MONG019.Jacoby.2010.txt	PAGES2k_v2.0.0_LiPD.zip	figshare	doi:10.6084/m9.figshare.c.3285353	https://doi.org/10.6084/m9.figshare.c.3285353	TRW	tree	MONG019	1375/2004
Asi_144	Data aggregation	Metadata	Annualization	Asi-MONG020.Jacoby.2010.txt	PAGES2k_v2.0.0_LiPD.zip	figshare	doi:10.6084/m9.figshare.c.3285353	https://doi.org/10.6084/m9.figshare.c.3285353	TRW	tree	MONG020	1537/2005
Asi_145	Data aggregation	Metadata	Annualization	Asi-MONG021.Jacoby.2010.txt	PAGES2k_v2.0.0_LiPD.zip	figshare	doi:10.6084/m9.figshare.c.3285353	https://doi.org/10.6084/m9.figshare.c.3285353	TRW	tree	MONG021	996/2002
Asi_146	Data aggregation	Metadata	Annualization	Asi-MONG033.Jacoby.2010.txt	PAGES2k_v2.0.0_LiPD.zip	figshare	doi:10.6084/m9.figshare.c.3285353	https://doi.org/10.6084/m9.figshare.c.3285353	TRW	tree	MONG033	1550/1997
Asi_147	Data aggregation	Metadata	Annualization	Asi-MONG009.Jacoby.2013.txt	PAGES2k_v2.0.0_LiPD.zip	figshare	doi:10.6084/m9.figshare.c.3285353	https://doi.org/10.6084/m9.figshare.c.3285353	TRW	tree	MONG009	1326/1998
Asi_148	Data aggregation	Metadata	Annualization	Asi-MONG015.Jacoby.2013.txt	PAGES2k_v2.0.0_LiPD.zip	figshare	doi:10.6084/m9.figshare.c.3285353	https://doi.org/10.6084/m9.figshare.c.3285353	TRW	tree	MONG015	1340/2000
Asi_149	Data aggregation	Metadata	Annualization	Asi-MONG024.Jacoby.2010.txt	PAGES2k_v2.0.0_LiPD.zip	figshare	doi:10.6084/m9.figshare.c.3285353	https://doi.org/10.6084/m9.figshare.c.3285353	TRW	tree	MONG024	1215/2004
Asi_150	Data aggregation	Metadata	Annualization	Asi-MONG025.Jacoby.2010.txt	PAGES2k_v2.0.0_LiPD.zip	figshare	doi:10.6084/m9.figshare.c.3285353	https://doi.org/10.6084/m9.figshare.c.3285353	TRW	tree	MONG025	1565/2004
Asi_151	Data aggregation	Metadata	Annualization	Asi-MONG026.Jacoby.2010.txt	PAGES2k_v2.0.0_LiPD.zip	figshare	doi:10.6084/m9.figshare.c.3285353	https://doi.org/10.6084/m9.figshare.c.3285353	TRW	tree	MONG026	1411/2002
Asi_152	Data aggregation	Metadata	Annualization	Asi-MONG002.Jacoby.2013.txt	PAGES2k_v2.0.0_LiPD.zip	figshare	doi:10.6084/m9.figshare.c.3285353	https://doi.org/10.6084/m9.figshare.c.3285353	TRW	tree	MONG002	1506/1994
Asi_153	Data aggregation	Metadata	Annualization	Asi-MONG028.Jacoby.2010.txt	PAGES2k_v2.0.0_LiPD.zip	figshare	doi:10.6084/m9.figshare.c.3285353	https://doi.org/10.6084/m9.figshare.c.3285353	TRW	tree	MONG028	1576/2001
Asi_154	Data aggregation	Metadata	Annualization	Asi-MONG029.Jacoby.2010.txt	PAGES2k_v2.0.0_LiPD.zip	figshare	doi:10.6084/m9.figshare.c.3285353	https://doi.org/10.6084/m9.figshare.c.3285353	TRW	tree	MONG029	1249/1998
Asi_155	Data aggregation	Metadata	Annualization	Asi-SODAPS.PAGES2k.2013.txt	PAGES2k_v2.0.0_LiPD.zip	figshare	doi:10.6084/m9.figshare.c.3285353	https://doi.org/10.6084/m9.figshare.c.3285353	TRW	tree	SODAPS	46/1999
Asi_156	Data aggregation	Metadata	Annualization	Asi-MONG030.Jacoby.2010.txt	PAGES2k_v2.0.0_LiPD.zip	figshare	doi:10.6084/m9.figshare.c.3285353	https://doi.org/10.6084/m9.figshare.c.3285353	TRW	tree	MONG030	1432/1998
Asi_157	Data aggregation	Metadata	Annualization	Asi-MONG010.Jacoby.2013.txt	PAGES2k_v2.0.0_LiPD.zip	figshare	doi:10.6084/m9.figshare.c.3285353	https://doi.org/10.6084/m9.figshare.c.3285353	TRW	tree	MONG010	1363/1999
Asi_158	Data aggregation	Metadata	Annualization	Asi-MONG014.Jacoby.2013.txt	PAGES2k_v2.0.0_LiPD.zip	figshare	doi:10.6084/m9.figshare.c.3285353	https://doi.org/10.6084/m9.figshare.c.3285353	TRW	tree	MONG014	1557/2002
Asi_159	Data aggregation	Metadata	Annualization	Asi-MONG007.Schweingruber.2013.txt	PAGES2k_v2.0.0_LiPD.zip	figshare	doi:10.6084/m9.figshare.c.3285353	https://doi.org/10.6084/m9.figshare.c.3285353	TRW	tree	MONG007	1570/1995
Asi_160	Data aggregation	Metadata	Annualization	Asi-MONG012.Jacoby.2006.txt	PAGES2k_v2.0.0_LiPD.zip	figshare	doi:10.6084/m9.figshare.c.3285353	https://doi.org/10.6084/m9.figshare.c.3285353	TRW	tree	MONG012	1511/2002
Asi_161	Data aggregation	Metadata	Annualization	Asi-MONG031.Jacoby.2010.txt	PAGES2k_v2.0.0_LiPD.zip	figshare	doi:10.6084/m9.figshare.c.3285353	https://doi.org/10.6084/m9.figshare.c.3285353	TRW	tree	MONG031	1516/1998
Asi_162	Data aggregation	Metadata	Annualization	Asi-MONG006.Jacoby.2006.txt	PAGES2k_v2.0.0_LiPD.zip	figshare	doi:10.6084/m9.figshare.c.3285353	https://doi.org/10.6084/m9.figshare.c.3285353	TRW	tree	MONG006	1582/1996
Asi_163	Data aggregation	Metadata	Annualization	Asi-MONG011.Jacoby.2006.txt	PAGES2k_v2.0.0_LiPD.zip	figshare	doi:10.6084/m9.figshare.c.3285353	https://doi.org/10.6084/m9.figshare.c.3285353	TRW	tree	MONG011	1513/2001
Asi_164	Data aggregation	Metadata	Annualization	Asi-MONG032.Jacoby.2010.txt	PAGES2k_v2.0.0_LiPD.zip	figshare	doi:10.6084/m9.figshare.c.3285353	https://doi.org/10.6084/m9.figshare.c.3285353	TRW	tree	MONG032	1340/2002
Asi_165	Data aggregation	Metadata	Annualization	Asi-Hushre.PAGES2k.2013.txt	PAGES2k_v2.0.0_LiPD.zip	figshare	doi:10.6084/m9.figshare.c.3285353	https://doi.org/10.6084/m9.figshare.c.3285353	TRW	tree	Hushre	1503/2009
Asi_166	Data aggregation	Metadata	Annualization	Asi-MONG004.Jacoby.2013.txt	PAGES2k_v2.0.0_LiPD.zip	figshare	doi:10.6084/m9.figshare.c.3285353	https://doi.org/10.6084/m9.figshare.c.3285353	TRW	tree	MONG004	1590/2002
Asi_167	Data aggregation	Metadata	Annualization	Asi-NEPA003.Krusic.2013.txt	PAGES2k_v2.0.0_LiPD.zip	figshare	doi:10.6084/m9.figshare.c.3285353	https://doi.org/10.6084/m9.figshare.c.3285353	TRW	tree	NEPA003	1420/1997
Asi_168	Data aggregation	Metadata	Annualization	Asi-NEPA010.Krusic.2013.txt	PAGES2k_v2.0.0_LiPD.zip	figshare	doi:10.6084/m9.figshare.c.3285353	https://doi.org/10.6084/m9.figshare.c.3285353	TRW	tree	NEPA010	1417/1998
Asi_169	Data aggregation	Metadata	Annualization	Asi-NEPA014.Krusic.2013.txt	PAGES2k_v2.0.0_LiPD.zip	figshare	doi:10.6084/m9.figshare.c.3285353	https://doi.org/10.6084/m9.figshare.c.3285353	TRW	tree	NEPA014	1546/1998
Asi_170	Data aggregation	Metadata	Annualization	Asi-NEPA015.Krusic.2013.txt	PAGES2k_v2.0.0_LiPD.zip	figshare	doi:10.6084/m9.figshare.c.3285353	https://doi.org/10.6084/m9.figshare.c.3285353	TRW	tree	NEPA015	1395/1997
Asi_171	Data aggregation	Metadata	Annualization	Asi-NEPA018.Krusic.2013.txt	PAGES2k_v2.0.0_LiPD.zip	figshare	doi:10.6084/m9.figshare.c.3285353	https://doi.org/10.6084/m9.figshare.c.3285353	TRW	tree	NEPA018	1445/1998
Asi_172	Data aggregation	Metadata	Annualization	Asi-NEPA019.Krusic.2013.txt	PAGES2k_v2.0.0_LiPD.zip	figshare	doi:10.6084/m9.figshare.c.3285353	https://doi.org/10.6084/m9.figshare.c.3285353	TRW	tree	NEPA019	1530/1997
Asi_173	Data aggregation	Metadata	Annualization	Asi-NEPA025.Krusic.2013.txt	PAGES2k_v2.0.0_LiPD.zip	figshare	doi:10.6084/m9.figshare.c.3285353	https://doi.org/10.6084/m9.figshare.c.3285353	TRW	tree	NEPA025	1566/1997
Asi_174	Data aggregation	Metadata	Annualization	Asi-NEPA029.Krusic.2013.txt	PAGES2k_v2.0.0_LiPD.zip	figshare	doi:10.6084/m9.figshare.c.3285353	https://doi.org/10.6084/m9.figshare.c.3285353	TRW	tree	NEPA029	1559/1994
Asi_175	Data aggregation	Metadata	Annualization	Asi-NEPA030.Krusic.2013.txt	PAGES2k_v2.0.0_LiPD.zip	figshare	doi:10.6084/m9.figshare.c.3285353	https://doi.org/10.6084/m9.figshare.c.3285353	TRW	tree	NEPA030	856/1996
Asi_176	Data aggregation	Metadata	Annualization	Asi-NEPA032.Krusic.2013.txt	PAGES2k_v2.0.0_LiPD.zip	figshare	doi:10.6084/m9.figshare.c.3285353	https://doi.org/10.6084/m9.figshare.c.3285353	TRW	tree	NEPA032	1546/1996
Asi_177	Data aggregation	Metadata	Annualization	Asi-NEPA036.Krusic.2013.txt	PAGES2k_v2.0.0_LiPD.zip	figshare	doi:10.6084/m9.figshare.c.3285353	https://doi.org/10.6084/m9.figshare.c.3285353	TRW	tree	NEPA036	1509/1996
Asi_178	Data aggregation	Metadata	Annualization	Asi-BURGPW.PAGES2k.2013.txt	PAGES2k_v2.0.0_LiPD.zip	figshare	doi:10.6084/m9.figshare.c.3285353	https://doi.org/10.6084/m9.figshare.c.3285353	TRW	tree	BURGPW	1303/1996
Asi_179	Data aggregation	Metadata	Annualization	Asi-NEPA021.Krusic.2013.txt	PAGES2k_v2.0.0_LiPD.zip	figshare	doi:10.6084/m9.figshare.c.3285353	https://doi.org/10.6084/m9.figshare.c.3285353	TRW	tree	NEPA021	1525/1999
Asi_180	Data aggregation	Metadata	Annualization	Asi-NEPA027.Krusic.2013.txt	PAGES2k_v2.0.0_LiPD.zip	figshare	doi:10.6084/m9.figshare.c.3285353	https://doi.org/10.6084/m9.figshare.c.3285353	TRW	tree	NEPA027	1561/1999
Asi_181	Data aggregation	Metadata	Annualization	Asi-NEPA042.Krusic.2010.txt	PAGES2k_v2.0.0_LiPD.zip	figshare	doi:10.6084/m9.figshare.c.3285353	https://doi.org/10.6084/m9.figshare.c.3285353	TRW	tree	NEPA042	1500/1999
Asi_182	Data aggregation	Metadata	Annualization	Asi-ENEPAB.PAGES2k.2013.txt	PAGES2k_v2.0.0_LiPD.zip	figshare	doi:10.6084/m9.figshare.c.3285353	https://doi.org/10.6084/m9.figshare.c.3285353	TRW	tree	ENEPAB	1509/1999
Asi_183	Data aggregation	Metadata	Annualization	Asi-ESPPAK.PAGES2k.2013.txt	PAGES2k_v2.0.0_LiPD.zip	figshare	doi:10.6084/m9.figshare.c.3285353	https://doi.org/10.6084/m9.figshare.c.3285353	TRW	tree	ESPPAK	700/1993
Asi_184	Data aggregation	Metadata	Annualization	Asi-PAKI017.Cook.2013.txt	PAGES2k_v2.0.0_LiPD.zip	figshare	doi:10.6084/m9.figshare.c.3285353	https://doi.org/10.6084/m9.figshare.c.3285353	TRW	tree	PAKI017	1505/2005
Asi_185	Data aggregation	Metadata	Annualization	Asi-PAKI018.Cook.2013.txt	PAGES2k_v2.0.0_LiPD.zip	figshare	doi:10.6084/m9.figshare.c.3285353	https://doi.org/10.6084/m9.figshare.c.3285353	TRW	tree	PAKI018	1317/2005
Asi_186	Data aggregation	Metadata	Annualization	Asi-PAKI001.Esper.2007.txt	PAGES2k_v2.0.0_LiPD.zip	figshare	doi:10.6084/m9.figshare.c.3285353	https://doi.org/10.6084/m9.figshare.c.3285353	TRW	tree	PAKI001	1593/1993
Asi_187	Data aggregation	Metadata	Annualization	Asi-PAKI002.Esper.2007.txt	PAGES2k_v2.0.0_LiPD.zip	figshare	doi:10.6084/m9.figshare.c.3285353	https://doi.org/10.6084/m9.figshare.c.3285353	TRW	tree	PAKI002	1369/1993
Asi_188	Data aggregation	Metadata	Annualization	Asi-PAKI003.Esper.2007.txt	PAGES2k_v2.0.0_LiPD.zip	figshare	doi:10.6084/m9.figshare.c.3285353	https://doi.org/10.6084/m9.figshare.c.3285353	TRW	tree	PAKI003	1438/1993
Asi_189	Data aggregation	Metadata	Annualization	Asi-PAKI004.Esper.2007.txt	PAGES2k_v2.0.0_LiPD.zip	figshare	doi:10.6084/m9.figshare.c.3285353	https://doi.org/10.6084/m9.figshare.c.3285353	TRW	tree	PAKI004	1240/1993
Asi_190	Data aggregation	Metadata	Annualization	Asi-PAKI020.Cook.2013.txt	PAGES2k_v2.0.0_LiPD.zip	figshare	doi:10.6084/m9.figshare.c.3285353	https://doi.org/10.6084/m9.figshare.c.3285353	TRW	tree	PAKI020	1411/2006
Asi_191	Data aggregation	Metadata	Annualization	Asi-PAKI021.Cook.2013.txt	PAGES2k_v2.0.0_LiPD.zip	figshare	doi:10.6084/m9.figshare.c.3285353	https://doi.org/10.6084/m9.figshare.c.3285353	TRW	tree	PAKI021	1403/2006
Asi_192	Data aggregation	Metadata	Annualization	Asi-PAKI022.Cook.2013.txt	PAGES2k_v2.0.0_LiPD.zip	figshare	doi:10.6084/m9.figshare.c.3285353	https://doi.org/10.6084/m9.figshare.c.3285353	TRW	tree	PAKI022	1537/2006
Asi_193	Data aggregation	Metadata	Annualization	Asi-PAKI023.Cook.2013.txt	PAGES2k_v2.0.0_LiPD.zip	figshare	doi:10.6084/m9.figshare.c.3285353	https://doi.org/10.6084/m9.figshare.c.3285353	TRW	tree	PAKI023	1260/2006
Asi_194	Data aggregation	Metadata	Annualization	Asi-PAKI024.Cook.2013.txt	PAGES2k_v2.0.0_LiPD.zip	figshare	doi:10.6084/m9.figshare.c.3285353	https://doi.org/10.6084/m9.figshare.c.3285353	TRW	tree	PAKI024	1394/2005
Asi_195	Data aggregation	Metadata	Annualization	Asi-PAKI006.Esper.2007.txt	PAGES2k_v2.0.0_LiPD.zip	figshare	doi:10.6084/m9.figshare.c.3285353	https://doi.org/10.6084/m9.figshare.c.3285353	TRW	tree	PAKI006	1032/1993
Asi_196	Data aggregation	Metadata	Annualization	Asi-PAKI007.Esper.2007.txt	PAGES2k_v2.0.0_LiPD.zip	figshare	doi:10.6084/m9.figshare.c.3285353	https://doi.org/10.6084/m9.figshare.c.3285353	TRW	tree	PAKI007	1141/1993
Asi_197	Data aggregation	Metadata	Annualization	Asi-PAKI025.Cook.2013.txt	PAGES2k_v2.0.0_LiPD.zip	figshare	doi:10.6084/m9.figshare.c.3285353	https://doi.org/10.6084/m9.figshare.c.3285353	TRW	tree	PAKI025	1290/2007
Asi_198	Data aggregation	Metadata	Annualization	Asi-PAKI027.Cook.2013.txt	PAGES2k_v2.0.0_LiPD.zip	figshare	doi:10.6084/m9.figshare.c.3285353	https://doi.org/10.6084/m9.figshare.c.3285353	TRW	tree	PAKI027	1511/2006
Asi_199	Data aggregation	Metadata	Annualization	Asi-PAKI028.Cook.2013.txt	PAGES2k_v2.0.0_LiPD.zip	figshare	doi:10.6084/m9.figshare.c.3285353	https://doi.org/10.6084/m9.figshare.c.3285353	TRW	tree	PAKI028	1559/2007
Asi_200	Data aggregation	Metadata	Annualization	Asi-PAKI029.Cook.2013.txt	PAGES2k_v2.0.0_LiPD.zip	figshare	doi:10.6084/m9.figshare.c.3285353	https://doi.org/10.6084/m9.figshare.c.3285353	TRW	tree	PAKI029	1523/2008
Asi_201	Data aggregation	Metadata	Annualization	Asi-PAKI030.Cook.2013.txt	PAGES2k_v2.0.0_LiPD.zip	figshare	doi:10.6084/m9.figshare.c.3285353	https://doi.org/10.6084/m9.figshare.c.3285353	TRW	tree	PAKI030	1574/2008
Asi_202	Data aggregation	Metadata	Annualization	Asi-PAKI009.Esper.2007.txt	PAGES2k_v2.0.0_LiPD.zip	figshare	doi:10.6084/m9.figshare.c.3285353	https://doi.org/10.6084/m9.figshare.c.3285353	TRW	tree	PAKI009	476/1990
Asi_203	Data aggregation	Metadata	Annualization	Asi-PAKI010.Esper.2007.txt	PAGES2k_v2.0.0_LiPD.zip	figshare	doi:10.6084/m9.figshare.c.3285353	https://doi.org/10.6084/m9.figshare.c.3285353	TRW	tree	PAKI010	968/1990
Asi_204	Data aggregation	Metadata	Annualization	Asi-PAKI011.Esper.2007.txt	PAGES2k_v2.0.0_LiPD.zip	figshare	doi:10.6084/m9.figshare.c.3285353	https://doi.org/10.6084/m9.figshare.c.3285353	TRW	tree	PAKI011	554/1990
Asi_205	Data aggregation	Metadata	Annualization	Asi-PAKI012.Esper.2007.txt	PAGES2k_v2.0.0_LiPD.zip	figshare	doi:10.6084/m9.figshare.c.3285353	https://doi.org/10.6084/m9.figshare.c.3285353	TRW	tree	PAKI012	1069/1990
Asi_206	Data aggregation	Metadata	Annualization	Asi-PAKI031.Cook.2013.txt	PAGES2k_v2.0.0_LiPD.zip	figshare	doi:10.6084/m9.figshare.c.3285353	https://doi.org/10.6084/m9.figshare.c.3285353	TRW	tree	PAKI031	1296/2007
Asi_207	Data aggregation	Metadata	Annualization	Asi-PAKI033.Cook.2013.txt	PAGES2k_v2.0.0_LiPD.zip	figshare	doi:10.6084/m9.figshare.c.3285353	https://doi.org/10.6084/m9.figshare.c.3285353	TRW	tree	PAKI033	1362/2007
Asi_208	Data aggregation	Metadata	Annualization	Asi-PAKI035.Cook.2013.txt	PAGES2k_v2.0.0_LiPD.zip	figshare	doi:10.6084/m9.figshare.c.3285353	https://doi.org/10.6084/m9.figshare.c.3285353	TRW	tree	PAKI035	1497/2009
Asi_209	Data aggregation	Metadata	Annualization	Asi-PAKI036.Cook.2013.txt	PAGES2k_v2.0.0_LiPD.zip	figshare	doi:10.6084/m9.figshare.c.3285353	https://doi.org/10.6084/m9.figshare.c.3285353	TRW	tree	PAKI036	1387/2005
Asi_210	Data aggregation	Metadata	Annualization	Asi-PAKI014.Esper.2007.txt	PAGES2k_v2.0.0_LiPD.zip	figshare	doi:10.6084/m9.figshare.c.3285353	https://doi.org/10.6084/m9.figshare.c.3285353	TRW	tree	PAKI014	1412/1993
Asi_211	Data aggregation	Metadata	Annualization	Asi-PAKI015.Esper.2007.txt	PAGES2k_v2.0.0_LiPD.zip	figshare	doi:10.6084/m9.figshare.c.3285353	https://doi.org/10.6084/m9.figshare.c.3285353	TRW	tree	PAKI015	736/1993
Asi_212	Data aggregation	Metadata	Annualization	Asi-PAKI016.Esper.2007.txt	PAGES2k_v2.0.0_LiPD.zip	figshare	doi:10.6084/m9.figshare.c.3285353	https://doi.org/10.6084/m9.figshare.c.3285353	TRW	tree	PAKI016	388/1993
Asi_213	Data aggregation	Metadata	Annualization	Asi-PAKI039.Cook.2013.txt	PAGES2k_v2.0.0_LiPD.zip	figshare	doi:10.6084/m9.figshare.c.3285353	https://doi.org/10.6084/m9.figshare.c.3285353	TRW	tree	PAKI039	1569/2007
Asi_214	Data aggregation	Metadata	Annualization	Asi-PAKI040.Cook.2011.txt	PAGES2k_v2.0.0_LiPD.zip	figshare	doi:10.6084/m9.figshare.c.3285353	https://doi.org/10.6084/m9.figshare.c.3285353	TRW	tree	PAKI040	1472/2005
Asi_215	Data aggregation	Metadata	Annualization	Asi-HRPCSM.PAGES2k.2013.txt	PAGES2k_v2.0.0_LiPD.zip	figshare	doi:10.6084/m9.figshare.c.3285353	https://doi.org/10.6084/m9.figshare.c.3285353	TRW	tree	HRPCSM	1467/2009
Asi_216	Data aggregation	Metadata	Annualization	Asi-NOGSAK.PAGES2k.2013.txt	PAGES2k_v2.0.0_LiPD.zip	figshare	doi:10.6084/m9.figshare.c.3285353	https://doi.org/10.6084/m9.figshare.c.3285353	TRW	tree	NOGSAK	1570/2003
Asi_217	Data aggregation	Metadata	Annualization	Asi-CHIN042.Brauning.2013.txt	PAGES2k_v2.0.0_LiPD.zip	figshare	doi:10.6084/m9.figshare.c.3285353	https://doi.org/10.6084/m9.figshare.c.3285353	TRW	tree	CHIN042	1519/1996
Asi_218	Data aggregation	Metadata	Annualization	Asi-CHIN047.Brauning.2013.txt	PAGES2k_v2.0.0_LiPD.zip	figshare	doi:10.6084/m9.figshare.c.3285353	https://doi.org/10.6084/m9.figshare.c.3285353	TRW	tree	CHIN047	1406/1994
Asi_219	Data aggregation	Metadata	Annualization	Asi-CHIN049.Brauning.2013.txt	PAGES2k_v2.0.0_LiPD.zip	figshare	doi:10.6084/m9.figshare.c.3285353	https://doi.org/10.6084/m9.figshare.c.3285353	TRW	tree	CHIN049	1547/1994
Asi_220	Data aggregation	Metadata	Annualization	Asi-CHIN043.Brauning.2013.txt	PAGES2k_v2.0.0_LiPD.zip	figshare	doi:10.6084/m9.figshare.c.3285353	https://doi.org/10.6084/m9.figshare.c.3285353	TRW	tree	CHIN043	1217/1998
Asi_221	Data aggregation	Metadata	Annualization	Asi-CHIN046.Brauning.2013.txt	PAGES2k_v2.0.0_LiPD.zip	figshare	doi:10.6084/m9.figshare.c.3285353	https://doi.org/10.6084/m9.figshare.c.3285353	TRW	tree	CHIN046	449/2004
Asi_222	Data aggregation	Metadata	Annualization	Asi-CHIN044.Brauning.2013.txt	PAGES2k_v2.0.0_LiPD.zip	figshare	doi:10.6084/m9.figshare.c.3285353	https://doi.org/10.6084/m9.figshare.c.3285353	TRW	tree	CHIN044	1047/1993
Asi_223	Data aggregation	Metadata	Annualization	Asi-CHIN045.Brauning.2013.txt	PAGES2k_v2.0.0_LiPD.zip	figshare	doi:10.6084/m9.figshare.c.3285353	https://doi.org/10.6084/m9.figshare.c.3285353	TRW	tree	CHIN045	1568/1993
Asi_224	Data aggregation	Metadata	Annualization	Asi-CHIN048.Brauning.2013.txt	PAGES2k_v2.0.0_LiPD.zip	figshare	doi:10.6084/m9.figshare.c.3285353	https://doi.org/10.6084/m9.figshare.c.3285353	TRW	tree	CHIN048	1080/1998
Asi_225	Data aggregation	Metadata	Annualization	Asi-CENTIB.PAGES2k.2013.txt	PAGES2k_v2.0.0_LiPD.zip	figshare	doi:10.6084/m9.figshare.c.3285353	https://doi.org/10.6084/m9.figshare.c.3285353	TRW	tree	CENTIB	1285/2008
Asi_226	Data aggregation	Metadata	Annualization	Asi-TH001.Buckley.2010.txt	PAGES2k_v2.0.0_LiPD.zip	figshare	doi:10.6084/m9.figshare.c.3285353	https://doi.org/10.6084/m9.figshare.c.3285353	TRW	tree	TH001	1558/2005
Asi_227	Data aggregation	Metadata	Annualization	Asi-TW001.Wright.2010.txt	PAGES2k_v2.0.0_LiPD.zip	figshare	doi:10.6084/m9.figshare.c.3285353	https://doi.org/10.6084/m9.figshare.c.3285353	TRW	tree	TW001	907/2007
Asi_228	Data aggregation	Metadata	Annualization	Asi-MCCHFH.Sano.2008.txt	PAGES2k_v2.0.0_LiPD.zip	figshare	doi:10.6084/m9.figshare.c.3285353	https://doi.org/10.6084/m9.figshare.c.3285353	TRW	tree	MCCHFH	1470/2004
Asi_229	Data aggregation	Metadata	Annualization	Asi-VIET001.Buckley.2010.txt	PAGES2k_v2.0.0_LiPD.zip	figshare	doi:10.6084/m9.figshare.c.3285353	https://doi.org/10.6084/m9.figshare.c.3285353	TRW	tree	VIET001	1030/2008
Aus_001	Data aggregation	Metadata	Annualization	Aus-MtRead.Cook.2006.txt	PAGES2k_v2.0.0_LiPD.zip	figshare	doi:10.6084/m9.figshare.c.3285353	https://doi.org/10.6084/m9.figshare.c.3285353	TRW	tree	Mt. Read	-494/2001
Aus_002	Data aggregation	Metadata	Annualization	Aus-Oroko.Cook.2002.txt	PAGES2k_v2.0.0_LiPD.zip	figshare	doi:10.6084/m9.figshare.c.3285353	https://doi.org/10.6084/m9.figshare.c.3285353	TRW	tree	Oroko	900/1999
Aus_004	Data aggregation	Metadata	Annualization	Aus-CTPEastTasmania.Allen.2001.txt	PAGES2k_v2.0.0_LiPD.zip	figshare	doi:10.6084/m9.figshare.c.3285353	https://doi.org/10.6084/m9.figshare.c.3285353	TRW	tree	CTP East Tasmania	1430/1994
Aus_005	Data aggregation	Metadata	Annualization	Aus-PinkPine.Duncan.2010.txt	PAGES2k_v2.0.0_LiPD.zip	figshare	doi:10.6084/m9.figshare.c.3285353	https://doi.org/10.6084/m9.figshare.c.3285353	TRW	tree	Pink Pine NZ	1457/1999
Aus_007	Data aggregation	Metadata	Annualization	Aus-BuckleysChance.Buckley.1997.txt	PAGES2k_v2.0.0_LiPD.zip	figshare	doi:10.6084/m9.figshare.c.3285353	https://doi.org/10.6084/m9.figshare.c.3285353	TRW	tree	Buckleys Chance Tasmania (Site ID: BCH)	1463/1991
Aus_009	Data aggregation	Metadata	Annualization	Aus-CTPWestTasmania.Allen.2001.txt	PAGES2k_v2.0.0_LiPD.zip	figshare	doi:10.6084/m9.figshare.c.3285353	https://doi.org/10.6084/m9.figshare.c.3285353	TRW	tree	CTP West Tasmania	1547/1998
Aus_030	Data aggregation	Metadata	Annualization	Aus-StewartIsland.D'Arrigo.1996.txt	PAGES2k_v2.0.0_LiPD.zip	figshare	doi:10.6084/m9.figshare.c.3285353	https://doi.org/10.6084/m9.figshare.c.3285353	TRW	tree	Stewart Island	1758/1993
Aus_031	Data aggregation	Metadata	Annualization	Aus-TakapariCedar.Xiong.2000.txt	PAGES2k_v2.0.0_LiPD.zip	figshare	doi:10.6084/m9.figshare.c.3285353	https://doi.org/10.6084/m9.figshare.c.3285353	TRW	tree	Takapari Cedar	1530/1992
Eur_004	Data aggregation	Metadata	Annualization	Eur-TatraMountains.Buntgen.2013.txt	PAGES2k_v2.0.0_LiPD.zip	figshare	doi:10.6084/m9.figshare.c.3285353	https://doi.org/10.6084/m9.figshare.c.3285353	TRW	tree	Tatra Mountains	1040/2011
Eur_005	Data aggregation	Metadata	Annualization	Eur-EasternCarpathianMountains.Popa.2008.txt	PAGES2k_v2.0.0_LiPD.zip	figshare	doi:10.6084/m9.figshare.c.3285353	https://doi.org/10.6084/m9.figshare.c.3285353	TRW	tree	Eastern Carpathian Mountains (Romania)	1163/2005
Eur_006	Data aggregation	Metadata	Annualization	Eur-EuropeanAlps.Buntgen.2011.txt	PAGES2k_v2.0.0_LiPD.zip	figshare	doi:10.6084/m9.figshare.c.3285353	https://doi.org/10.6084/m9.figshare.c.3285353	TRW	tree	European Alps	-500/2003
Eur_008	Data aggregation	Metadata	Annualization	Eur-MaritimeFrenchAlps.Buntgen.2012.txt	PAGES2k_v2.0.0_LiPD.zip	figshare	doi:10.6084/m9.figshare.c.3285353	https://doi.org/10.6084/m9.figshare.c.3285353	TRW	tree	Maritime French Alps	969/2007
Eur_009	Data aggregation	Metadata	Annualization	Eur-SpanishPyrenees.Dorado-Linan.2012.txt	PAGES2k_v2.0.0_LiPD.zip	figshare	doi:10.6084/m9.figshare.c.3285353	https://doi.org/10.6084/m9.figshare.c.3285353	TRW	tree	Spanish Pyrenees	1260/2005
Eur_011	Data aggregation	Metadata	Annualization	Eur-CentralEurope.Dobrovolny.2009.txt	PAGES2k_v2.0.0_LiPD.zip	figshare	doi:10.6084/m9.figshare.c.3285353	https://doi.org/10.6084/m9.figshare.c.3285353	TRW	documents	Central Europe	1500/2007
NAm_001	Data aggregation	Metadata	Annualization	NAm-SanFrancisoPeaksUpdate.Graybill.2005.txt	PAGES2k_v2.0.0_LiPD.zip	figshare	doi:10.6084/m9.figshare.c.3285353	https://doi.org/10.6084/m9.figshare.c.3285353	TRW	tree	San Franciso Peaks Update	1/2002
NAm_002	Data aggregation	Metadata	Annualization	NAm-KobukNoatak.King.2003.txt	PAGES2k_v2.0.0_LiPD.zip	figshare	doi:10.6084/m9.figshare.c.3285353	https://doi.org/10.6084/m9.figshare.c.3285353	TRW	tree	Kobuk/Noatak	978/1992
NAm_003	Data aggregation	Metadata	Annualization	NAm-PrinceWilliamSound.Barclay.1999.txt	PAGES2k_v2.0.0_LiPD.zip	figshare	doi:10.6084/m9.figshare.c.3285353	https://doi.org/10.6084/m9.figshare.c.3285353	TRW	tree	Prince William Sound	873/1991
NAm_007	Data aggregation	Metadata	Annualization	NAm-FlowerLake.Graybill.1995.txt	PAGES2k_v2.0.0_LiPD.zip	figshare	doi:10.6084/m9.figshare.c.3285353	https://doi.org/10.6084/m9.figshare.c.3285353	TRW	tree	Flower Lake	898/1987
NAm_008	Data aggregation	Metadata	Annualization	NAm-TimberGapUpper.Graybill.1995.txt	PAGES2k_v2.0.0_LiPD.zip	figshare	doi:10.6084/m9.figshare.c.3285353	https://doi.org/10.6084/m9.figshare.c.3285353	TRW	tree	Timber Gap Upper	699/1987
NAm_009	Data aggregation	Metadata	Annualization	NAm-CirquePeak.Graybill.1995.txt	PAGES2k_v2.0.0_LiPD.zip	figshare	doi:10.6084/m9.figshare.c.3285353	https://doi.org/10.6084/m9.figshare.c.3285353	TRW	tree	Cirque Peak	917/1987
NAm_011	Data aggregation	Metadata	Annualization	NAm-SheepMountain.Graybill.1995.txt	PAGES2k_v2.0.0_LiPD.zip	figshare	doi:10.6084/m9.figshare.c.3285353	https://doi.org/10.6084/m9.figshare.c.3285353	TRW	tree	Sheep Mountain	-1/1990
NAm_013	Data aggregation	Metadata	Annualization	NAm-SpillwayLakeYosemiteNationalPark.King.2000.txt	PAGES2k_v2.0.0_LiPD.zip	figshare	doi:10.6084/m9.figshare.c.3285353	https://doi.org/10.6084/m9.figshare.c.3285353	TRW	tree	Spillway Lake Yosemite National Park	800/1996
NAm_018	Data aggregation	Metadata	Annualization	NAm-BorealPlateau.Graumlich.2005.txt	PAGES2k_v2.0.0_LiPD.zip	figshare	doi:10.6084/m9.figshare.c.3285353	https://doi.org/10.6084/m9.figshare.c.3285353	TRW	tree	Boreal Plateau	831/1992
NAm_019	Data aggregation	Metadata	Annualization	NAm-UpperWrightLakes.Graumlich.2005.txt	PAGES2k_v2.0.0_LiPD.zip	figshare	doi:10.6084/m9.figshare.c.3285353	https://doi.org/10.6084/m9.figshare.c.3285353	TRW	tree	Upper Wright Lakes	-215/1992
NAm_029	Data aggregation	Metadata	Annualization	NAm-Bennington.Luckman.2013.txt	PAGES2k_v2.0.0_LiPD.zip	figshare	doi:10.6084/m9.figshare.c.3285353	https://doi.org/10.6084/m9.figshare.c.3285353	TRW	tree	Bennington	1104/1996
NAm_030	Data aggregation	Metadata	Annualization	NAm-FrenchGlacier.Colenutt.1995.txt	PAGES2k_v2.0.0_LiPD.zip	figshare	doi:10.6084/m9.figshare.c.3285353	https://doi.org/10.6084/m9.figshare.c.3285353	TRW	tree	French Glacier	1069/1993
NAm_032	Data aggregation	Metadata	Annualization	NAm-Landslide.Luckman.2006.txt	PAGES2k_v2.0.0_LiPD.zip	figshare	doi:10.6084/m9.figshare.c.3285353	https://doi.org/10.6084/m9.figshare.c.3285353	TRW	tree	Landslide	913/2001
NAm_044	Data aggregation	Metadata	Annualization	NAm-YellowMountainRidge.King.2002.txt	PAGES2k_v2.0.0_LiPD.zip	figshare	doi:10.6084/m9.figshare.c.3285353	https://doi.org/10.6084/m9.figshare.c.3285353	TRW	tree	Yellow Mountain Ridge	470/1998
NAm_045	Data aggregation	Metadata	Annualization	NAm-FlintCreekRange.Hughes.2005.txt	PAGES2k_v2.0.0_LiPD.zip	figshare	doi:10.6084/m9.figshare.c.3285353	https://doi.org/10.6084/m9.figshare.c.3285353	TRW	tree	Flint Creek Range	999/1998
NAm_046	Data aggregation	Metadata	Annualization	NAm-Pintlers.Littell.2011-1.txt	PAGES2k_v2.0.0_LiPD.zip	figshare	doi:10.6084/m9.figshare.c.3285353	https://doi.org/10.6084/m9.figshare.c.3285353	TRW	tree	Pintlers	1200/2005
NAm_049	Data aggregation	Metadata	Annualization	NAm-PearlPeak.Graybill.1994.txt	PAGES2k_v2.0.0_LiPD.zip	figshare	doi:10.6084/m9.figshare.c.3285353	https://doi.org/10.6084/m9.figshare.c.3285353	TRW	tree	Pearl Peak	320/1985
NAm_050	Data aggregation	Metadata	Annualization	NAm-MountWashington.Graybill.1994.txt	PAGES2k_v2.0.0_LiPD.zip	figshare	doi:10.6084/m9.figshare.c.3285353	https://doi.org/10.6084/m9.figshare.c.3285353	TRW	tree	Mount Washington	825/1983
NAm_059	Data aggregation	Metadata	Annualization	NAm-GraniteMountain.Graumlich.2003.txt	PAGES2k_v2.0.0_LiPD.zip	figshare	doi:10.6084/m9.figshare.c.3285353	https://doi.org/10.6084/m9.figshare.c.3285353	TRW	tree	Granite Mountain	1259/1980
NAm_060	Data aggregation	Metadata	Annualization	NAm-ScatterLake.Graumlich.2003.txt	PAGES2k_v2.0.0_LiPD.zip	figshare	doi:10.6084/m9.figshare.c.3285353	https://doi.org/10.6084/m9.figshare.c.3285353	TRW	tree	Scatter Lake	1316/1980
NAm_066	Data aggregation	Metadata	Annualization	NAm-CarltonRidge.Kipfmuller.2008.txt	PAGES2k_v2.0.0_LiPD.zip	figshare	doi:10.6084/m9.figshare.c.3285353	https://doi.org/10.6084/m9.figshare.c.3285353	TRW	tree	Carlton Ridge	1150/1998
NAm_070	Data aggregation	Metadata	Annualization	NAm-FremontGlacier.Hill.0.txt	PAGES2k_v2.0.0_LiPD.zip	figshare	doi:10.6084/m9.figshare.c.3285353	https://doi.org/10.6084/m9.figshare.c.3285353	TRW	tree	Fremont Glacier	1227/2001
NAm_071	Data aggregation	Metadata	Annualization	NAm-GreatBasin.Salzer.2013.txt	PAGES2k_v2.0.0_LiPD.zip	figshare	doi:10.6084/m9.figshare.c.3285353	https://doi.org/10.6084/m9.figshare.c.3285353	TRW	tree	Great Basin 4500yr Composite Chronology	1/2009
NAm_081	Data aggregation	Metadata	Annualization	NAm-SiberianOutpostView.Bunn.2010.txt	PAGES2k_v2.0.0_LiPD.zip	figshare	doi:10.6084/m9.figshare.c.3285353	https://doi.org/10.6084/m9.figshare.c.3285353	TRW	tree	Siberian Outpost View	494/2001
NAm_082	Data aggregation	Metadata	Annualization	NAm-STREC.Gennaretti.2014-1.txt	PAGES2k_v2.0.0_LiPD.zip	figshare	doi:10.6084/m9.figshare.c.3285353	https://doi.org/10.6084/m9.figshare.c.3285353	TRW	tree	L1_CANA458, L12_CANA459, L16_CANA460, L18_CANA461, L20_CANA462, L22_CANA463	910/2011
NAm_083	Data aggregation	Metadata	Annualization	NAm-HerringAlpine.Fritts.1995.txt	PAGES2k_v2.0.0_LiPD.zip	figshare	doi:10.6084/m9.figshare.c.3285353	https://doi.org/10.6084/m9.figshare.c.3285353	TRW	tree	Herring Alpine	1422/1972
NAm_085	Data aggregation	Metadata	Annualization	NAm-EurekaSummit.Schweingruber.1996.txt	PAGES2k_v2.0.0_LiPD.zip	figshare	doi:10.6084/m9.figshare.c.3285353	https://doi.org/10.6084/m9.figshare.c.3285353	TRW	tree	Eureka Summit	1654/1983
NAm_087	Data aggregation	Metadata	Annualization	NAm-SettlementPointAfognakIsland.Harlan.1998.txt	PAGES2k_v2.0.0_LiPD.zip	figshare	doi:10.6084/m9.figshare.c.3285353	https://doi.org/10.6084/m9.figshare.c.3285353	TRW	tree	Settlement Point Afognak Island	1690/1996
NAm_088	Data aggregation	Metadata	Annualization	NAm-MinersWell.Wiles.2000.txt	PAGES2k_v2.0.0_LiPD.zip	figshare	doi:10.6084/m9.figshare.c.3285353	https://doi.org/10.6084/m9.figshare.c.3285353	TRW	tree	Miners Well	1428/1995
NAm_089	Data aggregation	Metadata	Annualization	NAm-CanyonCreek.Lloyd.2002.txt	PAGES2k_v2.0.0_LiPD.zip	figshare	doi:10.6084/m9.figshare.c.3285353	https://doi.org/10.6084/m9.figshare.c.3285353	TRW	tree	Canyon Creek	1642/1997
NAm_090	Data aggregation	Metadata	Annualization	NAm-AlmondButterLower.D'Arrigo.2005.txt	PAGES2k_v2.0.0_LiPD.zip	figshare	doi:10.6084/m9.figshare.c.3285353	https://doi.org/10.6084/m9.figshare.c.3285353	TRW	tree	Almond Butter Lower	1607/2002
NAm_091	Data aggregation	Metadata	Annualization	NAm-AlmondButterUpper.D'Arrigo.2005.txt	PAGES2k_v2.0.0_LiPD.zip	figshare	doi:10.6084/m9.figshare.c.3285353	https://doi.org/10.6084/m9.figshare.c.3285353	TRW	tree	Almond Butter Upper	1406/2002
NAm_092	Data aggregation	Metadata	Annualization	NAm-BurntOver.D'Arrigo.2005.txt	PAGES2k_v2.0.0_LiPD.zip	figshare	doi:10.6084/m9.figshare.c.3285353	https://doi.org/10.6084/m9.figshare.c.3285353	TRW	tree	Burnt Over	1621/2002
NAm_093	Data aggregation	Metadata	Annualization	NAm-WindyRidgeAlaska.D'Arrigo.2005.txt	PAGES2k_v2.0.0_LiPD.zip	figshare	doi:10.6084/m9.figshare.c.3285353	https://doi.org/10.6084/m9.figshare.c.3285353	TRW	tree	Windy Ridge Alaska	1556/2002
NAm_094	Data aggregation	Metadata	Annualization	NAm-NabesnaMine.Jacoby.2003.txt	PAGES2k_v2.0.0_LiPD.zip	figshare	doi:10.6084/m9.figshare.c.3285353	https://doi.org/10.6084/m9.figshare.c.3285353	TRW	tree	Nabesna Mine	1471/1997
NAm_096	Data aggregation	Metadata	Annualization	NAm-BigBendLake.Jacoby.2003.txt	PAGES2k_v2.0.0_LiPD.zip	figshare	doi:10.6084/m9.figshare.c.3285353	https://doi.org/10.6084/m9.figshare.c.3285353	TRW	tree	Big Bend Lake	1557/1997
NAm_097	Data aggregation	Metadata	Annualization	NAm-DeerMountain.Wiles.2011.txt	PAGES2k_v2.0.0_LiPD.zip	figshare	doi:10.6084/m9.figshare.c.3285353	https://doi.org/10.6084/m9.figshare.c.3285353	TRW	tree	Deer Mountain	1550/1999
NAm_098	Data aggregation	Metadata	Annualization	NAm-McGinnisTrail.Wiles.2013.txt	PAGES2k_v2.0.0_LiPD.zip	figshare	doi:10.6084/m9.figshare.c.3285353	https://doi.org/10.6084/m9.figshare.c.3285353	TRW	tree	McGinnis Trail	1380/1999
NAm_099	Data aggregation	Metadata	Annualization	NAm-SouthernAlaskacomposite.D'Arrigo.2006.txt	PAGES2k_v2.0.0_LiPD.zip	figshare	doi:10.6084/m9.figshare.c.3285353	https://doi.org/10.6084/m9.figshare.c.3285353	TRW	tree	Southern Alaska composite	1343/2000
NAm_100	Data aggregation	Metadata	Annualization	NAm-SewardComposite.D'Arrigo.2006.txt	PAGES2k_v2.0.0_LiPD.zip	figshare	doi:10.6084/m9.figshare.c.3285353	https://doi.org/10.6084/m9.figshare.c.3285353	TRW	tree	Seward Composite	1389/2001
NAm_105	Data aggregation	Metadata	Annualization	NAm-StarrigawanOldSitka.Kaiser.1996.txt	PAGES2k_v2.0.0_LiPD.zip	figshare	doi:10.6084/m9.figshare.c.3285353	https://doi.org/10.6084/m9.figshare.c.3285353	TRW	tree	Starrigawan Old Sitka	1605/1985
NAm_109	Data aggregation	Metadata	Annualization	NAm-DanaPlateauInyoNationalForest.King.2000.txt	PAGES2k_v2.0.0_LiPD.zip	figshare	doi:10.6084/m9.figshare.c.3285353	https://doi.org/10.6084/m9.figshare.c.3285353	TRW	tree	Dana Plateau Inyo National Forest	1430/1996
NAm_110	Data aggregation	Metadata	Annualization	NAm-FishCreekTrail.Biondi.2001.txt	PAGES2k_v2.0.0_LiPD.zip	figshare	doi:10.6084/m9.figshare.c.3285353	https://doi.org/10.6084/m9.figshare.c.3285353	TRW	tree	Fish Creek Trail (San Gorgonio)	1534/1995
NAm_111	Data aggregation	Metadata	Annualization	NAm-FortChimo.Fritts.1981.txt	PAGES2k_v2.0.0_LiPD.zip	figshare	doi:10.6084/m9.figshare.c.3285353	https://doi.org/10.6084/m9.figshare.c.3285353	TRW	tree	Fort Chimo (Merged)	1641/1974
NAm_112	Data aggregation	Metadata	Annualization	NAm-SpruceCreek.Church.1981.txt	PAGES2k_v2.0.0_LiPD.zip	figshare	doi:10.6084/m9.figshare.c.3285353	https://doi.org/10.6084/m9.figshare.c.3285353	TRW	tree	Spruce Creek	1570/1977
NAm_114	Data aggregation	Metadata	Annualization	NAm-LacRomanel.Schweingruber.1996.txt	PAGES2k_v2.0.0_LiPD.zip	figshare	doi:10.6084/m9.figshare.c.3285353	https://doi.org/10.6084/m9.figshare.c.3285353	TRW	tree	Lac Romanel (Feucht)	1659/1988
NAm_117	Data aggregation	Metadata	Annualization	NAm-SmithersSkiArea.Schweingruber.1996.txt	PAGES2k_v2.0.0_LiPD.zip	figshare	doi:10.6084/m9.figshare.c.3285353	https://doi.org/10.6084/m9.figshare.c.3285353	TRW	tree	Smithers Ski Area	1680/1983
NAm_120	Data aggregation	Metadata	Annualization	NAm-SunwaptaPass.Schweingruber.1996.txt	PAGES2k_v2.0.0_LiPD.zip	figshare	doi:10.6084/m9.figshare.c.3285353	https://doi.org/10.6084/m9.figshare.c.3285353	TRW	tree	Sunwapta Pass	1608/1983
NAm_125	Data aggregation	Metadata	Annualization	NAm-BigWhite.Parish.2000.txt	PAGES2k_v2.0.0_LiPD.zip	figshare	doi:10.6084/m9.figshare.c.3285353	https://doi.org/10.6084/m9.figshare.c.3285353	TRW	tree	Big White	1669/1998
NAm_126	Data aggregation	Metadata	Annualization	NAm-CoppermineRiver.Jacoby.1989.txt	PAGES2k_v2.0.0_LiPD.zip	figshare	doi:10.6084/m9.figshare.c.3285353	https://doi.org/10.6084/m9.figshare.c.3285353	TRW	tree	Coppermine River	1428/1977
NAm_127	Data aggregation	Metadata	Annualization	NAm-HornbyCabin.Jacoby.1989.txt	PAGES2k_v2.0.0_LiPD.zip	figshare	doi:10.6084/m9.figshare.c.3285353	https://doi.org/10.6084/m9.figshare.c.3285353	TRW	tree	Hornby Cabin	1491/1984
NAm_128	Data aggregation	Metadata	Annualization	NAm-TwistedTreeHeartrotHill.Jacoby.1989-1.txt	PAGES2k_v2.0.0_LiPD.zip	figshare	doi:10.6084/m9.figshare.c.3285353	https://doi.org/10.6084/m9.figshare.c.3285353	TRW	tree	Twisted Tree Heartrot Hill	1550/1975
NAm_129	Data aggregation	Metadata	Annualization	NAm-Bonif.Schweingruber.1996.txt	PAGES2k_v2.0.0_LiPD.zip	figshare	doi:10.6084/m9.figshare.c.3285353	https://doi.org/10.6084/m9.figshare.c.3285353	TRW	tree	Bonif historisc	1352/1989
NAm_132	Data aggregation	Metadata	Annualization	NAm-MedusaBay.Buckley.2003.txt	PAGES2k_v2.0.0_LiPD.zip	figshare	doi:10.6084/m9.figshare.c.3285353	https://doi.org/10.6084/m9.figshare.c.3285353	TRW	tree	Medusa Bay	1634/1997
NAm_133	Data aggregation	Metadata	Annualization	NAm-MeadowMountain.Wilson.2005.txt	PAGES2k_v2.0.0_LiPD.zip	figshare	doi:10.6084/m9.figshare.c.3285353	https://doi.org/10.6084/m9.figshare.c.3285353	TRW	tree	Meadow Mountain	1669/1997
NAm_135	Data aggregation	Metadata	Annualization	NAm-Ymir.Wilson.2005-1.txt	PAGES2k_v2.0.0_LiPD.zip	figshare	doi:10.6084/m9.figshare.c.3285353	https://doi.org/10.6084/m9.figshare.c.3285353	TRW	tree	Ymir	1693/1997
NAm_136	Data aggregation	Metadata	Annualization	NAm-ParkMountain.Wilson.2005.txt	PAGES2k_v2.0.0_LiPD.zip	figshare	doi:10.6084/m9.figshare.c.3285353	https://doi.org/10.6084/m9.figshare.c.3285353	TRW	tree	Park Mountain	1477/1997
NAm_138	Data aggregation	Metadata	Annualization	NAm-BigWhite2.Wilson.2005-1.txt	PAGES2k_v2.0.0_LiPD.zip	figshare	doi:10.6084/m9.figshare.c.3285353	https://doi.org/10.6084/m9.figshare.c.3285353	TRW	tree	Big White 2	1580/1997
NAm_140	Data aggregation	Metadata	Annualization	NAm-CornwallHills.Wilson.2005.txt	PAGES2k_v2.0.0_LiPD.zip	figshare	doi:10.6084/m9.figshare.c.3285353	https://doi.org/10.6084/m9.figshare.c.3285353	TRW	tree	Cornwall Hills	1554/1997
NAm_142	Data aggregation	Metadata	Annualization	NAm-IttyhaukBay.D'Arrigo.2011.txt	PAGES2k_v2.0.0_LiPD.zip	figshare	doi:10.6084/m9.figshare.c.3285353	https://doi.org/10.6084/m9.figshare.c.3285353	TRW	tree	Ittyhauk Bay	1689/1998
NAm_144	Data aggregation	Metadata	Annualization	NAm-Manitoba.D'Arrigo.2006.txt	PAGES2k_v2.0.0_LiPD.zip	figshare	doi:10.6084/m9.figshare.c.3285353	https://doi.org/10.6084/m9.figshare.c.3285353	TRW	tree	Manitoba composite	1650/1982
NAm_145	Data aggregation	Metadata	Annualization	NAm-BlanchardRiver.Luckman.2013-1.txt	PAGES2k_v2.0.0_LiPD.zip	figshare	doi:10.6084/m9.figshare.c.3285353	https://doi.org/10.6084/m9.figshare.c.3285353	TRW	tree	Blanchard River	1670/2003
NAm_146	Data aggregation	Metadata	Annualization	NAm-Nadahini.Luckman.2013.txt	PAGES2k_v2.0.0_LiPD.zip	figshare	doi:10.6084/m9.figshare.c.3285353	https://doi.org/10.6084/m9.figshare.c.3285353	TRW	tree	Nadahini	1572/2003
NAm_147	Data aggregation	Metadata	Annualization	NAm-RockGlacierYukon.Kenigsberg.2013.txt	PAGES2k_v2.0.0_LiPD.zip	figshare	doi:10.6084/m9.figshare.c.3285353	https://doi.org/10.6084/m9.figshare.c.3285353	TRW	tree	Rock Glacier Yukon	1697/2002
NAm_148	Data aggregation	Metadata	Annualization	NAm-SnakeCreek.Kenigsberg.2013.txt	PAGES2k_v2.0.0_LiPD.zip	figshare	doi:10.6084/m9.figshare.c.3285353	https://doi.org/10.6084/m9.figshare.c.3285353	TRW	tree	Snake Creek	1645/1999
NAm_149	Data aggregation	Metadata	Annualization	NAm-Sugarloaf.Kenigsberg.2013-1.txt	PAGES2k_v2.0.0_LiPD.zip	figshare	doi:10.6084/m9.figshare.c.3285353	https://doi.org/10.6084/m9.figshare.c.3285353	TRW	tree	Sugarloaf	1700/2003
NAm_151	Data aggregation	Metadata	Annualization	NAm-AthabascaGlacier2.Luckman.2005.txt	PAGES2k_v2.0.0_LiPD.zip	figshare	doi:10.6084/m9.figshare.c.3285353	https://doi.org/10.6084/m9.figshare.c.3285353	TRW	tree	Athabasca Glacier 2	920/1987
NAm_153	Data aggregation	Metadata	Annualization	NAm-Bennington.Luckman.2001.txt	PAGES2k_v2.0.0_LiPD.zip	figshare	doi:10.6084/m9.figshare.c.3285353	https://doi.org/10.6084/m9.figshare.c.3285353	TRW	tree	Bennington	1563/1996
NAm_154	Data aggregation	Metadata	Annualization	NAm-BowSummit-PeytoLake.Luckman.2005.txt	PAGES2k_v2.0.0_LiPD.zip	figshare	doi:10.6084/m9.figshare.c.3285353	https://doi.org/10.6084/m9.figshare.c.3285353	TRW	tree	Bow Summit/Peyto Lake	1575/2000
NAm_155	Data aggregation	Metadata	Annualization	NAm-CardinalDivide.Luckman.2001.txt	PAGES2k_v2.0.0_LiPD.zip	figshare	doi:10.6084/m9.figshare.c.3285353	https://doi.org/10.6084/m9.figshare.c.3285353	TRW	tree	Cardinal Divide	1528/1990
NAm_156	Data aggregation	Metadata	Annualization	NAm-GeraldineLakes.Luckman.2001.txt	PAGES2k_v2.0.0_LiPD.zip	figshare	doi:10.6084/m9.figshare.c.3285353	https://doi.org/10.6084/m9.figshare.c.3285353	TRW	tree	Geraldine Lakes	1513/1990
NAm_157	Data aggregation	Metadata	Annualization	NAm-HighwoodPass.Luckman.2001.txt	PAGES2k_v2.0.0_LiPD.zip	figshare	doi:10.6084/m9.figshare.c.3285353	https://doi.org/10.6084/m9.figshare.c.3285353	TRW	tree	Highwood Pass	1613/1987
NAm_158	Data aggregation	Metadata	Annualization	NAm-Hilda.Kavanagh.2000.txt	PAGES2k_v2.0.0_LiPD.zip	figshare	doi:10.6084/m9.figshare.c.3285353	https://doi.org/10.6084/m9.figshare.c.3285353	TRW	tree	Hilda	1428/2000
NAm_159	Data aggregation	Metadata	Annualization	NAm-Nakiska.Luckman.2001.txt	PAGES2k_v2.0.0_LiPD.zip	figshare	doi:10.6084/m9.figshare.c.3285353	https://doi.org/10.6084/m9.figshare.c.3285353	TRW	tree	Nakiska	1619/1987
NAm_160	Data aggregation	Metadata	Annualization	NAm-PyramidMountain.Luckman.2001.txt	PAGES2k_v2.0.0_LiPD.zip	figshare	doi:10.6084/m9.figshare.c.3285353	https://doi.org/10.6084/m9.figshare.c.3285353	TRW	tree	Pyramid Mountain	1625/1990
NAm_161	Data aggregation	Metadata	Annualization	NAm-SignalMountain.Luckman.2001.txt	PAGES2k_v2.0.0_LiPD.zip	figshare	doi:10.6084/m9.figshare.c.3285353	https://doi.org/10.6084/m9.figshare.c.3285353	TRW	tree	Signal Mountain	1489/1990
NAm_162	Data aggregation	Metadata	Annualization	NAm-SmallRiver.Luckman.2001.txt	PAGES2k_v2.0.0_LiPD.zip	figshare	doi:10.6084/m9.figshare.c.3285353	https://doi.org/10.6084/m9.figshare.c.3285353	TRW	tree	Small River	1569/1989
NAm_163	Data aggregation	Metadata	Annualization	NAm-SurpriseValley.Luckman.2001.txt	PAGES2k_v2.0.0_LiPD.zip	figshare	doi:10.6084/m9.figshare.c.3285353	https://doi.org/10.6084/m9.figshare.c.3285353	TRW	tree	Surprise Valley	1600/1990
NAm_166	Data aggregation	Metadata	Annualization	NAm-PikePeaks.Harlan.1996.txt	PAGES2k_v2.0.0_LiPD.zip	figshare	doi:10.6084/m9.figshare.c.3285353	https://doi.org/10.6084/m9.figshare.c.3285353	TRW	tree	Pike Peaks	1530/1983
NAm_168	Data aggregation	Metadata	Annualization	NAm-CottonwoodPass.Briffa.1996.txt	PAGES2k_v2.0.0_LiPD.zip	figshare	doi:10.6084/m9.figshare.c.3285353	https://doi.org/10.6084/m9.figshare.c.3285353	TRW	tree	Cottonwood Pass	1565/1982
NAm_170	Data aggregation	Metadata	Annualization	NAm-FoolCreek.Brown.2005.txt	PAGES2k_v2.0.0_LiPD.zip	figshare	doi:10.6084/m9.figshare.c.3285353	https://doi.org/10.6084/m9.figshare.c.3285353	TRW	tree	Fool Creek	1224/1992
NAm_171	Data aggregation	Metadata	Annualization	NAm-CameronPass.Bigler.2007.txt	PAGES2k_v2.0.0_LiPD.zip	figshare	doi:10.6084/m9.figshare.c.3285353	https://doi.org/10.6084/m9.figshare.c.3285353	TRW	tree	Cameron Pass	1552/2003
NAm_173	Data aggregation	Metadata	Annualization	NAm-SleepingDeerRoad.Hughes.2005.txt	PAGES2k_v2.0.0_LiPD.zip	figshare	doi:10.6084/m9.figshare.c.3285353	https://doi.org/10.6084/m9.figshare.c.3285353	TRW	tree	Sleeping Deer Road	1305/1997
NAm_176	Data aggregation	Metadata	Annualization	NAm-LaTasajera.Biondi.2001.txt	PAGES2k_v2.0.0_LiPD.zip	figshare	doi:10.6084/m9.figshare.c.3285353	https://doi.org/10.6084/m9.figshare.c.3285353	TRW	tree	La Tasajera (San Pedro Martir)	1536/1995
NAm_177	Data aggregation	Metadata	Annualization	NAm-CienegadeNuestraSenoradeGuadalupe.Fule.2009.txt	PAGES2k_v2.0.0_LiPD.zip	figshare	doi:10.6084/m9.figshare.c.3285353	https://doi.org/10.6084/m9.figshare.c.3285353	TRW	tree	Cienega de Nuestra Senora de Guadalupe	1675/1993
NAm_178	Data aggregation	Metadata	Annualization	NAm-HighlandFireOutlook.Briffa.1996.txt	PAGES2k_v2.0.0_LiPD.zip	figshare	doi:10.6084/m9.figshare.c.3285353	https://doi.org/10.6084/m9.figshare.c.3285353	TRW	tree	Highland Fire Outlook	1496/1983
NAm_180	Data aggregation	Metadata	Annualization	NAm-BakerLake.Hughes.2005.txt	PAGES2k_v2.0.0_LiPD.zip	figshare	doi:10.6084/m9.figshare.c.3285353	https://doi.org/10.6084/m9.figshare.c.3285353	TRW	tree	Baker Lake	12/1997
NAm_182	Data aggregation	Metadata	Annualization	NAm-PintlersTwo.Littell.2011.txt	PAGES2k_v2.0.0_LiPD.zip	figshare	doi:10.6084/m9.figshare.c.3285353	https://doi.org/10.6084/m9.figshare.c.3285353	TRW	tree	Pintlers Two	1248/2006
NAm_183	Data aggregation	Metadata	Annualization	NAm-RoweLakes.Colenutt.2011.txt	PAGES2k_v2.0.0_LiPD.zip	figshare	doi:10.6084/m9.figshare.c.3285353	https://doi.org/10.6084/m9.figshare.c.3285353	TRW	tree	Rowe Lakes	1252/1990
NAm_186	Data aggregation	Metadata	Annualization	NAm-TamarackBowl.Sauchyn.2016.txt	PAGES2k_v2.0.0_LiPD.zip	figshare	doi:10.6084/m9.figshare.c.3285353	https://doi.org/10.6084/m9.figshare.c.3285353	TRW	tree	Tamarack Bowl	1616/2012
NAm_188	Data aggregation	Metadata	Annualization	NAm-VicaryMine.Sauchyn.2016.txt	PAGES2k_v2.0.0_LiPD.zip	figshare	doi:10.6084/m9.figshare.c.3285353	https://doi.org/10.6084/m9.figshare.c.3285353	TRW	tree	Vicary Mine	1488/2010
NAm_189	Data aggregation	Metadata	Annualization	NAm-wa069.Peterson.1994.txt	PAGES2k_v2.0.0_LiPD.zip	figshare	doi:10.6084/m9.figshare.c.3285353	https://doi.org/10.6084/m9.figshare.c.3285353	TRW	tree	Harts Pass N1	1685/1991
NAm_190	Data aggregation	Metadata	Annualization	NAm-wa071.Peterson.1994.txt	PAGES2k_v2.0.0_LiPD.zip	figshare	doi:10.6084/m9.figshare.c.3285353	https://doi.org/10.6084/m9.figshare.c.3285353	TRW	tree	Harts Pass N1	1585/1991
NAm_191	Data aggregation	Metadata	Annualization	NAm-HartsPassN2.Peterson.1994.txt	PAGES2k_v2.0.0_LiPD.zip	figshare	doi:10.6084/m9.figshare.c.3285353	https://doi.org/10.6084/m9.figshare.c.3285353	TRW	tree	Harts Pass N2	1529/1990
NAm_193	Data aggregation	Metadata	Annualization	NAm-ShermanCreekPass.Briffa.1996.txt	PAGES2k_v2.0.0_LiPD.zip	figshare	doi:10.6084/m9.figshare.c.3285353	https://doi.org/10.6084/m9.figshare.c.3285353	TRW	tree	Sherman Creek Pass	1605/1983
NAm_195	Data aggregation	Metadata	Annualization	NAm-HohLakeHigh.Peterson.1994.txt	PAGES2k_v2.0.0_LiPD.zip	figshare	doi:10.6084/m9.figshare.c.3285353	https://doi.org/10.6084/m9.figshare.c.3285353	TRW	tree	Hoh Lake High	1570/1992
NAm_196	Data aggregation	Metadata	Annualization	NAm-MountAdamsLow.Peterson.1994.txt	PAGES2k_v2.0.0_LiPD.zip	figshare	doi:10.6084/m9.figshare.c.3285353	https://doi.org/10.6084/m9.figshare.c.3285353	TRW	tree	Mount Adams Low	1610/1992
NAm_198	Data aggregation	Metadata	Annualization	NAm-MedicineBowPeak.Briffa.1996.txt	PAGES2k_v2.0.0_LiPD.zip	figshare	doi:10.6084/m9.figshare.c.3285353	https://doi.org/10.6084/m9.figshare.c.3285353	TRW	tree	Medicine Bow Peak	1401/1983
NAm_201	Data aggregation	Metadata	Annualization	NAm-TogwateePass.Briffa.1996.txt	PAGES2k_v2.0.0_LiPD.zip	figshare	doi:10.6084/m9.figshare.c.3285353	https://doi.org/10.6084/m9.figshare.c.3285353	TRW	tree	Togwatee Pass	1672/1983
NAm_203	Data aggregation	Metadata	Annualization	NAm-SheepTrail.Brown.2005.txt	PAGES2k_v2.0.0_LiPD.zip	figshare	doi:10.6084/m9.figshare.c.3285353	https://doi.org/10.6084/m9.figshare.c.3285353	TRW	tree	Sheep Trail	1097/1999
SAm_006	Data aggregation	Metadata	Annualization	SAm-CentralAndes11.PAGES2k.2011.txt	PAGES2k_v2.0.0_LiPD.zip	figshare	doi:10.6084/m9.figshare.c.3285353	https://doi.org/10.6084/m9.figshare.c.3285353	TRW	tree	Central Andes composite 11	1492/1995
SAm_024	Data aggregation	Metadata	Annualization	SAm-CentralAndes6.Villalba.2014.txt	PAGES2k_v2.0.0_LiPD.zip	figshare	doi:10.6084/m9.figshare.c.3285353	https://doi.org/10.6084/m9.figshare.c.3285353	TRW	tree	Central Andes composite 6	1435/2006
SAm_025	Data aggregation	Metadata	Annualization	SAm-CentralAndes9.Mundo.2014.txt	PAGES2k_v2.0.0_LiPD.zip	figshare	doi:10.6084/m9.figshare.c.3285353	https://doi.org/10.6084/m9.figshare.c.3285353	TRW	tree	Central Andes composite 9	1636/2006
SAm_029	Data aggregation	Metadata	Annualization	SAm-CentralAndes15.Neukom.2014.txt	PAGES2k_v2.0.0_LiPD.zip	figshare	doi:10.6084/m9.figshare.c.3285353	https://doi.org/10.6084/m9.figshare.c.3285353	TRW	tree	Central Andes composite 15	1582/1991
Arc_062	Data aggregation	Metadata	Annualization	Arc-Tornetrask.Melvin.2012.txt	PAGES2k_v2.0.0_LiPD.zip	figshare	doi:10.6084/m9.figshare.c.3285353	https://doi.org/10.6084/m9.figshare.c.3285353	MXD	tree	Tornetrask	-39/2010
Arc_063	Data aggregation	Metadata	Annualization	Arc-Jamtland.Wilson.2016.txt	PAGES2k_v2.0.0_LiPD.zip	figshare	doi:10.6084/m9.figshare.c.3285353	https://doi.org/10.6084/m9.figshare.c.3285353	MXD	tree	Jamtland	783/2011
Arc_071	Data aggregation	Metadata	Annualization	Arc-Laanila.Lindholm.2013.txt	PAGES2k_v2.0.0_LiPD.zip	figshare	doi:10.6084/m9.figshare.c.3285353	https://doi.org/10.6084/m9.figshare.c.3285353	MXD	tree	Laanila	800/2005
Arc_074	Data aggregation	Metadata	Annualization	Arc-Forfjorddalen.McCarroll.2013.txt	PAGES2k_v2.0.0_LiPD.zip	figshare	doi:10.6084/m9.figshare.c.3285353	https://doi.org/10.6084/m9.figshare.c.3285353	MXD	tree	Forfjorddalen	1100/2007
Eur_003	Data aggregation	Metadata	Annualization	Eur-NorthernScandinavia.Esper.2012.txt	PAGES2k_v2.0.0_LiPD.zip	figshare	doi:10.6084/m9.figshare.c.3285353	https://doi.org/10.6084/m9.figshare.c.3285353	MXD	tree	Northern Scandinavia	-138/2006
Eur_007	Data aggregation	Metadata	Annualization	Eur-Lotschental.Buntgen.2006.txt	PAGES2k_v2.0.0_LiPD.zip	figshare	doi:10.6084/m9.figshare.c.3285353	https://doi.org/10.6084/m9.figshare.c.3285353	MXD	tree	Lötschental	755/2004
Eur_013	Data aggregation	Metadata	Annualization	Eur-FinnishLakelands.Helama.2014.txt	PAGES2k_v2.0.0_LiPD.zip	figshare	doi:10.6084/m9.figshare.c.3285353	https://doi.org/10.6084/m9.figshare.c.3285353	MXD	tree	Finnish Lakelands	760/2000
NAm_026	Data aggregation	Metadata	Annualization	NAm-Athabasca.Schweingruber.1996-1.txt	PAGES2k_v2.0.0_LiPD.zip	figshare	doi:10.6084/m9.figshare.c.3285353	https://doi.org/10.6084/m9.figshare.c.3285353	MXD	tree	Athabasca, historisch	1072/1991
NAm_041	Data aggregation	Metadata	Annualization	NAm-FoolCreek.Brown.2005-1.txt	PAGES2k_v2.0.0_LiPD.zip	figshare	doi:10.6084/m9.figshare.c.3285353	https://doi.org/10.6084/m9.figshare.c.3285353	MXD	tree	Fool Creek	1296/1993
NAm_064	Data aggregation	Metadata	Annualization	NAm-SylvanPassbeiCody.Briffa.1996-1.txt	PAGES2k_v2.0.0_LiPD.zip	figshare	doi:10.6084/m9.figshare.c.3285353	https://doi.org/10.6084/m9.figshare.c.3285353	MXD	tree	Sylvan Pass bei Cody	1388/1983
NAm_084	Data aggregation	Metadata	Annualization	NAm-DenaliNationalPark.Schweingruber.1996-1.txt	PAGES2k_v2.0.0_LiPD.zip	figshare	doi:10.6084/m9.figshare.c.3285353	https://doi.org/10.6084/m9.figshare.c.3285353	MXD	tree	Denali National Park	1551/1983
NAm_086	Data aggregation	Metadata	Annualization	NAm-EurekaSummit.Schweingruber.1996-1.txt	PAGES2k_v2.0.0_LiPD.zip	figshare	doi:10.6084/m9.figshare.c.3285353	https://doi.org/10.6084/m9.figshare.c.3285353	MXD	tree	Eureka Summit	1654/1983
NAm_095	Data aggregation	Metadata	Annualization	NAm-NabesnaMine.Jacoby.2003-1.txt	PAGES2k_v2.0.0_LiPD.zip	figshare	doi:10.6084/m9.figshare.c.3285353	https://doi.org/10.6084/m9.figshare.c.3285353	MXD	tree	Nabesna Mine	1540/1997
NAm_101	Data aggregation	Metadata	Annualization	NAm-SewardComposite.D'Arrigo.2006-1.txt	PAGES2k_v2.0.0_LiPD.zip	figshare	doi:10.6084/m9.figshare.c.3285353	https://doi.org/10.6084/m9.figshare.c.3285353	MXD	tree	Seward Composite	1389/2001
NAm_102	Data aggregation	Metadata	Annualization	NAm-WrangellsComposite.D'Arrigo.2006.txt	PAGES2k_v2.0.0_LiPD.zip	figshare	doi:10.6084/m9.figshare.c.3285353	https://doi.org/10.6084/m9.figshare.c.3285353	MXD	tree	Wrangells Composite	1540/1998
NAm_103	Data aggregation	Metadata	Annualization	NAm-NorthernAlaskaComposite.D'Arrigo.2006.txt	PAGES2k_v2.0.0_LiPD.zip	figshare	doi:10.6084/m9.figshare.c.3285353	https://doi.org/10.6084/m9.figshare.c.3285353	MXD	tree	Northern Alaska Composite	1524/1990
NAm_104	Data aggregation	Metadata	Annualization	NAm-FirthRiver.Anchukaitis.2013.txt	PAGES2k_v2.0.0_LiPD.zip	figshare	doi:10.6084/m9.figshare.c.3285353	https://doi.org/10.6084/m9.figshare.c.3285353	MXD	tree	Firth River 1236	1073/2002
NAm_106	Data aggregation	Metadata	Annualization	NAm-SnowBowlSanFranciscoPeak.Briffa.2002-1.txt	PAGES2k_v2.0.0_LiPD.zip	figshare	doi:10.6084/m9.figshare.c.3285353	https://doi.org/10.6084/m9.figshare.c.3285353	MXD	tree	Snow Bowl San Francisco Peak	1453/1983
NAm_107	Data aggregation	Metadata	Annualization	NAm-MtLemon.Briffa.2002-1.txt	PAGES2k_v2.0.0_LiPD.zip	figshare	doi:10.6084/m9.figshare.c.3285353	https://doi.org/10.6084/m9.figshare.c.3285353	MXD	tree	Mt. Lemon	1568/1983
NAm_108	Data aggregation	Metadata	Annualization	NAm-YosemiteParkEEingang.Briffa.1996-1.txt	PAGES2k_v2.0.0_LiPD.zip	figshare	doi:10.6084/m9.figshare.c.3285353	https://doi.org/10.6084/m9.figshare.c.3285353	MXD	tree	Yosemite Park E Eingang	1513/1983
NAm_113	Data aggregation	Metadata	Annualization	NAm-PethaiPeninsula.Schweingruber.1996-1.txt	PAGES2k_v2.0.0_LiPD.zip	figshare	doi:10.6084/m9.figshare.c.3285353	https://doi.org/10.6084/m9.figshare.c.3285353	MXD	tree	Pethai Peninsula	1610/1988
NAm_115	Data aggregation	Metadata	Annualization	NAm-LacRomanel.Schweingruber.1996-1.txt	PAGES2k_v2.0.0_LiPD.zip	figshare	doi:10.6084/m9.figshare.c.3285353	https://doi.org/10.6084/m9.figshare.c.3285353	MXD	tree	Lac Romanel (Feucht)	1659/1988
NAm_116	Data aggregation	Metadata	Annualization	NAm-DonJekRiverBridge.Schweingruber.1996-1.txt	PAGES2k_v2.0.0_LiPD.zip	figshare	doi:10.6084/m9.figshare.c.3285353	https://doi.org/10.6084/m9.figshare.c.3285353	MXD	tree	Don Jek River Bridge	1585/1983
NAm_118	Data aggregation	Metadata	Annualization	NAm-SmithersSkiArea.Schweingruber.1996-1.txt	PAGES2k_v2.0.0_LiPD.zip	figshare	doi:10.6084/m9.figshare.c.3285353	https://doi.org/10.6084/m9.figshare.c.3285353	MXD	tree	Smithers Ski Area	1680/1983
NAm_119	Data aggregation	Metadata	Annualization	NAm-BellMountain.Schweingruber.1996-1.txt	PAGES2k_v2.0.0_LiPD.zip	figshare	doi:10.6084/m9.figshare.c.3285353	https://doi.org/10.6084/m9.figshare.c.3285353	MXD	tree	Bell Mountain	1649/1983
NAm_121	Data aggregation	Metadata	Annualization	NAm-SunwaptaPass.Schweingruber.1996-1.txt	PAGES2k_v2.0.0_LiPD.zip	figshare	doi:10.6084/m9.figshare.c.3285353	https://doi.org/10.6084/m9.figshare.c.3285353	MXD	tree	Sunwapta Pass	1608/1983
NAm_122	Data aggregation	Metadata	Annualization	NAm-PeytoLake.Schweingruber.1996-1.txt	PAGES2k_v2.0.0_LiPD.zip	figshare	doi:10.6084/m9.figshare.c.3285353	https://doi.org/10.6084/m9.figshare.c.3285353	MXD	tree	Peyto Lake	1634/1983
NAm_123	Data aggregation	Metadata	Annualization	NAm-VancouverCyprusProvincialPark.Briffa.1996-1.txt	PAGES2k_v2.0.0_LiPD.zip	figshare	doi:10.6084/m9.figshare.c.3285353	https://doi.org/10.6084/m9.figshare.c.3285353	MXD	tree	Vancouver Cyprus Provincial Park	1413/1983
NAm_124	Data aggregation	Metadata	Annualization	NAm-ArrowsmithMountain.Briffa.1996-1.txt	PAGES2k_v2.0.0_LiPD.zip	figshare	doi:10.6084/m9.figshare.c.3285353	https://doi.org/10.6084/m9.figshare.c.3285353	MXD	tree	Arrowsmith Mountain	1629/1983
NAm_130	Data aggregation	Metadata	Annualization	NAm-Bonif.Schweingruber.1996-1.txt	PAGES2k_v2.0.0_LiPD.zip	figshare	doi:10.6084/m9.figshare.c.3285353	https://doi.org/10.6084/m9.figshare.c.3285353	MXD	tree	Bonif historisc	1352/1989
NAm_131	Data aggregation	Metadata	Annualization	NAm-AthabascaGlacier.Schweingruber.1996-1.txt	PAGES2k_v2.0.0_LiPD.zip	figshare	doi:10.6084/m9.figshare.c.3285353	https://doi.org/10.6084/m9.figshare.c.3285353	MXD	tree	Athabasca Glacier	1665/1994
NAm_134	Data aggregation	Metadata	Annualization	NAm-MeadowMountain.Wilson.2005-1.txt	PAGES2k_v2.0.0_LiPD.zip	figshare	doi:10.6084/m9.figshare.c.3285353	https://doi.org/10.6084/m9.figshare.c.3285353	MXD	tree	Meadow Mountain	1685/1997
NAm_137	Data aggregation	Metadata	Annualization	NAm-ParkMountain.Wilson.2005-1.txt	PAGES2k_v2.0.0_LiPD.zip	figshare	doi:10.6084/m9.figshare.c.3285353	https://doi.org/10.6084/m9.figshare.c.3285353	MXD	tree	Park Mountain	1528/1997
NAm_139	Data aggregation	Metadata	Annualization	NAm-BigWhite2.Wilson.2005-2.txt	PAGES2k_v2.0.0_LiPD.zip	figshare	doi:10.6084/m9.figshare.c.3285353	https://doi.org/10.6084/m9.figshare.c.3285353	MXD	tree	Big White 2	1512/1997
NAm_141	Data aggregation	Metadata	Annualization	NAm-CornwallHills.Wilson.2005-1.txt	PAGES2k_v2.0.0_LiPD.zip	figshare	doi:10.6084/m9.figshare.c.3285353	https://doi.org/10.6084/m9.figshare.c.3285353	MXD	tree	Cornwall Hills	1689/1997
NAm_143	Data aggregation	Metadata	Annualization	NAm-EagleFecal_PtarmiganMerge.Jacoby.2011-2.txt	PAGES2k_v2.0.0_LiPD.zip	figshare	doi:10.6084/m9.figshare.c.3285353	https://doi.org/10.6084/m9.figshare.c.3285353	MXD	tree	Eagle Fecal/Ptarmigan Merge	1550/1993
NAm_150	Data aggregation	Metadata	Annualization	NAm-SunshineMeadows.Colenutt.1995-1.txt	PAGES2k_v2.0.0_LiPD.zip	figshare	doi:10.6084/m9.figshare.c.3285353	https://doi.org/10.6084/m9.figshare.c.3285353	MXD	tree	Sunshine Meadows	1440/1987
NAm_152	Data aggregation	Metadata	Annualization	NAm-AthabascaGlacier2.Luckman.2005-1.txt	PAGES2k_v2.0.0_LiPD.zip	figshare	doi:10.6084/m9.figshare.c.3285353	https://doi.org/10.6084/m9.figshare.c.3285353	MXD	tree	Athabasca Glacier 2	1665/1994
NAm_164	Data aggregation	Metadata	Annualization	NAm-Arapahoe.Kienast.1996-1.txt	PAGES2k_v2.0.0_LiPD.zip	figshare	doi:10.6084/m9.figshare.c.3285353	https://doi.org/10.6084/m9.figshare.c.3285353	MXD	tree	Arapahoe	1610/1982
NAm_165	Data aggregation	Metadata	Annualization	NAm-RedMountainPassSilverton.Graybill.1994-1.txt	PAGES2k_v2.0.0_LiPD.zip	figshare	doi:10.6084/m9.figshare.c.3285353	https://doi.org/10.6084/m9.figshare.c.3285353	MXD	tree	Red Mountain Pass Silverton	1626/1983
NAm_167	Data aggregation	Metadata	Annualization	NAm-PikePeaks.Harlan.1996-1.txt	PAGES2k_v2.0.0_LiPD.zip	figshare	doi:10.6084/m9.figshare.c.3285353	https://doi.org/10.6084/m9.figshare.c.3285353	MXD	tree	Pike Peaks	1530/1983
NAm_169	Data aggregation	Metadata	Annualization	NAm-CottonwoodPass.Briffa.1996-1.txt	PAGES2k_v2.0.0_LiPD.zip	figshare	doi:10.6084/m9.figshare.c.3285353	https://doi.org/10.6084/m9.figshare.c.3285353	MXD	tree	Cottonwood Pass	1565/1982
NAm_172	Data aggregation	Metadata	Annualization	NAm-GalenaPassSawtooth.Briffa.1996-1.txt	PAGES2k_v2.0.0_LiPD.zip	figshare	doi:10.6084/m9.figshare.c.3285353	https://doi.org/10.6084/m9.figshare.c.3285353	MXD	tree	Galena Pass Sawtooth National Forest	1530/1983
NAm_174	Data aggregation	Metadata	Annualization	NAm-SleepingDeerRoad.Hughes.2005-1.txt	PAGES2k_v2.0.0_LiPD.zip	figshare	doi:10.6084/m9.figshare.c.3285353	https://doi.org/10.6084/m9.figshare.c.3285353	MXD	tree	Sleeping Deer Road	1488/1997
NAm_175	Data aggregation	Metadata	Annualization	NAm-ElephantMountain.Conkey.1994-1.txt	PAGES2k_v2.0.0_LiPD.zip	figshare	doi:10.6084/m9.figshare.c.3285353	https://doi.org/10.6084/m9.figshare.c.3285353	MXD	tree	Elephant Mountain	1667/1977
NAm_179	Data aggregation	Metadata	Annualization	NAm-HighlandFireOutlook.Briffa.1996-1.txt	PAGES2k_v2.0.0_LiPD.zip	figshare	doi:10.6084/m9.figshare.c.3285353	https://doi.org/10.6084/m9.figshare.c.3285353	MXD	tree	Highland Fire Outlook	1496/1983
NAm_181	Data aggregation	Metadata	Annualization	NAm-BakerLake.Hughes.2005-1.txt	PAGES2k_v2.0.0_LiPD.zip	figshare	doi:10.6084/m9.figshare.c.3285353	https://doi.org/10.6084/m9.figshare.c.3285353	MXD	tree	Baker Lake	1434/1997
NAm_184	Data aggregation	Metadata	Annualization	NAm-CraterLakeNE.Briffa.2002-1.txt	PAGES2k_v2.0.0_LiPD.zip	figshare	doi:10.6084/m9.figshare.c.3285353	https://doi.org/10.6084/m9.figshare.c.3285353	MXD	tree	Crater Lake NE	1564/1983
NAm_185	Data aggregation	Metadata	Annualization	NAm-BarlowPassamMtHood.Briffa.1996-1.txt	PAGES2k_v2.0.0_LiPD.zip	figshare	doi:10.6084/m9.figshare.c.3285353	https://doi.org/10.6084/m9.figshare.c.3285353	MXD	tree	Barlow Pass am Mt.Hood	1504/1983
NAm_187	Data aggregation	Metadata	Annualization	NAm-CeaderBreaks.Briffa.1996-1.txt	PAGES2k_v2.0.0_LiPD.zip	figshare	doi:10.6084/m9.figshare.c.3285353	https://doi.org/10.6084/m9.figshare.c.3285353	MXD	tree	Ceader Breaks	1581/1983
NAm_192	Data aggregation	Metadata	Annualization	NAm-MtStHelens.Briffa.1996-1.txt	PAGES2k_v2.0.0_LiPD.zip	figshare	doi:10.6084/m9.figshare.c.3285353	https://doi.org/10.6084/m9.figshare.c.3285353	MXD	tree	Mt. St. Helens	1609/1983
NAm_194	Data aggregation	Metadata	Annualization	NAm-ShermanCreekPass.Briffa.1996-1.txt	PAGES2k_v2.0.0_LiPD.zip	figshare	doi:10.6084/m9.figshare.c.3285353	https://doi.org/10.6084/m9.figshare.c.3285353	MXD	tree	Sherman Creek Pass	1605/1983
NAm_197	Data aggregation	Metadata	Annualization	NAm-PowderRiverPass.Briffa.1996-1.txt	PAGES2k_v2.0.0_LiPD.zip	figshare	doi:10.6084/m9.figshare.c.3285353	https://doi.org/10.6084/m9.figshare.c.3285353	MXD	tree	Powder River Pass	1496/1983
NAm_199	Data aggregation	Metadata	Annualization	NAm-MedicineBowPeak.Briffa.1996-1.txt	PAGES2k_v2.0.0_LiPD.zip	figshare	doi:10.6084/m9.figshare.c.3285353	https://doi.org/10.6084/m9.figshare.c.3285353	MXD	tree	Medicine Bow Peak	1401/1983
NAm_200	Data aggregation	Metadata	Annualization	NAm-GranitePassHuntMountain.Briffa.1996-1.txt	PAGES2k_v2.0.0_LiPD.zip	figshare	doi:10.6084/m9.figshare.c.3285353	https://doi.org/10.6084/m9.figshare.c.3285353	MXD	tree	Granite Pass Hunt Mountain	1508/1983
NAm_202	Data aggregation	Metadata	Annualization	NAm-TogwateePass.Briffa.1996-1.txt	PAGES2k_v2.0.0_LiPD.zip	figshare	doi:10.6084/m9.figshare.c.3285353	https://doi.org/10.6084/m9.figshare.c.3285353	MXD	tree	Togwatee Pass	1672/1983
NAm_204	Data aggregation	Metadata	Annualization	NAm-SheepTrail.Brown.2005-1.txt	PAGES2k_v2.0.0_LiPD.zip	figshare	doi:10.6084/m9.figshare.c.3285353	https://doi.org/10.6084/m9.figshare.c.3285353	MXD	tree	Sheep Trail	1483/2000
Arc_065	Data aggregation	Metadata	Annualization	Arc-Arjeplog.Bjorklund.2014.txt	PAGES2k_v2.0.0_LiPD.zip	figshare	doi:10.6084/m9.figshare.c.3285353	https://doi.org/10.6084/m9.figshare.c.3285353	delta Density	tree	Arjeplog	1200/2010
Arc_066	Data aggregation	Metadata	Annualization	Arc-Armarnaes.Bjorklund.2012.txt	PAGES2k_v2.0.0_LiPD.zip	figshare	doi:10.6084/m9.figshare.c.3285353	https://doi.org/10.6084/m9.figshare.c.3285353	delta Density	tree	Armarnaes	1550/2010
Arc_068	Data aggregation	Metadata	Annualization	Arc-Kittelfjall.Bjorklund.2012.txt	PAGES2k_v2.0.0_LiPD.zip	figshare	doi:10.6084/m9.figshare.c.3285353	https://doi.org/10.6084/m9.figshare.c.3285353	delta Density	tree	Kittelfjall	1550/2007
Arc_077	Data aggregation	Metadata	Annualization	Arc-Tjeggelvas.Bjorklund.2012.txt	PAGES2k_v2.0.0_LiPD.zip	figshare	doi:10.6084/m9.figshare.c.3285353	https://doi.org/10.6084/m9.figshare.c.3285353	delta Density	tree	Tjeggelvas	1550/2010
