# Supplementary material for: A global multiproxy database for temperature reconstructions of the Common Era
Source: Sci Data. 2017 Jul 11;4:170088. doi: 10.1038/sdata.2017.88 (PMC5505119; doi:10.1038/sdata.2017.88)
Supplement: Supplementary Tables [file sdata201788-s3.xlsx]

## Sheet: ReadMe
A global multiproxy database for temperature reconstructions of the Common Era
PAGES2k Consortium
Nature Scientific Data
Supplementary Table S1 includes additional metadata fields, with critical information to convey the appropriate use of each dataset, namely:
- PAGES 2k ID: PAGES 2k identifier for each record as assigned to this data product
- Ocean 2k ID: the identifier used previously by the Ocean 2k working group (McGregor et al., 2015; Tierney et al., 2015)
- Preceded by: the new (v2) identifier of the same record used previously by PAGES2k Consortium (2013)
- Superseded by: the identifier of a record in this version (v2) that supersedes a previous record because of new evidence that improves the record
- Archive type: the type of geologic/biologic Archive from which the data were derived
- Reference 1 doi: the primary publication reference and the digital object identifier for the primary reference (if none exists, see Table 1 for reference)
- Reference 2 doi: the secondary publication reference and the digital object identifier for the secondary reference (if one exists)
- Original data URL: URL to where the data are archived by the original author
- Lat/Long/Elevation: the geographic coordinates of the site. Note: coordinates are not reported with the same precision for each site. In some cases, lower-precision locations (generally rounded to nearest degree) are the coordinates reported verbatim by the original author. In some cases, they reflect the general centroid of multiple records that were combined over a relatively large area, for …
- Site name: the name of the site
- Country / Ocean Basin name in ISO 31661 standard
- Min/Max year: the earliest and latest years covered by the record (in CE)
- Resolution: the resolution of the time series (median spacing between consecutive observations) in years
- Proxy: the type of proxy observation
- Variable name/Units: the name of the variable used as the temperature-sensitive time series and its units
- Climate variable detail: the physical feature whose temperature is sensed by the proxy (e.g. surface air temperature, sea-surface temperature)
- Seasonality: the part of the seasonal cycle recorded by the proxy (numbers are calendar-year months)
- Direction: the direction of the relationship between the proxy and temperature (positive or negative)
- QC comments: quality control (QC) comments
- QC certification: name of the PAGES2k Consortium author who performed QC certification
- link to data at WDS-paleo: a URL link to the data and metadata represented as WDS-NCEI Paleo text file
Table S2 tracks records that have been used in previous PAGES 2k products, including:
- PAGES 2k region: the continental scale region represented by an individual PAGES 2k working group
- Previous PAGES 2k ID: the identifier used previously for the same record by PAGES2k Consortium (2013) and the Ocean2k working group (McGregor et al., 2015; Tierney et al., 2015)
- PAGES 2k ID: PAGES 2k identifier for each record as assigned to this data product
- Superseded by PAGES ID: the identifier of a record in this version (v2) that supersedes a previous record because of new evidence that improves the record
- Exclusion criteria: The criterion used to exclude a record that had been used in a previous PAGES 2k product
References
PAGES2k Consortium. Continental-scale temperature variability during the past two millennia. Nature Geoscience 6, 339–346 (2013).
McGregor, H. V. et al. Robust global ocean cooling trend for the pre- industrial Common Era. Nature Geoscience 8, 671–677 (2015).
Tierney, J. E. et al. Tropical sea surface temperatures for the past four centuries reconstructed from coral archives. Paleoceanography 30, 492– 495 (2015).

## Sheet: Table S1
PAGES 2k ID	ocean 2k ID	preceded by	superseded by	archive type	reference 1 doi	reference 2 doi	original data URL	lat (°)	long (°)	elevation (m)	site name	Country/Ocean	min year	max year	resolution (yr)	proxy	variable name	units	climate variable detail	seasonality	direction	QC comments	QC certification	link to data at WDC-paleo
Afr_004				lake sediment	10.1038/NGEO865		https://www.ncdc.noaa.gov/paleo/study/10428	-6.03	28.53	905	Lake Tanganyika	Congo (Democratic Republic of the)	504	1986	21	TEX86	temperature	degC	lake@surface	1 2 3 4 5 6 7 8 9 10 11 12	positive		Brian M. Chase, David J. Nash	https://www1.ncdc.noaa.gov/pub/data/paleo/pages2k/pages2k-temperature-v2-2017/data-current-version/Afr-LakeTanganyika.Tierney.2010.txt
Afr_005				lake sediment	10.1016/j.palaeo.2010.09.006		https://www.ncdc.noaa.gov/paleo/study/13216	-10.0033	34.2883	477	Lake Malawi	Tanzania	1283	1996	18	TEX86	temperature	degC	lake@surface	1 2 3 4 5 6 7 8 9 10 11 12	positive		Brian M. Chase, David J. Nash	https://www1.ncdc.noaa.gov/pub/data/paleo/pages2k/pages2k-temperature-v2-2017/data-current-version/Afr-LakeMalawi.Powers.2011.txt
Afr_012		Afr_8		speleothem	10.1038/srep01767		https://www.ncdc.noaa.gov/paleo/study/14349	-24.02	29.11	1450	Cold Air Cave	South Africa	1635	1992	1	d18O	d18O	permil	air@condensationLevel	1 2 3 4 5 6 7 8 9 10 11 12	positive	Temperature estimates determined using linear regression between speleothem d18O and annual mean temperature. An "anomalous" period, from AD 1956-1976 was removed from this calibration. In the context of the Holocene, the application of this calibration results in temperature trends contrary to other published records for the last 10,000 years.	Brian M. Chase, David J. Nash	https://www1.ncdc.noaa.gov/pub/data/paleo/pages2k/pages2k-temperature-v2-2017/data-current-version/Afr-ColdAirCave.Sundqvist.2013.txt
Ant_001				glacier ice	10.1029/2000JD000317		https://www.ncdc.noaa.gov/paleo/study/2465	-72.8	159.06	2316	Talos Dome	Antarctica	1232	1995	1	dD	dD	permil	air@condensationLevel	1 2 3 4 5 6 7 8 9 10 11 12	positive		Barbara Stenni	https://www1.ncdc.noaa.gov/pub/data/paleo/pages2k/pages2k-temperature-v2-2017/data-current-version/Ant-TalosDome.Stenni.2002.txt
Ant_002				glacier ice	10.5194/cp-8-1929-2012		https://data.aad.gov.au/metadata/records/LD2012-d18O-Native-age	-66.77	112.807	1370	DSS	Antarctica	173	1995	1	d18O	d18O	permil	air@condensationLevel	1 2 3 4 5 6 7 8 9 10 11 12	positive		Andrew D. Moy	https://www1.ncdc.noaa.gov/pub/data/paleo/pages2k/pages2k-temperature-v2-2017/data-current-version/Ant-DSS.Moy.2012.txt
Ant_003				glacier ice	10.1038/NGEO1797		this study	-84	43	3330	Plateau Remote	Antarctica	2	1986	1	d18O	d18O	permil	air@condensationLevel	1 2 3 4 5 6 7 8 9 10 11 12	positive		Mark A. J. Curran	https://www1.ncdc.noaa.gov/pub/data/paleo/pages2k/pages2k-temperature-v2-2017/data-current-version/Ant-PlateauRemote.Mosley-Thompson.2013.txt
Ant_004				glacier ice	10.1007/978-3-642-28845-6_5		this study	-70.86	11.54	500	Coastal DML	Antarctica	1533	1994	1	d18O	d18O	permil	air@condensationLevel	1 2 3 4 5 6 7 8 9 10 11 12	positive		Meloth Thamban	https://www1.ncdc.noaa.gov/pub/data/paleo/pages2k/pages2k-temperature-v2-2017/data-current-version/Ant-CoastalDML.Thamban.2012.txt
Ant_005				glacier ice	10.3189/172756402781816492	10.1029/2000JD900450	https://doi.pangaea.de/10.1594/PANGAEA.104881	-75	-0.01	2892	Site DML05	Antarctica	166	1996	1	d18O	d18O	permil	air@condensationLevel	1 2 3 4 5 6 7 8 9 10 11 12	positive		Mark A. J. Curran	https://www1.ncdc.noaa.gov/pub/data/paleo/pages2k/pages2k-temperature-v2-2017/data-current-version/Ant-SiteDML05.Graf.2002.txt
Ant_006				glacier ice	10.1038/NGEO1778		http://dx.doi.org/10.7265/N5QJ7F8B	-79.46	-112.09	1806	WDC05A	Antarctica	786	2005	1	d18O	d18O	permil	air@condensationLevel	1 2 3 4 5 6 7 8 9 10 11 12	positive		Eric J. Steig	https://www1.ncdc.noaa.gov/pub/data/paleo/pages2k/pages2k-temperature-v2-2017/data-current-version/Ant-WDC05A.Steig.2013.txt
Ant_007				glacier ice	10.1038/NGEO1778		http://dx.doi.org/10.7265/N5QJ7F8B	-79.46	-112.09	1806	WDC06A	Antarctica	-50	2005.95	<1	d18O	d18O	permil	air@condensationLevel	N/A	positive	MicS revised dating, NOAA National Climatic Data Center https://www.ncdc.noaa.gov/paleo/study/20246 (2016)	Mark A. J. Curran	https://www1.ncdc.noaa.gov/pub/data/paleo/pages2k/pages2k-temperature-v2-2017/data-current-version/Ant-WDC06A.Steig.2013.txt
Ant_008				glacier ice	10.1038/ngeo1778	10.1073/PNAS.0803627105	http://dx.doi.org/10.7265/N5QJ7F8B	-79.3838	-111.24	1791	US-ITASE-2000-1	Antarctica	1673.29	2000.96	<1	d18O	d18O	permil	air@condensationLevel	subannual	positive		Eric J. Steig, Daniel A. Dixon	https://www1.ncdc.noaa.gov/pub/data/paleo/pages2k/pages2k-temperature-v2-2017/data-current-version/Ant-US-ITASE-2000-1.Steig.2013.txt
Ant_010				glacier ice	10.1038/ngeo1787	10.1038/nature11391	this study	-64.2017	-57.685	1542	James Ross Island	Antarctica	0	2007	1	dD	dD	permil	air@condensationLevel	1 2 3 4 5 6 7 8 9 10 11 12	positive	Data for past 1000 years from https://www.ncdc.noaa.gov/paleo/study/14201; data for first millennium CE from https://www.ncdc.noaa.gov/paleo/study/13954 (centennial resolution) plus this study (annual resolution). JRI ice core also has a melt-layer record covering 1000 - 2007 CE http://www.ncdc.noaa.gov/paleo/study/14201	Robert Mulvaney	https://www1.ncdc.noaa.gov/pub/data/paleo/pages2k/pages2k-temperature-v2-2017/data-current-version/Ant-JamesRossIsland.Mulvaney.2013.txt
Ant_011				glacier ice	no doi; see Table 1		this study	-75.92	-84.25	1054	Siple Station	Antarctica	1417	1983	1	d18O	d18O	permil	air@condensationLevel	1 2 3 4 5 6 7 8 9 10 11 12	positive		Mark A. J. Curran	https://www1.ncdc.noaa.gov/pub/data/paleo/pages2k/pages2k-temperature-v2-2017/data-current-version/Ant-SipleStation.Mosley-Thompson.1990.txt
Ant_012				glacier ice	10.3189/172756402781817176	10.3189/172756402781817176	https://doi.pangaea.de/10.1594/PANGAEA.728157	-79.57	-45.72	890	Berkner Island (South)	Antarctica	1000	1992	1	d18O	d18O	permil	air@condensationLevel	1 2 3 4 5 6 7 8 9 10 11 12	positive		Robert Mulvaney	https://www1.ncdc.noaa.gov/pub/data/paleo/pages2k/pages2k-temperature-v2-2017/data-current-version/Ant-BerknerIsland.Mulvaney.2002.txt
Ant_013				glacier ice	10.1029/2000GL012243		https://www.ncdc.noaa.gov/paleo/study/6080	-75.1	123.39	3233	Dome C	Antarctica	2.6	1918.94	14	dD	dD	permil	air@condensationLevel	1 2 3 4 5 6 7 8 9 10 11 12	positive		Barbara Stenni	https://www1.ncdc.noaa.gov/pub/data/paleo/pages2k/pages2k-temperature-v2-2017/data-current-version/Ant-DomeC.Jouzel.2001.txt
Ant_014				glacier ice	10.1126/science.1059702		https://www.ncdc.noaa.gov/paleo/study/2492	-75.1	123.39	3233	Dome C	Antarctica	2.6	1918.94	14	d18O	d18O	permil	air@condensationLevel	1 2 3 4 5 6 7 8 9 10 11 12	positive		Barbara Stenni	https://www1.ncdc.noaa.gov/pub/data/paleo/pages2k/pages2k-temperature-v2-2017/data-current-version/Ant-DomeC.Stenni.2001.txt
Ant_015				glacier ice	10.1016/j.quageo.2008.01.003		this study	-77.32	39.7	3810	Dome F 2001	Antarctica	695	1875	10	d18O	d18O	permil	air@condensationLevel	1 2 3 4 5 6 7 8 9 10 11 12	positive		Ryu Uemura	https://www1.ncdc.noaa.gov/pub/data/paleo/pages2k/pages2k-temperature-v2-2017/data-current-version/Ant-DomeF2001.Uemura.2008.txt
Ant_016				glacier ice	10.5194/tcd-8-769-2014		this study	-77.32	39.7	3810	Dome F 1993	Antarctica	423.794	1467.21	4	d18O	d18O	permil	air@condensationLevel	1 2 3 4 5 6 7 8 9 10 11 12	positive		Ryu Uemura	https://www1.ncdc.noaa.gov/pub/data/paleo/pages2k/pages2k-temperature-v2-2017/data-current-version/Ant-DomeF1993.Uemura.2014.txt
Ant_017				glacier ice	10.1002/2013GL057782		this study	-74.57	-86.9	1354	Ferrigno	Antarctica	1703	2010	1	dD	dD	permil	air@condensationLevel	1 2 3 4 5 6 7 8 9 10 11 12	positive		Elizabeth R. Thomas	https://www1.ncdc.noaa.gov/pub/data/paleo/pages2k/pages2k-temperature-v2-2017/data-current-version/Ant-Ferrigno.Thomas.2013.txt
Ant_018				borehole	no doi; see Table 1		requested from AJO	-66.77	112.807	1370	DSS	Antarctica	-6742	1995	102	borehole	temperature	degC	ice@surface	1 2 3 4 5 6 7 8 9 10 11 12	positive		Anais J. Orsi	https://www1.ncdc.noaa.gov/pub/data/paleo/pages2k/pages2k-temperature-v2-2017/data-current-version/Ant-DSS.DahlJensen.1999.txt
Ant_019				glacier ice	10.5194/cp-8-1223-2012		https://www.ncdc.noaa.gov/paleo/study/13175	-77.515	167.677	1600	MES	Antarctica	1472.65	2006.79	<1	dD	dD	permil	air@condensationLevel	1 2 3 4 5 6 7 8 9 10 11 12	positive		Mark A. J. Curran	https://www1.ncdc.noaa.gov/pub/data/paleo/pages2k/pages2k-temperature-v2-2017/data-current-version/Ant-MES.Rhodes.2012.txt
Ant_020				glacier ice	10.3189/172756402781816492		https://doi.pangaea.de/10.1594/PANGAEA.104882	-75.58	-3.43	2680	Site DML07	Antarctica	1000	1994	1	d18O	d18O	permil	air@condensationLevel	1 2 3 4 5 6 7 8 9 10 11 12	positive		Mark A. J. Curran	https://www1.ncdc.noaa.gov/pub/data/paleo/pages2k/pages2k-temperature-v2-2017/data-current-version/Ant-SiteDML07.Graf.2002.txt
Ant_021				glacier ice	10.3189/172756402781816492		https://doi.pangaea.de/10.1594/PANGAEA.104888	-75.17	6.5	3160	Site DML17	Antarctica	1000	1997	1	d18O	d18O	permil	air@condensationLevel	1 2 3 4 5 6 7 8 9 10 11 12	positive		Mark A. J. Curran	https://www1.ncdc.noaa.gov/pub/data/paleo/pages2k/pages2k-temperature-v2-2017/data-current-version/Ant-SiteDML17.Graf.2002.txt
Ant_022				glacier ice	10.1038/NGEO1026		this study	-72.82	159.18	2315	TALDICE	Antarctica	4.3	1990.84	12	d18O	d18O	permil	air@condensationLevel	1 2 3 4 5 6 7 8 9 10 11 12	positive		Barbara Stenni	https://www1.ncdc.noaa.gov/pub/data/paleo/pages2k/pages2k-temperature-v2-2017/data-current-version/Ant-TALDICE.Stenni.2010.txt
Ant_023				glacier ice	10.1111/j.0435-3676.2000.00122.x		http://doi.org/10.17911/S9H59X	-77.78	158.72	2365	Taylor Dome	Antarctica	-25.4216	1937.98	2	d18O	d18O	permil	air@condensationLevel	1 2 3 4 5 6 7 8 9 10 11 12	positive		Eric J. Steig	https://www1.ncdc.noaa.gov/pub/data/paleo/pages2k/pages2k-temperature-v2-2017/data-current-version/Ant-TaylorDome.Steig.2000.txt
Ant_024				glacier ice	10.1038/ngeo1778	10.1073/PNAS.0803627105	http://dx.doi.org/10.7265/N5QJ7F8B	-86.5	-107.99	2586	US-ITASE-2002-4	Antarctica	1593.51	2002.82	<1	d18O	d18O	permil	air@condensationLevel	subannual	positive		Eric J. Steig, Daniel A. Dixon	https://www1.ncdc.noaa.gov/pub/data/paleo/pages2k/pages2k-temperature-v2-2017/data-current-version/Ant-US-ITASE-2002-4.Steig.2013.txt
Ant_025				glacier ice	10.1016/j.epsl.2011.05.021		https://doi.pangaea.de/10.1594/PANGAEA.866368	-77.3302	162.533	625	VLG	Antarctica	1140	2000	1	dD	dD	permil	air@condensationLevel	1 2 3 4 5 6 7 8 9 10 11 12	positive		Mark A. J. Curran	https://www1.ncdc.noaa.gov/pub/data/paleo/pages2k/pages2k-temperature-v2-2017/data-current-version/Ant-VLG.Bertler.2011.txt
Ant_026				glacier ice	10.3189/201AoG66A189		this study	-78.2785	104.8	3488	Vostok	Antarctica	1654	2010	1	dD	dD	permil	air@condensationLevel	1 2 3 4 5 6 7 8 9 10 11 12	positive		Mark A. J. Curran	https://www1.ncdc.noaa.gov/pub/data/paleo/pages2k/pages2k-temperature-v2-2017/data-current-version/Ant-Vostok.Ekaykin.2014.txt
Ant_027				borehole	10.1029/2012GL051260		this study	-79.463	-112.125	1766	WAIS-Divide	Antarctica	8	2007	1	borehole	temperature	degC	ice@surface	1 2 3 4 5 6 7 8 9 10 11 12	positive		Anais J. Orsi	https://www1.ncdc.noaa.gov/pub/data/paleo/pages2k/pages2k-temperature-v2-2017/data-current-version/Ant-WAIS-Divide.Severinghaus.2012.txt
Ant_028				glacier ice	10.1038/NGEO1778		http://dx.doi.org/10.7265/N5QJ7F8B	-79.46	-112.09	1806	WDC06A	Antarctica	-50	2005.95	<1	dD	dD	permil	air@condensationLevel	N/A	positive	MicS revised dating, NOAA National Climatic Data Center https://www.ncdc.noaa.gov/paleo/study/20246 (2016)	Mark A. J. Curran	https://www1.ncdc.noaa.gov/pub/data/paleo/pages2k/pages2k-temperature-v2-2017/data-current-version/Ant-WDC06A.Steig.2013.txt
Arc_001				lake sediment	10.1007/s10933-008-9262-y		http://www.ncdc.noaa.gov/paleo/study/6192	68.09	-150.47	1275	Blue Lake	United States of America	730	2000	1	varve thickness	thickness	cm	air@surface	6 7 8	positive		Pierre Francus, Johannes P. Werner	https://www1.ncdc.noaa.gov/pub/data/paleo/pages2k/pages2k-temperature-v2-2017/data-current-version/Arc-BlueLake.Bird.2008.txt
Arc_002				tree	10.1098/rstb.2007.2199		https://www.ncdc.noaa.gov/paleo/study/14188	72	101	250	Avam-Taimyr	Russian Federation	0	2000	1	TRW	trsgi	NA	air@surface	6 7	positive		Dmitry V. Divine, Johannes P. Werner	https://www1.ncdc.noaa.gov/pub/data/paleo/pages2k/pages2k-temperature-v2-2017/data-current-version/Arc-Avam-Taimyr.Briffa.2008.txt
Arc_004				lake sediment	10.1007/s10933-008-9252-0		https://www.ncdc.noaa.gov/paleo/study/6195	81.35	-69.53	106	Lower Murray Lake	Canada	0	2000	1	sed accumulation	massacum	g.cm-2.a-1	air@600m	7	positive		Pierre Francus, Dmitry V. Divine, Johannes P. Werner	https://www1.ncdc.noaa.gov/pub/data/paleo/pages2k/pages2k-temperature-v2-2017/data-current-version/Arc-LowerMurrayLake.Cook.2008.txt
Arc_005				glacier ice	10.1126/science.166.3903.377		https://www.ncdc.noaa.gov/paleo/study/2429	77.17	-61.13	1880	Camp Century	Greenland	1242	1967	1	d18O	d18O	permil	air@condensationLevel	1 2 3 4 5 6 7 8 9 10 11 12	positive		Dmitry V. Divine, Johannes P. Werner	https://www1.ncdc.noaa.gov/pub/data/paleo/pages2k/pages2k-temperature-v2-2017/data-current-version/Arc-CampCentury.Fisher.1969.txt
Arc_007				tree	10.1177/0959683613516815		https://www.ncdc.noaa.gov/paleo/study/19743	61.03	-146.59	230	Gulf of Alaska	United States of America	800	2010	1	TRW	temperature	degC	air@surface	2 3 4 5 6 7 8	positive		Johannes P. Werner	https://www1.ncdc.noaa.gov/pub/data/paleo/pages2k/pages2k-temperature-v2-2017/data-current-version/Arc-GulfofAlaska.Wilson.2014.txt
Arc_008				tree	10.1029/2005JD006352		https://www.ncdc.noaa.gov/paleo/study/13758	67.9	-140.7	300	Yukon	Canada	1177	2000	1	TRW	trsgi	NA	air@surface	summer	positive	Elevation estimated from GoogleEarth; rounded to 100 m	Dmitry V. Divine	https://www1.ncdc.noaa.gov/pub/data/paleo/pages2k/pages2k-temperature-v2-2017/data-current-version/Arc-Yukon.D'Arrigo.2006.txt
Arc_011				glacier ice	10.1029/97JC00880		https://www.ncdc.noaa.gov/paleo/study/17796	72.1	-38.08	3200	GISP2	Greenland	818	1987	1	d18O	d18O	permil	air@condensationLevel	1 2 3 4 5 6 7 8 9 10 11 12	positive	QC wait for VMD	Dmitry V. Divine, Johannes P. Werner, Thomas Opel	https://www1.ncdc.noaa.gov/pub/data/paleo/pages2k/pages2k-temperature-v2-2017/data-current-version/Arc-GISP2.Grootes.1997.txt
Arc_014				lake sediment	10.1016/j.quascirev.2006.11.005		http://www.ncdc.noaa.gov/paleo/study/8661	63.62	29.1	95	Lake Lehmilampi	Finland	1	1800	1	varve thickness	thickness	mm	air@surface	-12 1 2 3	negative		Pierre Francus, Dmitry V. Divine, Johannes P. Werner	https://www1.ncdc.noaa.gov/pub/data/paleo/pages2k/pages2k-temperature-v2-2017/data-current-version/Arc-LakeLehmilampi.Haltia-Hovi.2007.txt
Arc_016				tree	10.1191/095968399671321516		https://www.ncdc.noaa.gov/paleo/study/14188	69.5	147	80	Indigirka	Russian Federation	1259	1994	1	TRW	trsgi	NA	air@surface	6 7	positive	No low frequency;updated detrending in DArrigo et al. (2006) but data not available. Likely divergence issues but the only existing record from northeastern Siberia so it must be used to increase coverage.(FCL)	Dmitry V. Divine, Johannes P. Werner	https://www1.ncdc.noaa.gov/pub/data/paleo/pages2k/pages2k-temperature-v2-2017/data-current-version/Arc-Indigirka.Hughes.1999.txt
Arc_018				glacier ice	10.1111/j.0435-3676.2005.00253.x		https://www.ncdc.noaa.gov/paleo/study/11173	79.83	24.02	750	Austfonna	Norway	1400	1998	1	d18O	d18O	permil	air@condensationLevel	1 2 3 4 5 6 7 8 9 10 11 12	positive		Dmitry V. Divine, Johannes P. Werner, Thomas Opel	https://www1.ncdc.noaa.gov/pub/data/paleo/pages2k/pages2k-temperature-v2-2017/data-current-version/Arc-Austfonna.Isaksson.2005.txt
Arc_020				lake sediment	10.1007/BF00176939		https://www.ncdc.noaa.gov/paleo/study/8662	82.83	-77.9	1.5	Lake C2	Canada	0	1987	1	varve thickness	thickness	mm	air@surface	6 7 8	positive		Pierre Francus, Dmitry V. Divine, Johannes P. Werner	https://www1.ncdc.noaa.gov/pub/data/paleo/pages2k/pages2k-temperature-v2-2017/data-current-version/Arc-LakeC2.Lamoureux.1996.txt
Arc_022				lake sediment	10.1016/j.quascirev.2011.05.026		https://www.ncdc.noaa.gov/paleo/study/14730	64.6	-19.8	422	Hvítárvatn	Iceland	0	2000	1	varve thickness	thickness	cm	air@surface	6 7 8	negative	Based on studies of glacier mass balance and glaciology in Iceland (e.g. Bjornsson; Flowers), Icelandic glacier fluctuations are dominantly controlled by changes in melt season temperature. Glacier fluctuations influence the production and transport of eroded material and the eventual deposition of this sediment in a downstream basin (i.e. a proglacial lake). ... On short timescales (seasonal, an…	Johannes P. Werner, Pierre Francus	https://www1.ncdc.noaa.gov/pub/data/paleo/pages2k/pages2k-temperature-v2-2017/data-current-version/Arc-Hvitarvatn.Larsen.2011.txt
Arc_024				tree	10.2307/1552005		https://www.ncdc.noaa.gov/paleo/study/3902	70.67	125.87	180	Lena River	Russian Federation	1490	1994	1	TRW	trsgi	NA	air@surface	6	positive	QC under question. Very weak correlation to temperature and not well described in the literature (FCL)	Dmitry V. Divine, Johannes P. Werner	https://www1.ncdc.noaa.gov/pub/data/paleo/pages2k/pages2k-temperature-v2-2017/data-current-version/Arc-LenaRiver.McDonald.1998.txt
Arc_025				lake sediment	10.1023/A:1011181301514		https://www.ncdc.noaa.gov/paleo/study/6234	66.73	-61.35	500	Lake Donard Baffin Island	Canada	752	1992	1	varve thickness	thickness	mm	air@surface	6 7 8	positive	Valid only for > 3yr time scales	Pierre Francus, Dmitry V. Divine, Johannes P. Werner	https://www1.ncdc.noaa.gov/pub/data/paleo/pages2k/pages2k-temperature-v2-2017/data-current-version/Arc-LakeDonardBaffinIsland.Moore.2001.txt
Arc_026				lake sediment	10.1016/j.palaeo.2005.01.002		https://www.ncdc.noaa.gov/paleo/study/8660	61.81	24.68	103.7	Lake Nataujärvi	Finland	0	1800	1	varve property	X-radiograph_dark_layer	dark_sum	air@surface	3 4 5	positive	Time series truncated at 1800 CE. Actual measurement is not the thickness of the organic-rich layer as stated in orignial data citation. Instead, a measure of organic content within a year is estimated by the cumulative sum of the dark component of pixels of radiographs for each varve\	Pierre Francus, Dmitry V. Divine, Johannes P. Werner	https://www1.ncdc.noaa.gov/pub/data/paleo/pages2k/pages2k-temperature-v2-2017/data-current-version/Arc-LakeNataujarvi.Ojala.2005.txt
Arc_027				glacier ice	10.1029/98GL01177		https://doi.pangaea.de/10.1594/PANGAEA.218274	73.94	-37.63	3040	NGT B16	Greenland	1478	1992	1	d18O	d18O	permil	air@condensationLevel	6 7 8	positive	Low frequency	Thomas Opel	https://www1.ncdc.noaa.gov/pub/data/paleo/pages2k/pages2k-temperature-v2-2017/data-current-version/Arc-NGTB16.Schwager.1998.txt
Arc_028				glacier ice	10.1029/98GL01177		https://doi.pangaea.de/10.1594/PANGAEA.57158	76.62	-36.4	2508	NGT B18	Greenland	871	1992	1	d18O	d18O	permil	air@condensationLevel	6 7 8	positive	Low frequency	Thomas Opel	https://www1.ncdc.noaa.gov/pub/data/paleo/pages2k/pages2k-temperature-v2-2017/data-current-version/Arc-NGTB18.Schwager.1998.txt
Arc_029				glacier ice	10.1029/98GL01177		https://doi.pangaea.de/10.1594/PANGAEA.57291	80	-41.14	2185	NGT B21	Greenland	1397	1993	1	d18O	d18O	permil	air@condensationLevel	6 7 8	positive	Low frequency	Thomas Opel	https://www1.ncdc.noaa.gov/pub/data/paleo/pages2k/pages2k-temperature-v2-2017/data-current-version/Arc-NGTB21.Schwager.1998.txt
Arc_030				lake sediment	10.1007/s10933-008-9258-7		https://www.ncdc.noaa.gov/paleo/study/6203	69.87	-68.83	180	Big Round Lake	Canada	971	2000	1	varve thickness	temperature	degC	air@surface	7 8 9	positive		Pierre Francus, Johannes P. Werner	https://www1.ncdc.noaa.gov/pub/data/paleo/pages2k/pages2k-temperature-v2-2017/data-current-version/Arc-BigRoundLake.Thomas.2009.txt
Arc_032				glacier ice	10.1029/2005JD006921		https://www.ncdc.noaa.gov/paleo/study/2494	75.1	-42.32	2917	NGRIP1	Greenland	0	1995	1	d18O	d18O	permil	air@condensationLevel	1 2 3 4 5 6 7 8 9 10 11 12	positive	Low frequency	Dmitry V. Divine, Johannes P. Werner, Thomas Opel	https://www1.ncdc.noaa.gov/pub/data/paleo/pages2k/pages2k-temperature-v2-2017/data-current-version/Arc-NGRIP1.Vinther.2006.txt
Arc_033				glacier ice	10.1029/2007JD009143		https://www.ncdc.noaa.gov/paleo/study/11131	80.7	-73.1	1700	Agassiz	Canada	0	1972	1	d18O	d18O	permil	air@condensationLevel	1 2 3 4 5 6 7 8 9 10 11 12	positive	Low frequency	Dmitry V. Divine, Johannes P. Werner, Thomas Opel	https://www1.ncdc.noaa.gov/pub/data/paleo/pages2k/pages2k-temperature-v2-2017/data-current-version/Arc-Agassiz.Vinther.2008.txt
Arc_034				glacier ice	10.1016/j.quascirev.2009.11.002		https://doi.pangaea.de/10.1594/PANGAEA.786356	71.12	-37.32	3172	Crete	Greenland	553	1973	1	d18O	d18O	permil	air@condensationLevel	1 2 3 4 5 6 7 8 9 10 11 12	positive	Low frequency	Dmitry V. Divine, Johannes P. Werner, Thomas Opel	https://www1.ncdc.noaa.gov/pub/data/paleo/pages2k/pages2k-temperature-v2-2017/data-current-version/Arc-Crete.Vinther.2010.txt
Arc_035				glacier ice	10.1016/j.quascirev.2009.11.002		https://doi.pangaea.de/10.1594/PANGAEA.786302	65.18	-43.83	2480	Dye	Greenland	1	1978	1	d18O	d18O	permil	air@condensationLevel	1 2 3 4 5 6 7 8 9 10 11 12	positive	Low frequency	Dmitry V. Divine, Johannes P. Werner, Thomas Opel	https://www1.ncdc.noaa.gov/pub/data/paleo/pages2k/pages2k-temperature-v2-2017/data-current-version/Arc-Dye.Vinther.2010.txt
Arc_036				glacier ice	10.1016/j.quascirev.2009.11.002		https://doi.pangaea.de/10.1594/PANGAEA.786354	72.58	-37.64	3238	GRIP	Greenland	1	1979	1	d18O	d18O	permil	air@condensationLevel	1 2 3 4 5 6 7 8 9 10 11 12	positive		Dmitry V. Divine, Johannes P. Werner, Thomas Opel	https://www1.ncdc.noaa.gov/pub/data/paleo/pages2k/pages2k-temperature-v2-2017/data-current-version/Arc-GRIP.Vinther.2010.txt
Arc_037				documents	no doi; see Table 1		https://www.ncdc.noaa.gov/paleo/study/14188	64.77	-18.37	0	Iceland	Iceland	945	1935	30	historic	temperature	degC	air@surface	1 2 3 4 5 6 7 8 9 10 11 12	positive	multi-decadal MAT, 50-year or so averages of exactly dated historical documentary information. A hiatus in the 15th and part of the 16th centuries (FCL)	Dmitry V. Divine, Johannes P. Werner	https://www1.ncdc.noaa.gov/pub/data/paleo/pages2k/pages2k-temperature-v2-2017/data-current-version/Arc-Iceland.Bergthorsson.1969.txt
Arc_040				lake sediment	10.1016/j.quascirev.2010.08.001		https://www.ncdc.noaa.gov/paleo/study/9953	61.35	-143.6	437	Moose Lake	United States of America	-718.15	1963	36	midge	temperature	degC	air@surface	7	positive	Mind dating uncertainty	Pierre Francus, Dmitry V. Divine, Johannes P. Werner	https://www1.ncdc.noaa.gov/pub/data/paleo/pages2k/pages2k-temperature-v2-2017/data-current-version/Arc-MooseLake.Clegg.2010.txt
Arc_041				lake sediment	10.1073/pnas.1110913108	10.1007/s10933-006-0014-6	https://www.ncdc.noaa.gov/paleo/study/12443	61.9	-145.66	657	Hudson Lake	United States of America	-837.3	1996.8	47	midge	temperature	degC	air@surface	7	positive	Mind dating uncertainty	Dmitry V. Divine, Johannes P. Werner	https://www1.ncdc.noaa.gov/pub/data/paleo/pages2k/pages2k-temperature-v2-2017/data-current-version/Arc-HudsonLake.Clegg.2011.txt
Arc_042				lake sediment	10.1073/pnas.1110913108	10.1007/s10933-006-0014-6	https://www.ncdc.noaa.gov/paleo/study/12443	66.07	-145.4	223	Screaming Lynx Lake	United States of America	-1067.3	1987.75	51	midge	temperature	degC	air@surface	7	positive	Mind dating uncertainty	Dmitry V. Divine, Johannes P. Werner	https://www1.ncdc.noaa.gov/pub/data/paleo/pages2k/pages2k-temperature-v2-2017/data-current-version/Arc-ScreamingLynxLake.Clegg.2011.txt
Arc_043				lake sediment	10.1073/pnas.1101708108		https://www.ncdc.noaa.gov/paleo/study/11176	67	-50.7	170	Braya Sø	Greenland	-997.9	1999.12	29	alkenone	temperature	degC	lake@surface	6 7	positive		Dmitry V. Divine	https://www1.ncdc.noaa.gov/pub/data/paleo/pages2k/pages2k-temperature-v2-2017/data-current-version/Arc-BrayaSo.D'Andrea.2011.txt
Arc_044				glacier ice	10.1038/301205a0		https://www.ncdc.noaa.gov/paleo/study/2437	75.33	-82.5	1800	Devon Ice Cap	Canada	1	1971	5	d18O	d18O	permil	air@condensationLevel	1 2 3 4 5 6 7 8 9 10 11 12	positive	Fisher et al report episodic scouring of winter snow, some random warm bias in the isotopic signal	Dmitry V. Divine	https://www1.ncdc.noaa.gov/pub/data/paleo/pages2k/pages2k-temperature-v2-2017/data-current-version/Arc-DevonIceCap.Fisher.1983.txt
Arc_045				glacier ice	10.1126/science.279.5351.692		https://www.ncdc.noaa.gov/paleo/study/2474	67.25	-66.75	1810	Penny Ice Cap P96	Canada	5	1980	25	d18O	d18O	permil	air@condensationLevel	1 2 3 4 5 6 7 8 9 10 11 12	positive	Fisher et al report episodic scouring of winter snow, some random warm bias in the isotopic signal	Dmitry V. Divine	https://www1.ncdc.noaa.gov/pub/data/paleo/pages2k/pages2k-temperature-v2-2017/data-current-version/Arc-PennyIceCapP96.Fisher.1998.txt
Arc_050				lake sediment	10.1177/0959683609341002		https://www.ncdc.noaa.gov/paleo/study/14188	60.28	25.42	29	Lake Hampträsk	Finland	1359.3	1993.5	14	midge	temperature	degC	air@surface	7	positive	While there are changes in trophic levels, these do not seem to affect the temperature reconstruction (at least qualitatively)	Pierre Francus, Dmitry V. Divine, Johannes P. Werner, Darrell S. Kaufman	https://www1.ncdc.noaa.gov/pub/data/paleo/pages2k/pages2k-temperature-v2-2017/data-current-version/Arc-LakeHamptrask.Luoto.2009.txt
Arc_051				lake sediment	10.1016/j.quascirev.2010.06.015		https://www.ncdc.noaa.gov/paleo/study/14188	64.28	30.12	188.4	Lake Pieni-Kauro	Finland	462.4	1978.9	44	chironomid	temperature	degC	air@surface	7	positive		Dmitry V. Divine, Johannes P. Werner	https://www1.ncdc.noaa.gov/pub/data/paleo/pages2k/pages2k-temperature-v2-2017/data-current-version/Arc-LakePieni-Kauro.Luoto.2010.txt
Arc_053				glacier ice	10.1029/2001JB001707		https://www.ncdc.noaa.gov/paleo/study/14188	67.25	-65.75	1810	Penny Ice Cap P96	Canada	9	1984	25	melt	melt	percent	air@surface	6 7 8	positive		Dmitry V. Divine, Johannes P. Werner	https://www1.ncdc.noaa.gov/pub/data/paleo/pages2k/pages2k-temperature-v2-2017/data-current-version/Arc-PennyIceCapP96.Okuyama.2003.txt
Arc_054				lake sediment	10.1016/j.yqres.2009.03.001		https://www.ncdc.noaa.gov/paleo/study/14188	65.1	-83.79	100	Lake 4	Canada	634.05	1997.45	50	chironomid	temperature	degC	air@surface	8	positive	20th century trend opposite to all other records from the region (e.g. cooling instead of warming) (FCL)	Dmitry V. Divine, Johannes P. Werner	https://www1.ncdc.noaa.gov/pub/data/paleo/pages2k/pages2k-temperature-v2-2017/data-current-version/Arc-Lake4.Rolland.2009.txt
Arc_059				glacier ice	10.1029/2007JD009143		https://www.ncdc.noaa.gov/paleo/study/11131	71.27	-26.73	2350	Renland	Greenland	3	1983	5	d18O	d18O	permil	air@condensationLevel	7 8 9	positive		Thomas Opel	https://www1.ncdc.noaa.gov/pub/data/paleo/pages2k/pages2k-temperature-v2-2017/data-current-version/Arc-Renland.Vinther.2008.txt
Arc_061		Arc_10		tree	10.1002/2015GL063956		https://www.ncdc.noaa.gov/paleo/study/19743	66.9	65.6	250	Polar Urals	Russian Federation	891	2006	1	TRW	density	NA	air@surface	6 7 8	positive		Johannes P. Werner	https://www1.ncdc.noaa.gov/pub/data/paleo/pages2k/pages2k-temperature-v2-2017/data-current-version/Arc-PolarUrals.Wilson.2015.txt
Arc_062		Arc_12; Eur_1		tree	10.1177/0959683612460791		https://crudata.uea.ac.uk/cru/papers/melvin2012holocene/	68.26	19.6	320	Tornetrask	Sweden	-39	2010	1	MXD	temperature	degC	air@surface	6 7 8	positive	MXD record replaces the TRW; duplicate record omited from EuroMed	Dmitry V. Divine	https://www1.ncdc.noaa.gov/pub/data/paleo/pages2k/pages2k-temperature-v2-2017/data-current-version/Arc-Tornetrask.Melvin.2012.txt
Arc_063		Arc_13; Eur_2		tree	10.5194/cp-12-1297-2016		https://www.ncdc.noaa.gov/paleo/study/19743	63.2475	13.3375	650	Jamtland, Sweden	Sweden	783	2011	1	MXD	MXD	NA	air@surface	4 5 6 7 8 9	positive	Improvement and extension of Gunnarson2011 (Arc_13)	Hans W. Linderholm	https://www1.ncdc.noaa.gov/pub/data/paleo/pages2k/pages2k-temperature-v2-2017/data-current-version/Arc-Jamtland.Wilson.2016.txt
Arc_064				glacier ice	10.5194/cp-9-2379-2013		https://doi.pangaea.de/10.1594/PANGAEA.824732	80.52	94.82	750	Akademii Nauk Ice Cap, Severnaya Zemlya (Russian Arctic)	Russian Federation	900	1998	1	d18O	d18O	permil	air@condensationLevel	1 2 3 4 5 6 7 8 9 10 11 12	positive		Dmitry V. Divine, Johannes P. Werner, Thomas Opel	https://www1.ncdc.noaa.gov/pub/data/paleo/pages2k/pages2k-temperature-v2-2017/data-current-version/Arc-AkademiiNaukIceCap.Opel.2013.txt
Arc_065				tree	10.5194/cp-10-877-2014		this study	66.3	18.2	800	Arjeplog	Sweden	1200	2010	1	delta Density	density	NA	air@surface	6 7 8	positive	Δdensity = MXD - minimum density, more focused summer temp. signal than MXD (Björklund et al., 2014, CP, doi:10.5194/cp-10-877-2014)	Jesper Björklund	https://www1.ncdc.noaa.gov/pub/data/paleo/pages2k/pages2k-temperature-v2-2017/data-current-version/Arc-Arjeplog.Bjorklund.2014.txt
Arc_066				tree	10.1007/s00704-012-0787-7		this study	65.9	16.1	500	Armarnaes	Sweden	1550	2010	1	delta Density	density	NA	air@surface	6 7 8	positive	Δdensity = MXD - minimum density, more focused summer temp. signal than MXD (Björklund et al., 2014, CP, doi:10.5194/cp-10-877-2014)	Jesper Björklund	https://www1.ncdc.noaa.gov/pub/data/paleo/pages2k/pages2k-temperature-v2-2017/data-current-version/Arc-Armarnaes.Bjorklund.2012.txt
Arc_067				lake sediment	10.1029/2007GL032876		https://www.ncdc.noaa.gov/paleo/study/6199	61.5	-146.2	1128	Hallet Lake	United States of America	116.473	2005.1	11	BSi	temperature	degC	air@surface	6 7 8	positive	Mind dating uncertainty	Dmitry V. Divine, Johannes P. Werner	https://www1.ncdc.noaa.gov/pub/data/paleo/pages2k/pages2k-temperature-v2-2017/data-current-version/Arc-HalletLake.McKay.2008.txt
Arc_068				tree	10.1007/s00704-012-0787-7		this study	65.2	15.5	550	Kittelfjall	Sweden	1550	2007	1	delta Density	density	NA	air@surface	6 7	positive	Δdensity = MXD - minimum density, more focused summer temp. signal than MXD (Björklund et al., 2014, CP, doi:10.5194/cp-10-877-2014)	Jesper Björklund	https://www1.ncdc.noaa.gov/pub/data/paleo/pages2k/pages2k-temperature-v2-2017/data-current-version/Arc-Kittelfjall.Bjorklund.2012.txt
Arc_069				lake sediment	10.1130/G33365.1		https://www.ncdc.noaa.gov/paleo/study/13458	78.0217	13.9311	94	Kongressvatnet	Norway	232	2008	10	alkenone	temperature	degC	lake@surface	6 7 8	positive	strong correlation. However, opposite long-term (orbital) trend to most other Arctic records (FCL)	Dmitry V. Divine, Johannes P. Werner	https://www1.ncdc.noaa.gov/pub/data/paleo/pages2k/pages2k-temperature-v2-2017/data-current-version/Arc-Kongressvatnet.D'Andrea.2012.txt
Arc_070				lake sediment	10.1073/pnas.1101708108		https://www.ncdc.noaa.gov/paleo/study/11176	67	-50.7	170	Lake E	Greenland	-3641.64	1876.2	19	alkenone	temperature	degC	lake@surface	6 7	positive		Dmitry V. Divine, Johannes P. Werner	https://www1.ncdc.noaa.gov/pub/data/paleo/pages2k/pages2k-temperature-v2-2017/data-current-version/Arc-LakeE.D'Andrea.2011.txt
Arc_071				tree	10.1177/0959683612467483		this study	68.4917	27.3333	270	Laanila	Finland	800	2005	1	MDX	MDX	NA	air@surface	6 7 8	positive	This MXD dataset replaces the Lindholm 2010 height index	Hans W. Linderholm	https://www1.ncdc.noaa.gov/pub/data/paleo/pages2k/pages2k-temperature-v2-2017/data-current-version/Arc-Laanila.Lindholm.2013.txt
Arc_072		Arc_17		glacier ice	10.3402/polar.v30i0.7379		this study	78.8647	17.425	1250	Lomonosovfonna, Svalbard	Norway	769	1997	1	d18O	d18O	permil	air@condensationLevel	-12 1 2	positive		Thomas Opel, Dmitry V. Divine, Johannes P. Werner	https://www1.ncdc.noaa.gov/pub/data/paleo/pages2k/pages2k-temperature-v2-2017/data-current-version/Arc-Lomonosovfonna.Divine.2011.txt
Arc_073				tree	10.1016/j.yqres.2013.05.004	10.1007/s00382-013-1674-3	https://www.ncdc.noaa.gov/paleo/study/19851	68.625	-133.87	5	Mackenzie Delta	Canada	1245	2007	1	TRW	trsgi	NA	air@surface	6 7	positive	Strong sign-to-noise ratio in the mean divergence-free regional chronology (representing a network of 29 sites in the Mackenzie Delta region) with Expressed Population Signal (EPS) > 0.85 since AD 1400, and EPS > 0.7 back to AD 1245. The chronology shares a moderate to strong positive correlation with local summer temperatures (r = 0.6, p < 0.001) over the calibration period, and moderate to stro…	Trevor J. Porter	https://www1.ncdc.noaa.gov/pub/data/paleo/pages2k/pages2k-temperature-v2-2017/data-current-version/Arc-MackenzieDelta.Porter.2013-1.txt
Arc_074		Arc_19		tree	10.1177/0959683612467483		this study	68.73	15.73	200	Forfjorddalen	Norway	1100	2007	1	MXD	MXD	NA	air@surface	6 7	positive	This MXD chronology supersedes Arc_019	Dmitry V. Divine	https://www1.ncdc.noaa.gov/pub/data/paleo/pages2k/pages2k-temperature-v2-2017/data-current-version/Arc-Forfjorddalen.McCarroll.2013.txt
Arc_075				glacier ice	10.1038/nature10581		this study	78.4	-80.4	2030	Prince-of-Wales, Ellesmere Isl.	Canada	151	1995	1	d18O	d18O	permil	air@condensationLevel	1 2 3 4 5 6 7 8 9 10 11 12	positive		Dmitry V. Divine	https://www1.ncdc.noaa.gov/pub/data/paleo/pages2k/pages2k-temperature-v2-2017/data-current-version/Arc-PrinceOfWales.Kinnard.2011.txt
Arc_076				lake sediment	10.1191/095968300676746202		https://www.ncdc.noaa.gov/paleo/study/5465	62.917	-69.883	14	Soper Lake, Baffin Island, Canada	Canada	1514	1992	1	varve thickness	temperature	degC	air@surface	6	positive		Pierre Francus, Dmitry V. Divine, Johannes P. Werner	https://www1.ncdc.noaa.gov/pub/data/paleo/pages2k/pages2k-temperature-v2-2017/data-current-version/Arc-SoperLake.Hughen.2000.txt
Arc_077				tree	10.1007/s00704-012-0787-7		this study	66.6	17.6	520	Tjeggelvas	Sweden	1550	2010	1	delta Density	density	NA	air@surface	6 7 8	positive	Δdensity = MXD - minimum density, more focused summer temp. signal than MXD (Björklund et al., 2014, CP, doi:10.5194/cp-10-877-2014)	Jesper Björklund	https://www1.ncdc.noaa.gov/pub/data/paleo/pages2k/pages2k-temperature-v2-2017/data-current-version/Arc-Tjeggelvas.Bjorklund.2012.txt
Arc_078				glacier ice	10.1038/nature10581		this study	80.783	65.63	509	Windy Dome	Russian Federation	1225	1995	1	d18O	d18O	permil	air@condensationLevel	1 2 3 4 5 6 7 8 9 10 11 12	positive		Dmitry V. Divine	https://www1.ncdc.noaa.gov/pub/data/paleo/pages2k/pages2k-temperature-v2-2017/data-current-version/Arc-WindyDome.Henderson.2011.txt
Arc_079		Arc_3		tree	10.1016/j.quascirev.2013.04.008		https://crudata.uea.ac.uk/cru/papers/briffa2013qsr/	66.8	68	30	Yamalia	Russian Federation	914	2003	1	TRW	temperature	degC	air@surface	6 7	positive	replaces Esper 2002 and Briffa2008	Dmitry V. Divine, Johannes P. Werner	https://www1.ncdc.noaa.gov/pub/data/paleo/pages2k/pages2k-temperature-v2-2017/data-current-version/Arc-Yamalia.Briffa.2013.txt
Arc_080				glacier ice	10.1038/nature10581		this study	80.783	65.63	509	Windy Dome	Russian Federation	1225	1995	1	melt	melt	percent	air@surface	7 8 9	positive		Dmitry V. Divine	https://www1.ncdc.noaa.gov/pub/data/paleo/pages2k/pages2k-temperature-v2-2017/data-current-version/Arc-WindyDome.Henderson.2011.txt
Asi_001				tree	10.3959/1536-1098-61.1.33		https://www.ncdc.noaa.gov/paleo/study/15342	50.08	87.77	2150	Altai Mt., Aktru Valley	Russian Federation	1495	1998	1	TRW	trsgi	NA	air@surface	annual	positive		Ed Cook, Kevin J. Anchukaitis	https://www1.ncdc.noaa.gov/pub/data/paleo/pages2k/pages2k-temperature-v2-2017/data-current-version/Asi-AltaiAktru.Cook.2005.txt
Asi_002				tree	10.1134/S1995425511070034		https://www.ncdc.noaa.gov/paleo/study/15343	49.62	88.1	2100	Altai Mt., Djasator	Russian Federation	1561	2000	1	TRW	trsgi	NA	air@surface	annual	positive		Ed Cook, Kevin J. Anchukaitis	https://www1.ncdc.noaa.gov/pub/data/paleo/pages2k/pages2k-temperature-v2-2017/data-current-version/Asi-AltaiDjasator.Cook.2011.txt
Asi_003				tree	http://geolines.gli.cas.cz/fileadmin/volumes/volume11/G11-121.pdf		https://www.ncdc.noaa.gov/paleo/study/15344	50.87	85.23	1450	Altai Mt., Jablonsky Pass.	Russian Federation	1568	1995	1	TRW	trsgi	NA	air@surface	summer	positive		Dmitriy V. Ovchinnikov	https://www1.ncdc.noaa.gov/pub/data/paleo/pages2k/pages2k-temperature-v2-2017/data-current-version/Asi-AltaiJablonsky.Cook.2000.txt
Asi_004				tree	10.1134/S1995425511070034	10.1007/s00382-012-1611-x	https://www.ncdc.noaa.gov/paleo/study/15345	50.3	87.83	2000	Altai Mt., Kuraisky Ridge	Russian Federation	1538	2000	1	TRW	trsgi	NA	air@surface	annual	positive		Ed Cook, Kevin J. Anchukaitis	https://www1.ncdc.noaa.gov/pub/data/paleo/pages2k/pages2k-temperature-v2-2017/data-current-version/Asi-AltaiKuraisky.Cook.2011.txt
Asi_005				tree	10.1134/S1995425511070034	10.1007/s00382-012-1611-x	https://www.ncdc.noaa.gov/paleo/study/15346	50.27	87.83	1650	Altai Mt., Kuraisky Steppe	Russian Federation	1497	2000	1	TRW	trsgi	NA	air@surface	annual	positive		Ed Cook, Kevin J. Anchukaitis	https://www1.ncdc.noaa.gov/pub/data/paleo/pages2k/pages2k-temperature-v2-2017/data-current-version/Asi-AltaiKuraiskySteppe.Cook.2011.txt
Asi_006				tree	10.1134/S1995425511070034	10.1007/s00382-012-1611-x	https://www.ncdc.noaa.gov/paleo/study/15347	49.72	87.28	1550	Altai Mt., Samakha Steppe	Russian Federation	1542	2000	1	TRW	trsgi	NA	air@surface	annual	positive		Ed Cook, Kevin J. Anchukaitis	https://www1.ncdc.noaa.gov/pub/data/paleo/pages2k/pages2k-temperature-v2-2017/data-current-version/Asi-AltaiSamakhaSteppe.Cook.2011.txt
Asi_007				tree	10.3959/1536-1098-61.1.33	10.1007/s00382-012-1611-x	https://www.ncdc.noaa.gov/paleo/study/15348	50.14	87.72	2200	Altai Mt., Korumdu Valley	Russian Federation	1418	1999	1	TRW	trsgi	NA	air@surface	annual	positive		Dmitriy V. Ovchinnikov	https://www1.ncdc.noaa.gov/pub/data/paleo/pages2k/pages2k-temperature-v2-2017/data-current-version/Asi-AltaiKorumdu.Cook.2005.txt
Asi_008				tree	10.1134/S1995425511070034		https://www.ncdc.noaa.gov/paleo/study/15349	50.12	87.92	1700	Altai Mt., Tjute Valley	Russian Federation	1554	2000	1	TRW	trsgi	NA	air@surface	annual	positive		Ed Cook, Kevin J. Anchukaitis	https://www1.ncdc.noaa.gov/pub/data/paleo/pages2k/pages2k-temperature-v2-2017/data-current-version/Asi-AltaiTjute.Cook.2011.txt
Asi_009				tree	10.3959/1536-1098-61.1.33		https://www.ncdc.noaa.gov/paleo/study/15350	50.48	87.67	2150	Altai Mt., Ust Ulagan Lake	Russian Federation	1550	1995	1	TRW	trsgi	NA	air@surface	annual	positive		Dmitriy V. Ovchinnikov	https://www1.ncdc.noaa.gov/pub/data/paleo/pages2k/pages2k-temperature-v2-2017/data-current-version/Asi-AltaiUstUlaganLake.Cook.2005.txt
Asi_010				tree	10.1134/S1995425511070034		https://www.ncdc.noaa.gov/paleo/study/15351	50.68	87.97	1300	Altai Mt., Ulagan Valley	Russian Federation	1555	2000	1	TRW	trsgi	NA	air@surface	annual	positive		Ed Cook, Kevin J. Anchukaitis	https://www1.ncdc.noaa.gov/pub/data/paleo/pages2k/pages2k-temperature-v2-2017/data-current-version/Asi-AltaiUlaganValley.Cook.2011.txt
Asi_011				tree	10.1191/0959683602hl587rp		https://www.ncdc.noaa.gov/paleo/study/4710	50.48	87.65	2150	Altai Mt., Ust Ulagan Lake	Russian Federation	1581	1994	1	TRW	trsgi	NA	air@surface	summer	positive		Ed Cook, Kevin J. Anchukaitis	https://www1.ncdc.noaa.gov/pub/data/paleo/pages2k/pages2k-temperature-v2-2017/data-current-version/Asi-UULTRW.Schweingruber.2002.txt
Asi_012				tree	10.1191/0959683602hl587rp		https://www.ncdc.noaa.gov/paleo/study/4710	50.48	87.65	2150	Altai Mt., Ust Ulagan Lake	Russian Federation	1581	1994	1	TRW	trsgi	NA	air@surface	summer	positive		Ed Cook, Kevin J. Anchukaitis	https://www1.ncdc.noaa.gov/pub/data/paleo/pages2k/pages2k-temperature-v2-2017/data-current-version/Asi-UULEWW.Schweingruber.2002.txt
Asi_013				tree	10.1191/0959683602hl587rp		https://www.ncdc.noaa.gov/paleo/study/4710	50.48	87.65	2150	Altai Mt., Ust Ulagan Lake	Russian Federation	1581	1994	1	TRW	trsgi	NA	air@surface	summer	positive		Ed Cook, Kevin J. Anchukaitis	https://www1.ncdc.noaa.gov/pub/data/paleo/pages2k/pages2k-temperature-v2-2017/data-current-version/Asi-UULLWW.Schweingruber.2002.txt
Asi_014				tree	10.1191/0959683602hl587rp		https://www.ncdc.noaa.gov/paleo/study/4710	50.48	87.65	2150	Altai Mt., Ust Ulagan Lake	Russian Federation	1581	1994	1	TRW	trsgi	NA	air@surface	summer	positive		Ed Cook, Kevin J. Anchukaitis	https://www1.ncdc.noaa.gov/pub/data/paleo/pages2k/pages2k-temperature-v2-2017/data-current-version/Asi-UULEWD.Schweingruber.2002.txt
Asi_015				tree	10.1191/0959683602hl587rp		https://www.ncdc.noaa.gov/paleo/study/4710	50.48	87.65	2150	Altai Mt., Ust Ulagan Lake	Russian Federation	1581	1994	1	TRW	trsgi	NA	air@surface	summer	positive		Ed Cook, Kevin J. Anchukaitis	https://www1.ncdc.noaa.gov/pub/data/paleo/pages2k/pages2k-temperature-v2-2017/data-current-version/Asi-UULLWD.Schweingruber.2002.txt
Asi_016				tree	10.1191/0959683602hl587rp		https://www.ncdc.noaa.gov/paleo/study/4710	50.48	87.65	2150	Altai Mt., Ust Ulagan Lake	Russian Federation	1581	1994	1	TRW	trsgi	NA	air@surface	summer	positive		Ed Cook, Kevin J. Anchukaitis	https://www1.ncdc.noaa.gov/pub/data/paleo/pages2k/pages2k-temperature-v2-2017/data-current-version/Asi-UULMND.Schweingruber.2002.txt
Asi_017				tree	10.1191/0959683602hl587rp		https://www.ncdc.noaa.gov/paleo/study/4710	50.48	87.65	2150	Altai Mt., Ust Ulagan Lake	Russian Federation	1581	1994	1	TRW	trsgi	NA	air@surface	summer	positive		Ed Cook, Kevin J. Anchukaitis	https://www1.ncdc.noaa.gov/pub/data/paleo/pages2k/pages2k-temperature-v2-2017/data-current-version/Asi-UULMXD.Schweingruber.2002.txt
Asi_018				tree	10.1191/0959683602hl587rp		https://www.ncdc.noaa.gov/paleo/study/4707	50.15	85.37	1750	Altai Mt., Ust Koksa Hill	Russian Federation	1581	1994	1	TRW	trsgi	NA	air@surface	summer	positive		Ed Cook, Kevin J. Anchukaitis	https://www1.ncdc.noaa.gov/pub/data/paleo/pages2k/pages2k-temperature-v2-2017/data-current-version/Asi-UKHTRW.Schweingruber.2002.txt
Asi_019				tree	10.1191/0959683602hl587rp		https://www.ncdc.noaa.gov/paleo/study/4707	50.15	85.37	1750	Altai Mt., Ust Koksa Hill	Russian Federation	1581	1994	1	TRW	trsgi	NA	air@surface	summer	positive		Ed Cook, Kevin J. Anchukaitis	https://www1.ncdc.noaa.gov/pub/data/paleo/pages2k/pages2k-temperature-v2-2017/data-current-version/Asi-UKHEWW.Schweingruber.2002.txt
Asi_020				tree	10.1191/0959683602hl587rp		https://www.ncdc.noaa.gov/paleo/study/4707	50.15	85.37	1750	Altai Mt., Ust Koksa Hill	Russian Federation	1581	1994	1	TRW	trsgi	NA	air@surface	summer	positive		Ed Cook, Kevin J. Anchukaitis	https://www1.ncdc.noaa.gov/pub/data/paleo/pages2k/pages2k-temperature-v2-2017/data-current-version/Asi-UKHLWW.Schweingruber.2002.txt
Asi_021				tree	10.1191/0959683602hl587rp		https://www.ncdc.noaa.gov/paleo/study/4707	50.15	85.37	1750	Altai Mt., Ust Koksa Hill	Russian Federation	1581	1994	1	TRW	trsgi	NA	air@surface	summer	positive		Ed Cook, Kevin J. Anchukaitis	https://www1.ncdc.noaa.gov/pub/data/paleo/pages2k/pages2k-temperature-v2-2017/data-current-version/Asi-UKHEWD.Schweingruber.2002.txt
Asi_022				tree	10.1191/0959683602hl587rp		https://www.ncdc.noaa.gov/paleo/study/4707	50.15	85.37	1750	Altai Mt., Ust Koksa Hill	Russian Federation	1581	1994	1	TRW	trsgi	NA	air@surface	summer	positive		Ed Cook, Kevin J. Anchukaitis	https://www1.ncdc.noaa.gov/pub/data/paleo/pages2k/pages2k-temperature-v2-2017/data-current-version/Asi-UKHLWD.Schweingruber.2002.txt
Asi_023				tree	10.1191/0959683602hl587rp		https://www.ncdc.noaa.gov/paleo/study/4707	50.15	85.37	1750	Altai Mt., Ust Koksa Hill	Russian Federation	1581	1994	1	TRW	trsgi	NA	air@surface	summer	positive		Ed Cook, Kevin J. Anchukaitis	https://www1.ncdc.noaa.gov/pub/data/paleo/pages2k/pages2k-temperature-v2-2017/data-current-version/Asi-UKHMND.Schweingruber.2002.txt
Asi_024				tree	10.1191/0959683602hl587rp		https://www.ncdc.noaa.gov/paleo/study/4707	50.15	85.37	1750	Altai Mt., Ust Koksa Hill	Russian Federation	1581	1994	1	TRW	trsgi	NA	air@surface	summer	positive		Ed Cook, Kevin J. Anchukaitis	https://www1.ncdc.noaa.gov/pub/data/paleo/pages2k/pages2k-temperature-v2-2017/data-current-version/Asi-UKHMXD.Schweingruber.2002.txt
Asi_025				tree	10.1126/science.1185188		https://www.ncdc.noaa.gov/paleo/study/12484	27.58	90.65	2150	BT001	Bhutan	1294	2003	1	TRW	trsgi	NA	air@surface	annual	positive		Ed Cook, Kevin J. Anchukaitis	https://www1.ncdc.noaa.gov/pub/data/paleo/pages2k/pages2k-temperature-v2-2017/data-current-version/Asi-BT001.Cook.2010.txt
Asi_026				tree	10.1126/science.1185188		https://www.ncdc.noaa.gov/paleo/study/12485	27.67	90.73	2100	BT002	Bhutan	1454	2003	1	TRW	trsgi	NA	air@surface	annual	positive		Ed Cook, Kevin J. Anchukaitis	https://www1.ncdc.noaa.gov/pub/data/paleo/pages2k/pages2k-temperature-v2-2017/data-current-version/Asi-BT002.Cook.2010.txt
Asi_027				tree	10.1126/science.1185188		https://www.ncdc.noaa.gov/paleo/study/12486	27.7	90.77	1450	BT003	Bhutan	1520	2003	1	TRW	trsgi	NA	air@surface	annual	positive		Ed Cook, Kevin J. Anchukaitis	https://www1.ncdc.noaa.gov/pub/data/paleo/pages2k/pages2k-temperature-v2-2017/data-current-version/Asi-BT003.Cook.2010.txt
Asi_028				tree	10.1126/science.1185188		https://www.ncdc.noaa.gov/paleo/study/12487	27.7	90.68	2000	BT004	Bhutan	1481	2003	1	TRW	trsgi	NA	air@surface	annual	positive		Ed Cook, Kevin J. Anchukaitis	https://www1.ncdc.noaa.gov/pub/data/paleo/pages2k/pages2k-temperature-v2-2017/data-current-version/Asi-BT004.Cook.2010.txt
Asi_029				tree	10.1007/s00382-012-1611-x		https://www.ncdc.noaa.gov/paleo/study/14188	27.67	90.72	1650	BHUTTD	Bhutan	1450	2003	1	TRW	trsgi	NA	air@surface	summer	positive		Ed Cook, Kevin J. Anchukaitis	https://www1.ncdc.noaa.gov/pub/data/paleo/pages2k/pages2k-temperature-v2-2017/data-current-version/Asi-BHUTTD.PAGES2k.2013.txt
Asi_030				tree	10.1126/science.1185188		https://www.ncdc.noaa.gov/paleo/study/12489	27.63	90.13	1550	BT006	Bhutan	1400	2005	1	TRW	trsgi	NA	air@surface	annual	positive		Ed Cook, Kevin J. Anchukaitis	https://www1.ncdc.noaa.gov/pub/data/paleo/pages2k/pages2k-temperature-v2-2017/data-current-version/Asi-BT006.Cook.2010.txt
Asi_031				tree	10.1126/science.1185188		https://www.ncdc.noaa.gov/paleo/study/12547	27.58	90.65	2200	BT008	Bhutan	1280	2003	1	TRW	trsgi	NA	air@surface	annual	positive		Ed Cook, Kevin J. Anchukaitis	https://www1.ncdc.noaa.gov/pub/data/paleo/pages2k/pages2k-temperature-v2-2017/data-current-version/Asi-BT008.Cook.2010.txt
Asi_032				tree	10.1126/science.1185188		https://www.ncdc.noaa.gov/paleo/study/12548	27.42	90.97	1700	BT009	Bhutan	1457	2002	1	TRW	trsgi	NA	air@surface	annual	positive		Ed Cook, Kevin J. Anchukaitis	https://www1.ncdc.noaa.gov/pub/data/paleo/pages2k/pages2k-temperature-v2-2017/data-current-version/Asi-BT009.Cook.2010.txt
Asi_033				tree	10.1126/science.1185188		https://www.ncdc.noaa.gov/paleo/study/12549	27.25	89.38	2150	BT010	Bhutan	1484	2005	1	TRW	trsgi	NA	air@surface	annual	positive		Ed Cook, Kevin J. Anchukaitis	https://www1.ncdc.noaa.gov/pub/data/paleo/pages2k/pages2k-temperature-v2-2017/data-current-version/Asi-BT010.Cook.2010.txt
Asi_034				tree	10.1007/s00382-012-1611-x		https://www.ncdc.noaa.gov/paleo/study/14188	27.45	90	1300	BHUTSP	Bhutan	1280	2005	1	TRW	trsgi	NA	air@surface	summer	positive		Ed Cook, Kevin J. Anchukaitis	https://www1.ncdc.noaa.gov/pub/data/paleo/pages2k/pages2k-temperature-v2-2017/data-current-version/Asi-BHUTSP.PAGES2k.2013.txt
Asi_035				tree	10.1126/science.1185188		https://www.ncdc.noaa.gov/paleo/study/12557	27.95	89.75	2150	BT018	Bhutan	1453	2006	1	TRW	trsgi	NA	air@surface	annual	positive		Ed Cook, Kevin J. Anchukaitis	https://www1.ncdc.noaa.gov/pub/data/paleo/pages2k/pages2k-temperature-v2-2017/data-current-version/Asi-BT018.Cook.2010.txt
Asi_036				tree	10.1126/science.1185188		https://www.ncdc.noaa.gov/paleo/study/12550	27.45	90.15	2150	BT011	Bhutan	1456	2005	1	TRW	trsgi	NA	air@surface	annual	positive		Ed Cook, Kevin J. Anchukaitis	https://www1.ncdc.noaa.gov/pub/data/paleo/pages2k/pages2k-temperature-v2-2017/data-current-version/Asi-BT011.Cook.2010.txt
Asi_037				tree	10.1126/science.1185188		https://www.ncdc.noaa.gov/paleo/study/12488	27.45	90.15	2150	BT005	Bhutan	1582	2006	1	TRW	trsgi	NA	air@surface	annual	positive		Ed Cook, Kevin J. Anchukaitis	https://www1.ncdc.noaa.gov/pub/data/paleo/pages2k/pages2k-temperature-v2-2017/data-current-version/Asi-BT005.Cook.2010.txt
Asi_038				tree	10.1126/science.1185188		https://www.ncdc.noaa.gov/paleo/study/12601	30.23	100.27	2150	CHIN020	China	1306	2007	1	TRW	trsgi	NA	air@surface	annual	positive		Ed Cook, Kevin J. Anchukaitis	https://www1.ncdc.noaa.gov/pub/data/paleo/pages2k/pages2k-temperature-v2-2017/data-current-version/Asi-CHIN020.Li.2010.txt
Asi_039				tree	10.1126/science.1185188		https://www.ncdc.noaa.gov/paleo/study/12602	28.98	99.93	2150	CHIN021	China	1380	2007	1	TRW	trsgi	NA	air@surface	annual	positive		Ed Cook, Kevin J. Anchukaitis	https://www1.ncdc.noaa.gov/pub/data/paleo/pages2k/pages2k-temperature-v2-2017/data-current-version/Asi-CHIN021.Li.2010.txt
Asi_040				tree	10.1126/science.1185188		https://www.ncdc.noaa.gov/paleo/study/12599	29.28	100.08	2150	CHIN018	China	1540	2006	1	TRW	trsgi	NA	air@surface	annual	positive		Ed Cook, Kevin J. Anchukaitis	https://www1.ncdc.noaa.gov/pub/data/paleo/pages2k/pages2k-temperature-v2-2017/data-current-version/Asi-CHIN018.Li.2010.txt
Asi_041				tree	10.1126/science.1185188		https://www.ncdc.noaa.gov/paleo/study/12600	29.15	99.93	2150	CHIN019	China	1509	2006	1	TRW	trsgi	NA	air@surface	annual	positive		Ed Cook, Kevin J. Anchukaitis	https://www1.ncdc.noaa.gov/pub/data/paleo/pages2k/pages2k-temperature-v2-2017/data-current-version/Asi-CHIN019.Li.2010.txt
Asi_042				tree	10.1126/science.1185188		https://www.ncdc.noaa.gov/paleo/study/12608	27.33	99.3	1750	CHIN027	China	1348	2007	1	TRW	trsgi	NA	air@surface	annual	positive		Ed Cook, Kevin J. Anchukaitis	https://www1.ncdc.noaa.gov/pub/data/paleo/pages2k/pages2k-temperature-v2-2017/data-current-version/Asi-WXIYUN.Wright.2010.txt
Asi_043				tree	10.1007/s00382-012-1611-x		https://www.ncdc.noaa.gov/paleo/study/14188	34.75	100.82	1750	DEZQIN	China	1287	2004	1	TRW	trsgi	NA	air@surface	summer	positive		Ed Cook, Kevin J. Anchukaitis	https://www1.ncdc.noaa.gov/pub/data/paleo/pages2k/pages2k-temperature-v2-2017/data-current-version/Asi-DEZQIN.PAGES2k.2013.txt
Asi_044				tree	10.1007/s00382-012-1611-x		https://www.ncdc.noaa.gov/paleo/study/14188	34.73	100.8	1750	GOUQIN	China	1346	2004	1	TRW	trsgi	NA	air@surface	summer	positive		Ed Cook, Kevin J. Anchukaitis	https://www1.ncdc.noaa.gov/pub/data/paleo/pages2k/pages2k-temperature-v2-2017/data-current-version/Asi-GOUQIN.PAGES2k.2013.txt
Asi_045				tree	10.1007/s00382-012-1611-x		https://www.ncdc.noaa.gov/paleo/study/14188	34.73	100.78	1750	HEBQIN	China	1475	2004	1	TRW	trsgi	NA	air@surface	summer	positive		Ed Cook, Kevin J. Anchukaitis	https://www1.ncdc.noaa.gov/pub/data/paleo/pages2k/pages2k-temperature-v2-2017/data-current-version/Asi-HEBQIN.PAGES2k.2013.txt
Asi_046				tree	10.1007/s00382-012-1611-x		https://www.ncdc.noaa.gov/paleo/study/14188	34.72	100.72	1750	LAJQIN	China	1446	2004	1	TRW	trsgi	NA	air@surface	summer	positive		Ed Cook, Kevin J. Anchukaitis	https://www1.ncdc.noaa.gov/pub/data/paleo/pages2k/pages2k-temperature-v2-2017/data-current-version/Asi-LAJQIN.PAGES2k.2013.txt
Asi_047				tree	10.1007/s00382-012-1611-x		https://www.ncdc.noaa.gov/paleo/study/14188	37.93	101.53	1750	GHEGAN	China	1288	2000	1	TRW	trsgi	NA	air@surface	summer	positive		Ed Cook, Kevin J. Anchukaitis	https://www1.ncdc.noaa.gov/pub/data/paleo/pages2k/pages2k-temperature-v2-2017/data-current-version/Asi-GHEGAN.PAGES2k.2013.txt
Asi_048				tree	10.1007/s00382-012-1611-x		https://www.ncdc.noaa.gov/paleo/study/5996	36.3	98.08	1750	CHIN006	China	159	1993	1	TRW	trsgi	NA	air@surface	summer	positive		Ed Cook, Kevin J. Anchukaitis	https://www1.ncdc.noaa.gov/pub/data/paleo/pages2k/pages2k-temperature-v2-2017/data-current-version/Asi-CHIN006.Sheppard.2013.txt
Asi_049				tree	10.1007/s00382-012-1611-x		https://www.ncdc.noaa.gov/paleo/study/5997	37	98.08	100	CHIN005	China	840	1993	1	TRW	trsgi	NA	air@surface	summer	positive	Elevation estimated from GoogleEarth; rounded to 100 m	Ed Cook, Kevin J. Anchukaitis	https://www1.ncdc.noaa.gov/pub/data/paleo/pages2k/pages2k-temperature-v2-2017/data-current-version/Asi-CHIN005.Sheppard.2013.txt
Asi_050				tree	10.1007/s00382-012-1611-x		https://www.ncdc.noaa.gov/paleo/study/14188	36.65	98.08	100	DUSHJP	China	840	1993	1	TRW	trsgi	NA	air@surface	summer	positive	Elevation estimated from GoogleEarth; rounded to 100 m	Ed Cook, Kevin J. Anchukaitis	https://www1.ncdc.noaa.gov/pub/data/paleo/pages2k/pages2k-temperature-v2-2017/data-current-version/Asi-DUSHJP.PAGES2k.2013.txt
Asi_051				tree	10.1007/s00382-012-1611-x		https://www.ncdc.noaa.gov/paleo/study/14188	35.07	100.35	700	MQAXJP	China	1082	2001	1	TRW	trsgi	NA	air@surface	summer	positive	Elevation estimated from GoogleEarth; rounded to 100 m	Ed Cook, Kevin J. Anchukaitis	https://www1.ncdc.noaa.gov/pub/data/paleo/pages2k/pages2k-temperature-v2-2017/data-current-version/Asi-MQAXJP.PAGES2k.2013.txt
Asi_052				tree	10.1007/s00382-012-1611-x		https://www.ncdc.noaa.gov/paleo/study/14188	34.78	99.78	800	MQBXJP	China	470	2002	1	TRW	trsgi	NA	air@surface	summer	positive	Elevation estimated from GoogleEarth; rounded to 100 m	Ed Cook, Kevin J. Anchukaitis	https://www1.ncdc.noaa.gov/pub/data/paleo/pages2k/pages2k-temperature-v2-2017/data-current-version/Asi-MQBXJP.PAGES2k.2013.txt
Asi_053				tree	10.1007/s00382-012-1611-x		https://www.ncdc.noaa.gov/paleo/study/14188	34.72	99.67	500	MQDXJP	China	1163	2001	1	TRW	trsgi	NA	air@surface	summer	positive	Elevation estimated from GoogleEarth; rounded to 100 m	Ed Cook, Kevin J. Anchukaitis	https://www1.ncdc.noaa.gov/pub/data/paleo/pages2k/pages2k-temperature-v2-2017/data-current-version/Asi-MQDXJP.PAGES2k.2013.txt
Asi_054				tree	10.1007/s00382-012-1611-x		https://www.ncdc.noaa.gov/paleo/study/14188	34.75	99.68	700	MQFXJP	China	1230	2002	1	TRW	trsgi	NA	air@surface	summer	positive	Elevation estimated from GoogleEarth; rounded to 100 m	Ed Cook, Kevin J. Anchukaitis	https://www1.ncdc.noaa.gov/pub/data/paleo/pages2k/pages2k-temperature-v2-2017/data-current-version/Asi-MQFXJP.PAGES2k.2013.txt
Asi_055				tree	10.1007/s00382-012-1611-x		https://www.ncdc.noaa.gov/paleo/study/14188	34.75	99.68	100	MQRXJP	China	960	2002	1	TRW	trsgi	NA	air@surface	summer	positive	Elevation estimated from GoogleEarth; rounded to 100 m	Ed Cook, Kevin J. Anchukaitis	https://www1.ncdc.noaa.gov/pub/data/paleo/pages2k/pages2k-temperature-v2-2017/data-current-version/Asi-MQRXJP.PAGES2k.2013.txt
Asi_056				tree	10.1007/s00382-012-1611-x		https://www.ncdc.noaa.gov/paleo/study/14188	34.78	100.8	0	TDAXJP	China	1340	2002	1	TRW	trsgi	NA	air@surface	summer	positive	Elevation estimated from GoogleEarth; rounded to 100 m	Ed Cook, Kevin J. Anchukaitis	https://www1.ncdc.noaa.gov/pub/data/paleo/pages2k/pages2k-temperature-v2-2017/data-current-version/Asi-TDAXJP.PAGES2k.2013.txt
Asi_057				tree	10.1007/s00382-012-1611-x		https://www.ncdc.noaa.gov/paleo/study/14188	34.78	100.82	200	TDBXJP	China	1400	2002	1	TRW	trsgi	NA	air@surface	summer	positive	Elevation estimated from GoogleEarth; rounded to 100 m	Ed Cook, Kevin J. Anchukaitis	https://www1.ncdc.noaa.gov/pub/data/paleo/pages2k/pages2k-temperature-v2-2017/data-current-version/Asi-TDBXJP.PAGES2k.2013.txt
Asi_058				tree	10.1007/s00382-012-1611-x		https://www.ncdc.noaa.gov/paleo/study/14188	34.78	100.82	4000	HBLXJP	China	1520	2002	1	TRW	trsgi	NA	air@surface	summer	positive	Elevation estimated from GoogleEarth; rounded to 100 m	Ed Cook, Kevin J. Anchukaitis	https://www1.ncdc.noaa.gov/pub/data/paleo/pages2k/pages2k-temperature-v2-2017/data-current-version/Asi-HBLXJP.PAGES2k.2013.txt
Asi_059				tree	10.1007/s00382-012-1611-x		https://www.ncdc.noaa.gov/paleo/study/14188	34.78	100.82	3300	HBMXJP	China	1310	2002	1	TRW	trsgi	NA	air@surface	summer	positive	Elevation estimated from GoogleEarth; rounded to 100 m	Ed Cook, Kevin J. Anchukaitis	https://www1.ncdc.noaa.gov/pub/data/paleo/pages2k/pages2k-temperature-v2-2017/data-current-version/Asi-HBMXJP.PAGES2k.2013.txt
Asi_060				tree	10.1007/s00382-012-1611-x		https://www.ncdc.noaa.gov/paleo/study/14188	34.78	100.82	2100	HBHXJP	China	1500	2002	1	TRW	trsgi	NA	air@surface	summer	positive	Elevation estimated from GoogleEarth; rounded to 100 m	Ed Cook, Kevin J. Anchukaitis	https://www1.ncdc.noaa.gov/pub/data/paleo/pages2k/pages2k-temperature-v2-2017/data-current-version/Asi-HBHXJP.PAGES2k.2013.txt
Asi_061				tree	10.1007/s00382-012-1611-x		https://www.ncdc.noaa.gov/paleo/study/14188	33.75	107.8	2700	BARELC	China	1600	1992	1	TRW	trsgi	NA	air@surface	summer	positive	Elevation estimated from GoogleEarth; rounded to 100 m	Ed Cook, Kevin J. Anchukaitis	https://www1.ncdc.noaa.gov/pub/data/paleo/pages2k/pages2k-temperature-v2-2017/data-current-version/Asi-BARELC.PAGES2k.2013.txt
Asi_062				tree	10.1007/s00382-012-1611-x		https://www.ncdc.noaa.gov/paleo/study/5352	34.48	110.08	4050	CHIN004	China	1540	1990	1	TRW	trsgi	NA	air@surface	summer	positive		Ed Cook, Kevin J. Anchukaitis	https://www1.ncdc.noaa.gov/pub/data/paleo/pages2k/pages2k-temperature-v2-2017/data-current-version/Asi-CHIN004.Wu.2013.txt
Asi_063				tree	10.1007/s00382-012-1611-x		https://www.ncdc.noaa.gov/paleo/study/14188	33.65	107.8	3750	SANGTS	China	1575	1992	1	TRW	trsgi	NA	air@surface	summer	positive		Ed Cook, Kevin J. Anchukaitis	https://www1.ncdc.noaa.gov/pub/data/paleo/pages2k/pages2k-temperature-v2-2017/data-current-version/Asi-SANGTS.PAGES2k.2013.txt
Asi_064				tree	10.1126/science.1185188		https://www.ncdc.noaa.gov/paleo/study/12610	43.85	93.3	4150	CHIN029	China	1571	2002	1	TRW	trsgi	NA	air@surface	annual	positive		Ed Cook, Kevin J. Anchukaitis	https://www1.ncdc.noaa.gov/pub/data/paleo/pages2k/pages2k-temperature-v2-2017/data-current-version/Asi-CHIN029.Krusic.2010.txt
Asi_065				tree	10.1007/s00382-012-1611-x		https://www.ncdc.noaa.gov/paleo/study/14188	30.33	119.43	3539	TIANMU	China	1590	2007	1	TRW	trsgi	NA	air@surface	summer	positive		Ed Cook, Kevin J. Anchukaitis	https://www1.ncdc.noaa.gov/pub/data/paleo/pages2k/pages2k-temperature-v2-2017/data-current-version/Asi-TIANMU.PAGES2k.2013.txt
Asi_066				tree	10.1007/s00382-012-1611-x		https://www.ncdc.noaa.gov/paleo/study/14188	37.03	98.68	3040	WULANJ	China	150	2000	1	TRW	trsgi	NA	air@surface	summer	positive		Ed Cook, Kevin J. Anchukaitis	https://www1.ncdc.noaa.gov/pub/data/paleo/pages2k/pages2k-temperature-v2-2017/data-current-version/Asi-WULANJ.PAGES2k.2013.txt
Asi_067				tree	10.1007/s00382-012-1611-x		https://www.ncdc.noaa.gov/paleo/study/14188	33.8	96.13	3400	QUMAJP	China	1480	2002	1	TRW	trsgi	NA	air@surface	summer	positive	Elevation estimated from GoogleEarth; rounded to 100 m	Ed Cook, Kevin J. Anchukaitis	https://www1.ncdc.noaa.gov/pub/data/paleo/pages2k/pages2k-temperature-v2-2017/data-current-version/Asi-QUMAJP.PAGES2k.2013.txt
Asi_068				tree	10.1360/03wd0088		https://www.ncdc.noaa.gov/paleo/study/15158	33.72	96.28	3800	ZHIDJP	China	1374	2002	1	TRW	trsgi	NA	air@surface	4 5 6	positive	Elevation estimated from GoogleEarth; rounded to 100 m	Ed Cook, Kevin J. Anchukaitis	https://www1.ncdc.noaa.gov/pub/data/paleo/pages2k/pages2k-temperature-v2-2017/data-current-version/Asi-ZHIDJP.Shao.2003.txt
Asi_069				tree	10.1126/science.1185188		https://www.ncdc.noaa.gov/paleo/study/14188	34.63	104.47	2900	ZHANGX	China	1568	2006	1	TRW	trsgi	NA	air@surface	annual	positive	Elevation estimated from GoogleEarth; rounded to 100 m	Ed Cook, Kevin J. Anchukaitis	https://www1.ncdc.noaa.gov/pub/data/paleo/pages2k/pages2k-temperature-v2-2017/data-current-version/Asi-ZHANGX.PAGES2k.2010.txt
Asi_070				tree	10.1126/science.1185188		https://www.ncdc.noaa.gov/paleo/study/12596	28.9	99.75	3500	CHIN017	China	1452	2007	1	TRW	trsgi	NA	air@surface	annual	positive	Elevation estimated from GoogleEarth; rounded to 100 m	Ed Cook, Kevin J. Anchukaitis	https://www1.ncdc.noaa.gov/pub/data/paleo/pages2k/pages2k-temperature-v2-2017/data-current-version/Asi-CHIN017.Li.2010.txt
Asi_071				tree	10.1126/science.1185188		https://www.ncdc.noaa.gov/paleo/study/12595	31.78	101.92	3900	CHIN016	China	1575	2007	1	TRW	trsgi	NA	air@surface	annual	positive	Elevation estimated from GoogleEarth; rounded to 100 m	Ed Cook, Kevin J. Anchukaitis	https://www1.ncdc.noaa.gov/pub/data/paleo/pages2k/pages2k-temperature-v2-2017/data-current-version/Asi-CHIN016.Li.2010.txt
Asi_072				tree	10.1007/s00382-012-1611-x		https://www.ncdc.noaa.gov/paleo/study/14188	27.37	99.37	3800	PTCYUN	China	1498	2007	1	TRW	trsgi	NA	air@surface	summer	positive		Ed Cook, Kevin J. Anchukaitis	https://www1.ncdc.noaa.gov/pub/data/paleo/pages2k/pages2k-temperature-v2-2017/data-current-version/Asi-PTCYUN.PAGES2k.2013.txt
Asi_073				tree	10.1126/science.1185188		https://www.ncdc.noaa.gov/paleo/study/12608	27.33	99.3	3800	CHIN027	China	1348	2007	1	TRW	trsgi	NA	air@surface	annual	positive		Ed Cook, Kevin J. Anchukaitis	https://www1.ncdc.noaa.gov/pub/data/paleo/pages2k/pages2k-temperature-v2-2017/data-current-version/Asi-WEXYUN.Wright.2010.txt
Asi_074				tree	10.1007/s00382-012-1611-x		https://www.ncdc.noaa.gov/paleo/study/14188	43.18	87.18	3400	HXBURU	China	1543	1993	1	TRW	trsgi	NA	air@surface	summer	positive	Elevation estimated from GoogleEarth; rounded to 100 m	Ed Cook, Kevin J. Anchukaitis	https://www1.ncdc.noaa.gov/pub/data/paleo/pages2k/pages2k-temperature-v2-2017/data-current-version/Asi-HXBURU.PAGES2k.2013.txt
Asi_075				tree	10.1007/s00382-012-1611-x		https://www.ncdc.noaa.gov/paleo/study/14188	35	100.07	3400	DQHZHO	China	1433	2004	1	TRW	trsgi	NA	air@surface	summer	positive	Elevation estimated from GoogleEarth; rounded to 100 m	Ed Cook, Kevin J. Anchukaitis	https://www1.ncdc.noaa.gov/pub/data/paleo/pages2k/pages2k-temperature-v2-2017/data-current-version/Asi-DQHZHO.PAGES2k.2013.txt
Asi_076				tree	10.1126/science.1185188		https://www.ncdc.noaa.gov/paleo/study/12607	27.62	99.8	2900	CHIN026	China	1516	2007	1	TRW	trsgi	NA	air@surface	annual	positive	Elevation estimated from GoogleEarth; rounded to 100 m	Ed Cook, Kevin J. Anchukaitis	https://www1.ncdc.noaa.gov/pub/data/paleo/pages2k/pages2k-temperature-v2-2017/data-current-version/Asi-CHIN026.Wright.2010.txt
Asi_077				tree	10.1007/s00382-012-1611-x		https://www.ncdc.noaa.gov/paleo/study/14188	38.7	99.68	5600	HYGJUP	China	540	2006	1	TRW	trsgi	NA	air@surface	summer	positive	Elevation estimated from GoogleEarth; rounded to 100 m	Ed Cook, Kevin J. Anchukaitis	https://www1.ncdc.noaa.gov/pub/data/paleo/pages2k/pages2k-temperature-v2-2017/data-current-version/Asi-HYGJUP.PAGES2k.2013.txt
Asi_078				tree	10.1007/s00382-012-1611-x		https://www.ncdc.noaa.gov/paleo/study/14188	35.07	100.35	2600	MQACJP	China	1082	2001	1	TRW	trsgi	NA	air@surface	summer	positive	Elevation estimated from GoogleEarth; rounded to 100 m	Ed Cook, Kevin J. Anchukaitis	https://www1.ncdc.noaa.gov/pub/data/paleo/pages2k/pages2k-temperature-v2-2017/data-current-version/Asi-MQACJP.PAGES2k.2013.txt
Asi_079				tree	10.1007/s00382-012-1611-x		https://www.ncdc.noaa.gov/paleo/study/14888	27.58	99.35	100	CHIN037	China	1429	2005	1	TRW	trsgi	NA	air@surface	summer	positive	Elevation estimated from GoogleEarth; rounded to 100 m	Ed Cook, Kevin J. Anchukaitis	https://www1.ncdc.noaa.gov/pub/data/paleo/pages2k/pages2k-temperature-v2-2017/data-current-version/Asi-CHIN037.Fan.2013.txt
Asi_080				tree	10.1007/s00382-012-1611-x		https://www.ncdc.noaa.gov/paleo/study/14889	27.58	99.28	4100	CHIN038	China	1542	2005	1	TRW	trsgi	NA	air@surface	summer	positive	Elevation estimated from GoogleEarth; rounded to 100 m	Ed Cook, Kevin J. Anchukaitis	https://www1.ncdc.noaa.gov/pub/data/paleo/pages2k/pages2k-temperature-v2-2017/data-current-version/Asi-CHIN038.Fan.2013.txt
Asi_081				tree	10.1007/s00382-012-1611-x		https://www.ncdc.noaa.gov/paleo/study/14908	28.03	99.02	3400	CHIN039	China	1489	2005	1	TRW	trsgi	NA	air@surface	summer	positive	Elevation estimated from GoogleEarth; rounded to 100 m	Ed Cook, Kevin J. Anchukaitis	https://www1.ncdc.noaa.gov/pub/data/paleo/pages2k/pages2k-temperature-v2-2017/data-current-version/Asi-CHIN039.Fan.2013.txt
Asi_082				tree	10.1007/s00382-012-1611-x		https://www.ncdc.noaa.gov/paleo/study/14909	28.03	98.98	3500	CHIN040	China	1393	2005	1	TRW	trsgi	NA	air@surface	summer	positive	Elevation estimated from GoogleEarth; rounded to 100 m	Ed Cook, Kevin J. Anchukaitis	https://www1.ncdc.noaa.gov/pub/data/paleo/pages2k/pages2k-temperature-v2-2017/data-current-version/Asi-CHIN040.Fan.2013.txt
Asi_083				tree	10.1007/s00382-012-1611-x		https://www.ncdc.noaa.gov/paleo/study/14910	27.88	98.4	2900	CHIN041	China	1530	2005	1	TRW	trsgi	NA	air@surface	summer	positive	Elevation estimated from GoogleEarth; rounded to 100 m	Ed Cook, Kevin J. Anchukaitis	https://www1.ncdc.noaa.gov/pub/data/paleo/pages2k/pages2k-temperature-v2-2017/data-current-version/Asi-CHIN041.Fan.2013.txt
Asi_084				tree	10.1007/s00382-012-1611-x		https://www.ncdc.noaa.gov/paleo/study/15132	37.47	97.23	6700	CHIN050	China	843	2001	1	TRW	trsgi	NA	air@surface	summer	positive	Elevation estimated from GoogleEarth; rounded to 100 m	Ed Cook, Kevin J. Anchukaitis	https://www1.ncdc.noaa.gov/pub/data/paleo/pages2k/pages2k-temperature-v2-2017/data-current-version/Asi-CHIN050.Shao.2013.txt
Asi_085				tree	10.1007/s00382-012-1611-x		https://www.ncdc.noaa.gov/paleo/study/15133	37.47	97.22	3000	CHIN051	China	828	2001	1	TRW	trsgi	NA	air@surface	summer	positive	Elevation estimated from GoogleEarth; rounded to 100 m	Ed Cook, Kevin J. Anchukaitis	https://www1.ncdc.noaa.gov/pub/data/paleo/pages2k/pages2k-temperature-v2-2017/data-current-version/Asi-CHIN051.Shao.2013.txt
Asi_086				tree	10.1007/s00382-012-1611-x		https://www.ncdc.noaa.gov/paleo/study/15134	37.45	97.53	2060	CHIN052	China	404	2002	1	TRW	trsgi	NA	air@surface	summer	positive		Ed Cook, Kevin J. Anchukaitis	https://www1.ncdc.noaa.gov/pub/data/paleo/pages2k/pages2k-temperature-v2-2017/data-current-version/Asi-CHIN052.Shao.2013.txt
Asi_087				tree	10.1007/s00382-012-1611-x		https://www.ncdc.noaa.gov/paleo/study/15135	37.43	98.05	4600	CHIN053	China	451	2002	1	TRW	trsgi	NA	air@surface	summer	positive	Elevation estimated from GoogleEarth; rounded to 100 m	Ed Cook, Kevin J. Anchukaitis	https://www1.ncdc.noaa.gov/pub/data/paleo/pages2k/pages2k-temperature-v2-2017/data-current-version/Asi-CHIN053.Shao.2013.txt
Asi_088				tree	10.1007/s00382-012-1611-x		https://www.ncdc.noaa.gov/paleo/study/15136	37.45	97.78	2810	CHIN054	China	711	2003	1	TRW	trsgi	NA	air@surface	summer	positive		Ed Cook, Kevin J. Anchukaitis	https://www1.ncdc.noaa.gov/pub/data/paleo/pages2k/pages2k-temperature-v2-2017/data-current-version/Asi-CHIN054.Shao.2013.txt
Asi_089				tree	10.1007/s00382-012-1611-x		https://www.ncdc.noaa.gov/paleo/study/15137	37.52	97.05	100	CHIN055	China	1237	2002	1	TRW	trsgi	NA	air@surface	summer	positive	Elevation estimated from GoogleEarth; rounded to 100 m	Ed Cook, Kevin J. Anchukaitis	https://www1.ncdc.noaa.gov/pub/data/paleo/pages2k/pages2k-temperature-v2-2017/data-current-version/Asi-CHIN055.Shao.2013.txt
Asi_090				tree	10.1007/s00382-012-1611-x		https://www.ncdc.noaa.gov/paleo/study/15138	34.47	110.08	4900	CHIN056	China	1458	2005	1	TRW	trsgi	NA	air@surface	summer	positive	Elevation estimated from GoogleEarth; rounded to 100 m	Ed Cook, Kevin J. Anchukaitis	https://www1.ncdc.noaa.gov/pub/data/paleo/pages2k/pages2k-temperature-v2-2017/data-current-version/Asi-CHIN056.Shao.2013.txt
Asi_091				tree	10.1007/s00382-012-1611-x		https://www.ncdc.noaa.gov/paleo/study/15149	34.47	110.08	4900	CHIN057	China	1512	2005	1	TRW	trsgi	NA	air@surface	summer	positive	Elevation estimated from GoogleEarth; rounded to 100 m	Ed Cook, Kevin J. Anchukaitis	https://www1.ncdc.noaa.gov/pub/data/paleo/pages2k/pages2k-temperature-v2-2017/data-current-version/Asi-CHIN057.Shao.2013.txt
Asi_092				tree	10.1007/s00382-012-1611-x		https://www.ncdc.noaa.gov/paleo/study/15150	34.47	110.08	3950	CHIN058	China	1359	2005	1	TRW	trsgi	NA	air@surface	summer	positive		Ed Cook, Kevin J. Anchukaitis	https://www1.ncdc.noaa.gov/pub/data/paleo/pages2k/pages2k-temperature-v2-2017/data-current-version/Asi-CHIN058.Shao.2013.txt
Asi_093				tree	10.1007/s00382-012-1611-x		https://www.ncdc.noaa.gov/paleo/study/15151	33.8	96.13	3400	CHIN059	China	1480	2002	1	TRW	trsgi	NA	air@surface	summer	positive	Elevation estimated from GoogleEarth; rounded to 100 m	Ed Cook, Kevin J. Anchukaitis	https://www1.ncdc.noaa.gov/pub/data/paleo/pages2k/pages2k-temperature-v2-2017/data-current-version/Asi-CHIN059.Shao.2013.txt
Asi_094				tree	10.1007/s00382-012-1611-x		https://www.ncdc.noaa.gov/paleo/study/15152	37.32	98.4	3980	CHIN060	China	943	2003	1	TRW	trsgi	NA	air@surface	summer	positive		Ed Cook, Kevin J. Anchukaitis	https://www1.ncdc.noaa.gov/pub/data/paleo/pages2k/pages2k-temperature-v2-2017/data-current-version/Asi-CHIN060.Shao.2013.txt
Asi_095				tree	10.1007/s00382-012-1611-x		https://www.ncdc.noaa.gov/paleo/study/15153	37.03	98.63	2500	CHIN061	China	857	2003	1	TRW	trsgi	NA	air@surface	summer	positive		Ed Cook, Kevin J. Anchukaitis	https://www1.ncdc.noaa.gov/pub/data/paleo/pages2k/pages2k-temperature-v2-2017/data-current-version/Asi-CHIN061.Shao.2013.txt
Asi_096				tree	10.1007/s00382-012-1611-x		https://www.ncdc.noaa.gov/paleo/study/15154	37.03	98.67	3700	CHIN062	China	845	2001	1	TRW	trsgi	NA	air@surface	summer	positive	Elevation estimated from GoogleEarth; rounded to 100 m	Ed Cook, Kevin J. Anchukaitis	https://www1.ncdc.noaa.gov/pub/data/paleo/pages2k/pages2k-temperature-v2-2017/data-current-version/Asi-CHIN062.Shao.2013.txt
Asi_097				tree	10.1007/s00382-012-1611-x		https://www.ncdc.noaa.gov/paleo/study/15155	36.75	98.22	3040	CHIN063	China	681	2001	1	TRW	trsgi	NA	air@surface	summer	positive		Ed Cook, Kevin J. Anchukaitis	https://www1.ncdc.noaa.gov/pub/data/paleo/pages2k/pages2k-temperature-v2-2017/data-current-version/Asi-CHIN063.Shao.2013.txt
Asi_098				tree	10.1007/s00382-012-1611-x		https://www.ncdc.noaa.gov/paleo/study/15156	36.68	98.42	3000	CHIN064	China	900	2001	1	TRW	trsgi	NA	air@surface	summer	positive	Elevation estimated from GoogleEarth; rounded to 100 m	Ed Cook, Kevin J. Anchukaitis	https://www1.ncdc.noaa.gov/pub/data/paleo/pages2k/pages2k-temperature-v2-2017/data-current-version/Asi-CHIN064.Shao.2013.txt
Asi_099				tree	10.1007/s00382-012-1611-x		https://www.ncdc.noaa.gov/paleo/study/15157	32.67	95.72	4500	CHIN065	China	1290	2006	1	TRW	trsgi	NA	air@surface	summer	positive	Elevation estimated from GoogleEarth; rounded to 100 m	Ed Cook, Kevin J. Anchukaitis	https://www1.ncdc.noaa.gov/pub/data/paleo/pages2k/pages2k-temperature-v2-2017/data-current-version/Asi-CHIN065.Shao.2013.txt
Asi_100				tree	10.1007/s00382-012-1611-x		https://www.ncdc.noaa.gov/paleo/study/15158	33.72	96.28	3500	CHIN066	China	1374	2002	1	TRW	trsgi	NA	air@surface	summer	positive		Ed Cook, Kevin J. Anchukaitis	https://www1.ncdc.noaa.gov/pub/data/paleo/pages2k/pages2k-temperature-v2-2017/data-current-version/Asi-CHIN066.Shao.2013.txt
Asi_101				tree	10.1126/science.1185188		https://www.ncdc.noaa.gov/paleo/study/12628	-5.5	122.8	4200	INDO005	Indonesia	1565	2005	1	TRW	trsgi	NA	air@surface	annual	positive	Elevation estimated from GoogleEarth; rounded to 100 m	Ed Cook, Kevin J. Anchukaitis	https://www1.ncdc.noaa.gov/pub/data/paleo/pages2k/pages2k-temperature-v2-2017/data-current-version/Asi-INDO005.D'Arrigo.2010.txt
Asi_102				tree	10.1007/s00382-012-1611-x		https://www.ncdc.noaa.gov/paleo/study/14188	30.98	78.93	100	GANGCD	India	1567	1999	1	TRW	trsgi	NA	air@surface	summer	positive	Elevation estimated from GoogleEarth; rounded to 100 m	Ed Cook, Kevin J. Anchukaitis	https://www1.ncdc.noaa.gov/pub/data/paleo/pages2k/pages2k-temperature-v2-2017/data-current-version/Asi-GANGCD.PAGES2k.2013.txt
Asi_103				tree	10.1007/s00382-012-1611-x		https://www.ncdc.noaa.gov/paleo/study/14188	33.08	76.43	3240	RANGCD	India	1388	2002	1	TRW	trsgi	NA	air@surface	summer	positive		Ed Cook, Kevin J. Anchukaitis	https://www1.ncdc.noaa.gov/pub/data/paleo/pages2k/pages2k-temperature-v2-2017/data-current-version/Asi-RANGCD.PAGES2k.2013.txt
Asi_104				tree	10.1007/s00382-012-1611-x		https://www.ncdc.noaa.gov/paleo/study/2796	31.2	77.23	3150	INDI015	India	1590	1990	1	TRW	trsgi	NA	air@surface	summer	positive		Ed Cook, Kevin J. Anchukaitis	https://www1.ncdc.noaa.gov/pub/data/paleo/pages2k/pages2k-temperature-v2-2017/data-current-version/Asi-INDI015.Borgaonkar.2013.txt
Asi_105				tree	10.1007/s00382-012-1611-x		https://www.ncdc.noaa.gov/paleo/study/15171	10.18	76.87	3200	INDI025	India	1481	2003	1	TRW	trsgi	NA	air@surface	summer	positive		Ed Cook, Kevin J. Anchukaitis	https://www1.ncdc.noaa.gov/pub/data/paleo/pages2k/pages2k-temperature-v2-2017/data-current-version/Asi-INDI025.Borgaonkar.2013.txt
Asi_106				tree	10.1007/s00382-012-1611-x		https://www.ncdc.noaa.gov/paleo/study/14188	10	76.67	3100	KERALA	India	1481	2003	1	TRW	trsgi	NA	air@surface	summer	positive		Ed Cook, Kevin J. Anchukaitis	https://www1.ncdc.noaa.gov/pub/data/paleo/pages2k/pages2k-temperature-v2-2017/data-current-version/Asi-KERALA.PAGES2k.2013.txt
Asi_107				tree	10.1007/s00382-012-1611-x		https://www.ncdc.noaa.gov/paleo/study/15170	31.37	78.17	3150	INDI024	India	1538	2004	1	TRW	trsgi	NA	air@surface	summer	positive		Ed Cook, Kevin J. Anchukaitis	https://www1.ncdc.noaa.gov/pub/data/paleo/pages2k/pages2k-temperature-v2-2017/data-current-version/Asi-INDI024.Borgaonkar.2013.txt
Asi_108				tree	10.1007/s00382-012-1611-x		https://www.ncdc.noaa.gov/paleo/study/3060	43.77	142.55	3730	JAPA008	Japan	1532	1997	1	TRW	trsgi	NA	air@surface	summer	positive		Ed Cook, Kevin J. Anchukaitis	https://www1.ncdc.noaa.gov/pub/data/paleo/pages2k/pages2k-temperature-v2-2017/data-current-version/Asi-MTASSP.Davi.2013.txt
Asi_109				tree	10.1007/s00382-012-1611-x		https://www.ncdc.noaa.gov/paleo/study/3060	43.77	142.55	3780	JAPA008	Japan	1557	1997	1	TRW	trsgi	NA	air@surface	summer	positive		Ed Cook, Kevin J. Anchukaitis	https://www1.ncdc.noaa.gov/pub/data/paleo/pages2k/pages2k-temperature-v2-2017/data-current-version/Asi-MTASMD.Davi.2013.txt
Asi_110				tree	10.1126/science.1185188		https://www.ncdc.noaa.gov/paleo/study/12652	43.88	145.6	3920	RUSS219	Russian Federation	1585	2000	1	TRW	trsgi	NA	air@surface	annual	positive		Ed Cook, Kevin J. Anchukaitis	https://www1.ncdc.noaa.gov/pub/data/paleo/pages2k/pages2k-temperature-v2-2017/data-current-version/Asi-RUSS219.Jacoby.2010.txt
Asi_111				tree	10.1007/s00382-012-1611-x		https://www.ncdc.noaa.gov/paleo/study/15215	30.33	130.5	3800	JAPA020	Japan	1	1999	1	TRW	trsgi	NA	air@surface	summer	positive		Masaki Sano	https://www1.ncdc.noaa.gov/pub/data/paleo/pages2k/pages2k-temperature-v2-2017/data-current-version/Asi-JAPA020.Kimura.2013.txt
Asi_112				tree	10.1007/s00382-012-1611-x		https://www.ncdc.noaa.gov/paleo/study/15208	44.35	142.18	3700	JAPA013	Japan	1575	1999	1	TRW	trsgi	NA	air@surface	annual	positive		Masaki Sano	https://www1.ncdc.noaa.gov/pub/data/paleo/pages2k/pages2k-temperature-v2-2017/data-current-version/Asi-JAPA013.Yasue.1997.txt
Asi_113				tree	10.1007/s00382-012-1611-x		https://www.ncdc.noaa.gov/paleo/study/15210	43.22	145.47	3780	JAPA015	Japan	1511	1998	1	TRW	trsgi	NA	air@surface	summer	positive		Masaki Sano	https://www1.ncdc.noaa.gov/pub/data/paleo/pages2k/pages2k-temperature-v2-2017/data-current-version/Asi-JAPA015.Yasue.2013.txt
Asi_114				tree	10.1007/s00382-012-1611-x		https://www.ncdc.noaa.gov/paleo/study/15211	35.73	138.22	1950	JAPA016	Japan	1540	2001	1	TRW	trsgi	NA	air@surface	summer	positive		Masaki Sano	https://www1.ncdc.noaa.gov/pub/data/paleo/pages2k/pages2k-temperature-v2-2017/data-current-version/Asi-JAPA016.Yasue.2013.txt
Asi_115				tree	10.1007/s00382-012-1611-x		https://www.ncdc.noaa.gov/paleo/study/15209	43.5	143.2	2050	JAPA014	Japan	1487	1997	1	TRW	trsgi	NA	air@surface	summer	positive		Masaki Sano	https://www1.ncdc.noaa.gov/pub/data/paleo/pages2k/pages2k-temperature-v2-2017/data-current-version/Asi-JAPA014.Yasue.2013.txt
Asi_116				tree	10.1007/s00382-012-1611-x		https://www.ncdc.noaa.gov/paleo/study/15172	44.95	142.12	2000	JAPA012	Japan	1500	1991	1	TRW	trsgi	NA	air@surface	annual	positive		Masaki Sano	https://www1.ncdc.noaa.gov/pub/data/paleo/pages2k/pages2k-temperature-v2-2017/data-current-version/Asi-JAPA012.Yasue.1997.txt
Asi_117				tree	10.1007/s00382-012-1611-x		https://www.ncdc.noaa.gov/paleo/study/15213	30.37	130.53	4060	JAPA018	Japan	1080	2005	1	TRW	trsgi	NA	air@surface	summer	positive		Masaki Sano	https://www1.ncdc.noaa.gov/pub/data/paleo/pages2k/pages2k-temperature-v2-2017/data-current-version/Asi-YKCOM.Yasue.2013.txt
Asi_118				tree	10.1007/s00382-012-1611-x		https://www.ncdc.noaa.gov/paleo/study/15212	30.37	130.53	3500	JAPA017	Japan	1080	2002	1	TRW	trsgi	NA	air@surface	summer	positive		Masaki Sano	https://www1.ncdc.noaa.gov/pub/data/paleo/pages2k/pages2k-temperature-v2-2017/data-current-version/Asi-JAPA017.Yasue.2013.txt
Asi_119				tree	10.1007/s00382-012-1611-x		https://www.ncdc.noaa.gov/paleo/study/15213	30.33	130.45	3700	JAPA018	Japan	1141	2005	1	TRW	trsgi	NA	air@surface	summer	positive		Masaki Sano	https://www1.ncdc.noaa.gov/pub/data/paleo/pages2k/pages2k-temperature-v2-2017/data-current-version/Asi-YKC.Yasue.2013.txt
Asi_120				tree	10.1007/s00382-012-1611-x		https://www.ncdc.noaa.gov/paleo/study/15214	33.73	133.12	3700	JAPA019	Japan	1600	2001	1	TRW	trsgi	NA	air@surface	summer	positive		Masaki Sano	https://www1.ncdc.noaa.gov/pub/data/paleo/pages2k/pages2k-temperature-v2-2017/data-current-version/Asi-JAPA019.Sano.2013.txt
Asi_121				tree	10.1007/s00468-006-0104-0		https://www.ncdc.noaa.gov/paleo/study/10713	40.17	72.58	3720	KYRG002	Kyrgyzstan	1346	1995	1	TRW	trsgi	NA	air@surface	annual	positive		Ed Cook, Kevin J. Anchukaitis	https://www1.ncdc.noaa.gov/pub/data/paleo/pages2k/pages2k-temperature-v2-2017/data-current-version/Asi-KYRG002.Esper.2007.txt
Asi_122				tree	10.1007/s00468-006-0104-0	10.1007/s00382-012-1611-x	https://www.ncdc.noaa.gov/paleo/study/12762	40.17	72.58	3700	KYRG003	Kyrgyzstan	1591	1995	1	TRW	trsgi	NA	air@surface	annual	positive		Ed Cook, Kevin J. Anchukaitis	https://www1.ncdc.noaa.gov/pub/data/paleo/pages2k/pages2k-temperature-v2-2017/data-current-version/Asi-KYRG003.Esper.2007.txt
Asi_123				tree	10.1007/s00468-006-0104-0	10.1007/s00382-012-1611-x	https://www.ncdc.noaa.gov/paleo/study/12763	40.17	72.58	4200	KYRG004	Kyrgyzstan	1378	1995	1	TRW	trsgi	NA	air@surface	annual	positive		Ed Cook, Kevin J. Anchukaitis	https://www1.ncdc.noaa.gov/pub/data/paleo/pages2k/pages2k-temperature-v2-2017/data-current-version/Asi-KYRG004.Esper.2007.txt
Asi_124				tree	10.1007/s00468-006-0104-0	10.1007/s00382-012-1611-x	https://www.ncdc.noaa.gov/paleo/study/12764	40.17	72.58	3950	KYRG005	Kyrgyzstan	1316	1995	1	TRW	trsgi	NA	air@surface	annual	positive		Ed Cook, Kevin J. Anchukaitis	https://www1.ncdc.noaa.gov/pub/data/paleo/pages2k/pages2k-temperature-v2-2017/data-current-version/Asi-KYRG005.Esper.2007.txt
Asi_125				tree	10.1007/s00468-006-0104-0		https://www.ncdc.noaa.gov/paleo/study/12765	40.17	72.58	4200	KYRG007	Kyrgyzstan	1157	1995	1	TRW	trsgi	NA	air@surface	annual	positive	Elevation estimated from GoogleEarth; rounded to 100 m	Ed Cook, Kevin J. Anchukaitis	https://www1.ncdc.noaa.gov/pub/data/paleo/pages2k/pages2k-temperature-v2-2017/data-current-version/Asi-KYRG007.Esper.2007.txt
Asi_126				tree	10.1007/s00382-012-1611-x		https://www.ncdc.noaa.gov/paleo/study/15232	40.2	72.58	4100	KYRG008	Kyrgyzstan	1420	1995	1	TRW	trsgi	NA	air@surface	summer	positive	Elevation estimated from GoogleEarth; rounded to 100 m	Ed Cook, Kevin J. Anchukaitis	https://www1.ncdc.noaa.gov/pub/data/paleo/pages2k/pages2k-temperature-v2-2017/data-current-version/Asi-KYRG008.Shiyatov.2013.txt
Asi_127				tree	10.1007/s00382-012-1611-x		https://www.ncdc.noaa.gov/paleo/study/15234	39.92	71.47	2900	KYRG009	Kyrgyzstan	1019	1995	1	TRW	trsgi	NA	air@surface	summer	positive	Elevation estimated from GoogleEarth; rounded to 100 m	Ed Cook, Kevin J. Anchukaitis	https://www1.ncdc.noaa.gov/pub/data/paleo/pages2k/pages2k-temperature-v2-2017/data-current-version/Asi-KYRG009.Shiyatov.2013.txt
Asi_128				tree	10.1007/s00382-012-1611-x		https://www.ncdc.noaa.gov/paleo/study/15235	40.17	72.62	3000	KYRG010	Kyrgyzstan	1427	1995	1	TRW	trsgi	NA	air@surface	summer	positive		Ed Cook, Kevin J. Anchukaitis	https://www1.ncdc.noaa.gov/pub/data/paleo/pages2k/pages2k-temperature-v2-2017/data-current-version/Asi-KYRG010.Shiyatov.2013.txt
Asi_129				tree	10.1007/s00382-012-1611-x		https://www.ncdc.noaa.gov/paleo/study/15236	39.83	71.5	4400	KYRG011	Kyrgyzstan	694	1995	1	TRW	trsgi	NA	air@surface	annual	positive	Elevation estimated from GoogleEarth; rounded to 100 m	Ed Cook, Kevin J. Anchukaitis	https://www1.ncdc.noaa.gov/pub/data/paleo/pages2k/pages2k-temperature-v2-2017/data-current-version/Asi-KYRG011.Shiyatov.2013.txt
Asi_130				tree	10.1007/s00382-012-1611-x		https://www.ncdc.noaa.gov/paleo/study/14188	39.83	71.5	0	SHIYAT	Kyrgyzstan	870	1995	1	TRW	trsgi	NA	air@surface	summer	positive	Elevation estimated from GoogleEarth; rounded to 100 m	Ed Cook, Kevin J. Anchukaitis	https://www1.ncdc.noaa.gov/pub/data/paleo/pages2k/pages2k-temperature-v2-2017/data-current-version/Asi-SHIYAT.PAGES2k.2013.txt
Asi_131				tree	10.1007/s00382-012-1611-x		https://www.ncdc.noaa.gov/paleo/study/14188	40.17	72.58	2500	ESPERG	Kyrgyzstan	1340	1995	1	TRW	trsgi	NA	air@surface	summer	positive		Ed Cook, Kevin J. Anchukaitis	https://www1.ncdc.noaa.gov/pub/data/paleo/pages2k/pages2k-temperature-v2-2017/data-current-version/Asi-ESPERG.PAGES2k.2013.txt
Asi_132				tree	10.1007/s00382-012-1611-x		https://www.ncdc.noaa.gov/paleo/study/14188	39.83	71.5	1350	SHIESP	Kyrgyzstan	1340	1995	1	TRW	trsgi	NA	air@surface	summer	positive		Ed Cook, Kevin J. Anchukaitis	https://www1.ncdc.noaa.gov/pub/data/paleo/pages2k/pages2k-temperature-v2-2017/data-current-version/Asi-SHIESP.PAGES2k.2013.txt
Asi_133				tree	110.1007/s10310-10009-10123-y		https://www.ncdc.noaa.gov/paleo/study/15352	55	160.5	1350	RUSS236	Russian Federation	1580	2001	1	TRW	trsgi	NA	air@surface	early summer	positive		Ed Cook, Kevin J. Anchukaitis	https://www1.ncdc.noaa.gov/pub/data/paleo/pages2k/pages2k-temperature-v2-2017/data-current-version/Asi-RUSS236.Sano.2009.txt
Asi_134				tree	10.1016/j.dendro.2008.10.001		https://www.ncdc.noaa.gov/paleo/study/15230	43.35	77.35	4300	KAZ001	Kazakhstan	1570	2001	1	TRW	trsgi	NA	air@surface	4	positive	Elevation estimated from GoogleEarth; rounded to 100 m	Ed Cook, Kevin J. Anchukaitis	https://www1.ncdc.noaa.gov/pub/data/paleo/pages2k/pages2k-temperature-v2-2017/data-current-version/Asi-KAZ001.Solomina.2010.txt
Asi_135				tree	10.1007/s00382-012-1611-x		https://www.ncdc.noaa.gov/paleo/study/15237	42.2	79.05	4000	KYRG012	Kyrgyzstan	1450	2005	1	TRW	trsgi	NA	air@surface	summer	positive	Elevation estimated from GoogleEarth; rounded to 100 m	Ed Cook, Kevin J. Anchukaitis	https://www1.ncdc.noaa.gov/pub/data/paleo/pages2k/pages2k-temperature-v2-2017/data-current-version/Asi-KYRG012.Solomina.2013.txt
Asi_136				tree	10.1007/s00382-012-1611-x		https://www.ncdc.noaa.gov/paleo/study/15248	42.15	79.47	320	KYRG013	Kyrgyzstan	1301	2005	1	TRW	trsgi	NA	air@surface	summer	positive		Ed Cook, Kevin J. Anchukaitis	https://www1.ncdc.noaa.gov/pub/data/paleo/pages2k/pages2k-temperature-v2-2017/data-current-version/Asi-KYRG013.Solomina.2013.txt
Asi_137				tree	10.1007/s00382-012-1611-x		https://www.ncdc.noaa.gov/paleo/study/15249	42.42	78.97	69	KYRG014	Kyrgyzstan	1551	2005	1	TRW	trsgi	NA	air@surface	summer	positive		Ed Cook, Kevin J. Anchukaitis	https://www1.ncdc.noaa.gov/pub/data/paleo/pages2k/pages2k-temperature-v2-2017/data-current-version/Asi-KYRG014.Solomina.2013.txt
Asi_138				tree	10.1007/s00382-012-1611-x		https://www.ncdc.noaa.gov/paleo/study/15250	42.15	79.45	2200	KYRG015	Kyrgyzstan	1528	2005	1	TRW	trsgi	NA	air@surface	summer	positive		Ed Cook, Kevin J. Anchukaitis	https://www1.ncdc.noaa.gov/pub/data/paleo/pages2k/pages2k-temperature-v2-2017/data-current-version/Asi-KYRG015.Solomina.2013.txt
Asi_139				tree	10.1126/science.1185188		https://www.ncdc.noaa.gov/paleo/study/12651	48.6	88.37	880	MONG016	Mongolia	1469	2004	1	TRW	trsgi	NA	air@surface	annual	positive		Ed Cook, Kevin J. Anchukaitis	https://www1.ncdc.noaa.gov/pub/data/paleo/pages2k/pages2k-temperature-v2-2017/data-current-version/Asi-MONG016.Jacoby.2010.txt
Asi_140				tree	10.1126/science.1185188		https://www.ncdc.noaa.gov/paleo/study/12652	46.32	101.32	300	MONG027	Mongolia	1599	2001	1	TRW	trsgi	NA	air@surface	annual	positive		Ed Cook, Kevin J. Anchukaitis	https://www1.ncdc.noaa.gov/pub/data/paleo/pages2k/pages2k-temperature-v2-2017/data-current-version/Asi-MONG027.Jacoby.2010.txt
Asi_141				tree	10.1126/science.1185188		https://www.ncdc.noaa.gov/paleo/study/12652	49.97	91	1100	MONG017	Mongolia	1350	2005	1	TRW	trsgi	NA	air@surface	annual	positive		Ed Cook, Kevin J. Anchukaitis	https://www1.ncdc.noaa.gov/pub/data/paleo/pages2k/pages2k-temperature-v2-2017/data-current-version/Asi-MONG017.Jacoby.2010.txt
Asi_142				tree	10.1126/science.1185188		https://www.ncdc.noaa.gov/paleo/study/12652	49.97	90.98	1300	MONG018	Mongolia	1519	2005	1	TRW	trsgi	NA	air@surface	annual	positive		Ed Cook, Kevin J. Anchukaitis	https://www1.ncdc.noaa.gov/pub/data/paleo/pages2k/pages2k-temperature-v2-2017/data-current-version/Asi-MONG018.Jacoby.2010.txt
Asi_143				tree	10.1126/science.1185188		https://www.ncdc.noaa.gov/paleo/study/12652	47.1	90.97	1100	MONG019	Mongolia	1375	2004	1	TRW	trsgi	NA	air@surface	annual	positive		Ed Cook, Kevin J. Anchukaitis	https://www1.ncdc.noaa.gov/pub/data/paleo/pages2k/pages2k-temperature-v2-2017/data-current-version/Asi-MONG019.Jacoby.2010.txt
Asi_144				tree	10.1126/science.1185188		https://www.ncdc.noaa.gov/paleo/study/12652	48.27	88.87	2400	MONG020	Mongolia	1537	2005	1	TRW	trsgi	NA	air@surface	annual	positive	Elevation estimated from GoogleEarth; rounded to 100 m	Ed Cook, Kevin J. Anchukaitis	https://www1.ncdc.noaa.gov/pub/data/paleo/pages2k/pages2k-temperature-v2-2017/data-current-version/Asi-MONG020.Jacoby.2010.txt
Asi_145				tree	10.1126/science.1185188		https://www.ncdc.noaa.gov/paleo/study/12652	48.35	107.47	2900	MONG021	Mongolia	996	2002	1	TRW	trsgi	NA	air@surface	annual	positive		Ed Cook, Kevin J. Anchukaitis	https://www1.ncdc.noaa.gov/pub/data/paleo/pages2k/pages2k-temperature-v2-2017/data-current-version/Asi-MONG021.Jacoby.2010.txt
Asi_146				tree	10.1126/science.1185188		https://www.ncdc.noaa.gov/paleo/study/12652	49.37	94.88	2800	MONG033	Mongolia	1550	1997	1	TRW	trsgi	NA	air@surface	annual	positive		Ed Cook, Kevin J. Anchukaitis	https://www1.ncdc.noaa.gov/pub/data/paleo/pages2k/pages2k-temperature-v2-2017/data-current-version/Asi-MONG033.Jacoby.2010.txt
Asi_147				tree	10.1007/s00382-012-1611-x		https://www.ncdc.noaa.gov/paleo/study/12652	49.92	91.57	2800	MONG009	Mongolia	1326	1998	1	TRW	trsgi	NA	air@surface	summer	positive		Ed Cook, Kevin J. Anchukaitis	https://www1.ncdc.noaa.gov/pub/data/paleo/pages2k/pages2k-temperature-v2-2017/data-current-version/Asi-MONG009.Jacoby.2013.txt
Asi_148				tree	10.1007/s00382-012-1611-x		https://www.ncdc.noaa.gov/paleo/study/12652	48.17	99.87	3200	MONG015	Mongolia	1340	2000	1	TRW	trsgi	NA	air@surface	summer	positive		Ed Cook, Kevin J. Anchukaitis	https://www1.ncdc.noaa.gov/pub/data/paleo/pages2k/pages2k-temperature-v2-2017/data-current-version/Asi-MONG015.Jacoby.2013.txt
Asi_149				tree	10.1126/science.1185188		https://www.ncdc.noaa.gov/paleo/study/12652	48.5	88.5	3000	MONG024	Mongolia	1215	2004	1	TRW	trsgi	NA	air@surface	annual	positive		Ed Cook, Kevin J. Anchukaitis	https://www1.ncdc.noaa.gov/pub/data/paleo/pages2k/pages2k-temperature-v2-2017/data-current-version/Asi-MONG024.Jacoby.2010.txt
Asi_150				tree	10.1126/science.1185188		https://www.ncdc.noaa.gov/paleo/study/12652	48.7	88.8	4400	MONG025	Mongolia	1565	2004	1	TRW	trsgi	NA	air@surface	annual	positive	Elevation estimated from GoogleEarth; rounded to 100 m	Ed Cook, Kevin J. Anchukaitis	https://www1.ncdc.noaa.gov/pub/data/paleo/pages2k/pages2k-temperature-v2-2017/data-current-version/Asi-MONG025.Jacoby.2010.txt
Asi_151				tree	10.1126/science.1185188		https://www.ncdc.noaa.gov/paleo/study/12652	46.82	100.12	4400	MONG026	Mongolia	1411	2002	1	TRW	trsgi	NA	air@surface	annual	positive	Elevation estimated from GoogleEarth; rounded to 100 m	Ed Cook, Kevin J. Anchukaitis	https://www1.ncdc.noaa.gov/pub/data/paleo/pages2k/pages2k-temperature-v2-2017/data-current-version/Asi-MONG026.Jacoby.2010.txt
Asi_152				tree	10.1007/s00382-012-1611-x		https://www.ncdc.noaa.gov/paleo/study/12652	47.77	107	5900	MONG002	Mongolia	1506	1994	1	TRW	trsgi	NA	air@surface	summer	positive	Elevation estimated from GoogleEarth; rounded to 100 m	Ed Cook, Kevin J. Anchukaitis	https://www1.ncdc.noaa.gov/pub/data/paleo/pages2k/pages2k-temperature-v2-2017/data-current-version/Asi-MONG002.Jacoby.2013.txt
Asi_153				tree	10.1126/science.1185188		https://www.ncdc.noaa.gov/paleo/study/12652	48.83	111.68	1700	MONG028	Mongolia	1576	2001	1	TRW	trsgi	NA	air@surface	annual	positive	Elevation estimated from GoogleEarth; rounded to 100 m	Ed Cook, Kevin J. Anchukaitis	https://www1.ncdc.noaa.gov/pub/data/paleo/pages2k/pages2k-temperature-v2-2017/data-current-version/Asi-MONG028.Jacoby.2010.txt
Asi_154				tree	10.1126/science.1185188		https://www.ncdc.noaa.gov/paleo/study/12652	49.87	91.43	1700	MONG029	Mongolia	1249	1998	1	TRW	trsgi	NA	air@surface	annual	positive	Elevation estimated from GoogleEarth; rounded to 100 m	Ed Cook, Kevin J. Anchukaitis	https://www1.ncdc.noaa.gov/pub/data/paleo/pages2k/pages2k-temperature-v2-2017/data-current-version/Asi-MONG029.Jacoby.2010.txt
Asi_155				tree	10.1007/s00382-012-1611-x		https://www.ncdc.noaa.gov/paleo/study/14188	48.3	98.93	2500	SODAPS	Mongolia	46	1999	1	TRW	trsgi	NA	air@surface	summer	positive	Elevation estimated from GoogleEarth; rounded to 100 m	Ed Cook, Kevin J. Anchukaitis	https://www1.ncdc.noaa.gov/pub/data/paleo/pages2k/pages2k-temperature-v2-2017/data-current-version/Asi-SODAPS.PAGES2k.2013.txt
Asi_156				tree	10.1126/science.1185188		https://www.ncdc.noaa.gov/paleo/study/12652	49.38	94.88	4200	MONG030	Mongolia	1432	1998	1	TRW	trsgi	NA	air@surface	annual	positive	Elevation estimated from GoogleEarth; rounded to 100 m	Ed Cook, Kevin J. Anchukaitis	https://www1.ncdc.noaa.gov/pub/data/paleo/pages2k/pages2k-temperature-v2-2017/data-current-version/Asi-MONG030.Jacoby.2010.txt
Asi_157				tree	10.1007/s00382-012-1611-x		https://www.ncdc.noaa.gov/paleo/study/12652	47.27	100.03	4100	MONG010	Mongolia	1363	1999	1	TRW	trsgi	NA	air@surface	summer	positive	Elevation estimated from GoogleEarth; rounded to 100 m	Ed Cook, Kevin J. Anchukaitis	https://www1.ncdc.noaa.gov/pub/data/paleo/pages2k/pages2k-temperature-v2-2017/data-current-version/Asi-MONG010.Jacoby.2013.txt
Asi_158				tree	10.1007/s00382-012-1611-x		https://www.ncdc.noaa.gov/paleo/study/12652	47.43	100.42	4100	MONG014	Mongolia	1557	2002	1	TRW	trsgi	NA	air@surface	summer	positive	Elevation estimated from GoogleEarth; rounded to 100 m	Ed Cook, Kevin J. Anchukaitis	https://www1.ncdc.noaa.gov/pub/data/paleo/pages2k/pages2k-temperature-v2-2017/data-current-version/Asi-MONG014.Jacoby.2013.txt
Asi_159				tree	10.1007/s00382-012-1611-x		https://www.ncdc.noaa.gov/paleo/study/4700	49.7	91.55	2827	MONG007	Mongolia	1570	1995	1	TRW	trsgi	NA	air@surface	summer	positive		Ed Cook, Kevin J. Anchukaitis	https://www1.ncdc.noaa.gov/pub/data/paleo/pages2k/pages2k-temperature-v2-2017/data-current-version/Asi-MONG007.Schweingruber.2013.txt
Asi_160				tree	10.1175/JCLI3621.1		https://www.ncdc.noaa.gov/paleo/study/12652	48.98	103.22	2950	MONG012	Mongolia	1511	2002	1	TRW	trsgi	NA	air@surface	annual	positive		Ed Cook, Kevin J. Anchukaitis	https://www1.ncdc.noaa.gov/pub/data/paleo/pages2k/pages2k-temperature-v2-2017/data-current-version/Asi-MONG012.Jacoby.2006.txt
Asi_161				tree	10.1126/science.1185188		https://www.ncdc.noaa.gov/paleo/study/12652	48.25	97.4	3010	MONG031	Mongolia	1516	1998	1	TRW	trsgi	NA	air@surface	summer	positive		Ed Cook, Kevin J. Anchukaitis	https://www1.ncdc.noaa.gov/pub/data/paleo/pages2k/pages2k-temperature-v2-2017/data-current-version/Asi-MONG031.Jacoby.2010.txt
Asi_162				tree	10.1175/JCLI3621.1		https://www.ncdc.noaa.gov/paleo/study/12652	47.78	107.5	3050	MONG006	Mongolia	1582	1996	1	TRW	trsgi	NA	air@surface	annual	positive		Ed Cook, Kevin J. Anchukaitis	https://www1.ncdc.noaa.gov/pub/data/paleo/pages2k/pages2k-temperature-v2-2017/data-current-version/Asi-MONG006.Jacoby.2006.txt
Asi_163				tree	10.1175/JCLI3621.1		https://www.ncdc.noaa.gov/paleo/study/12652	48.13	100.27	3700	MONG011	Mongolia	1513	2001	1	TRW	trsgi	NA	air@surface	annual	positive	Elevation estimated from GoogleEarth; rounded to 100 m	Ed Cook, Kevin J. Anchukaitis	https://www1.ncdc.noaa.gov/pub/data/paleo/pages2k/pages2k-temperature-v2-2017/data-current-version/Asi-MONG011.Jacoby.2006.txt
Asi_164				tree	10.1126/science.1185188		https://www.ncdc.noaa.gov/paleo/study/12652	46.52	100.95	3600	MONG032	Mongolia	1340	2002	1	TRW	trsgi	NA	air@surface	summer	positive	Elevation estimated from GoogleEarth; rounded to 100 m	Ed Cook, Kevin J. Anchukaitis	https://www1.ncdc.noaa.gov/pub/data/paleo/pages2k/pages2k-temperature-v2-2017/data-current-version/Asi-MONG032.Jacoby.2010.txt
Asi_165				tree	10.1007/s00382-012-1611-x		https://www.ncdc.noaa.gov/paleo/study/14188	46.78	101.95	3700	Hushre	Mongolia	1503	2009	1	TRW	trsgi	NA	air@surface	summer	positive	Elevation estimated from GoogleEarth; rounded to 100 m	Ed Cook, Kevin J. Anchukaitis	https://www1.ncdc.noaa.gov/pub/data/paleo/pages2k/pages2k-temperature-v2-2017/data-current-version/Asi-Hushre.PAGES2k.2013.txt
Asi_166				tree	10.1007/s00382-012-1611-x		https://www.ncdc.noaa.gov/paleo/study/12652	47.95	107.45	3700	MONG004	Mongolia	1590	2002	1	TRW	trsgi	NA	air@surface	summer	positive	Elevation estimated from GoogleEarth; rounded to 100 m	Ed Cook, Kevin J. Anchukaitis	https://www1.ncdc.noaa.gov/pub/data/paleo/pages2k/pages2k-temperature-v2-2017/data-current-version/Asi-MONG004.Jacoby.2013.txt
Asi_167				tree	10.1007/s00382-012-1611-x		https://www.ncdc.noaa.gov/paleo/study/3757	29.48	82.08	3700	NEPA003	Nepal	1420	1997	1	TRW	trsgi	NA	air@surface	summer	positive	Elevation estimated from GoogleEarth; rounded to 100 m	Ed Cook, Kevin J. Anchukaitis	https://www1.ncdc.noaa.gov/pub/data/paleo/pages2k/pages2k-temperature-v2-2017/data-current-version/Asi-NEPA003.Krusic.2013.txt
Asi_168				tree	10.1007/s00382-012-1611-x		https://www.ncdc.noaa.gov/paleo/study/3766	27.7	86.45	3700	NEPA010	Nepal	1417	1998	1	TRW	trsgi	NA	air@surface	summer	positive	Elevation estimated from GoogleEarth; rounded to 100 m	Ed Cook, Kevin J. Anchukaitis	https://www1.ncdc.noaa.gov/pub/data/paleo/pages2k/pages2k-temperature-v2-2017/data-current-version/Asi-NEPA010.Krusic.2013.txt
Asi_169				tree	10.1007/s00382-012-1611-x		https://www.ncdc.noaa.gov/paleo/study/3771	27.7	86.28	3400	NEPA014	Nepal	1546	1998	1	TRW	trsgi	NA	air@surface	summer	positive	Elevation estimated from GoogleEarth; rounded to 100 m	Ed Cook, Kevin J. Anchukaitis	https://www1.ncdc.noaa.gov/pub/data/paleo/pages2k/pages2k-temperature-v2-2017/data-current-version/Asi-NEPA014.Krusic.2013.txt
Asi_170				tree	10.1007/s00382-012-1611-x		https://www.ncdc.noaa.gov/paleo/study/3772	28.38	83.7	3600	NEPA015	Nepal	1395	1997	1	TRW	trsgi	NA	air@surface	summer	positive	Elevation estimated from GoogleEarth; rounded to 100 m	Ed Cook, Kevin J. Anchukaitis	https://www1.ncdc.noaa.gov/pub/data/paleo/pages2k/pages2k-temperature-v2-2017/data-current-version/Asi-NEPA015.Krusic.2013.txt
Asi_171				tree	10.1007/s00382-012-1611-x		https://www.ncdc.noaa.gov/paleo/study/3775	27.73	86.33	3600	NEPA018	Nepal	1445	1998	1	TRW	trsgi	NA	air@surface	summer	positive	Elevation estimated from GoogleEarth; rounded to 100 m	Ed Cook, Kevin J. Anchukaitis	https://www1.ncdc.noaa.gov/pub/data/paleo/pages2k/pages2k-temperature-v2-2017/data-current-version/Asi-NEPA018.Krusic.2013.txt
Asi_172				tree	10.1007/s00382-012-1611-x		https://www.ncdc.noaa.gov/paleo/study/3778	29.47	82.12	6400	NEPA019	Nepal	1530	1997	1	TRW	trsgi	NA	air@surface	summer	positive	Elevation estimated from GoogleEarth; rounded to 100 m	Ed Cook, Kevin J. Anchukaitis	https://www1.ncdc.noaa.gov/pub/data/paleo/pages2k/pages2k-temperature-v2-2017/data-current-version/Asi-NEPA019.Krusic.2013.txt
Asi_173				tree	10.1007/s00382-012-1611-x		https://www.ncdc.noaa.gov/paleo/study/3780	29.52	82.03	4000	NEPA025	Nepal	1566	1997	1	TRW	trsgi	NA	air@surface	summer	positive	Elevation estimated from GoogleEarth; rounded to 100 m	Ed Cook, Kevin J. Anchukaitis	https://www1.ncdc.noaa.gov/pub/data/paleo/pages2k/pages2k-temperature-v2-2017/data-current-version/Asi-NEPA025.Krusic.2013.txt
Asi_174				tree	10.1007/s00382-012-1611-x		https://www.ncdc.noaa.gov/paleo/study/3786	28.18	85.43	4000	NEPA029	Nepal	1559	1994	1	TRW	trsgi	NA	air@surface	summer	positive	Elevation estimated from GoogleEarth; rounded to 100 m	Ed Cook, Kevin J. Anchukaitis	https://www1.ncdc.noaa.gov/pub/data/paleo/pages2k/pages2k-temperature-v2-2017/data-current-version/Asi-NEPA029.Krusic.2013.txt
Asi_175				tree	10.1007/s00382-012-1611-x		https://www.ncdc.noaa.gov/paleo/study/3787	27.78	87.27	3200	NEPA030	Nepal	856	1996	1	TRW	trsgi	NA	air@surface	summer	positive	Elevation estimated from GoogleEarth; rounded to 100 m	Ed Cook, Kevin J. Anchukaitis	https://www1.ncdc.noaa.gov/pub/data/paleo/pages2k/pages2k-temperature-v2-2017/data-current-version/Asi-NEPA030.Krusic.2013.txt
Asi_176				tree	10.1007/s00382-012-1611-x		https://www.ncdc.noaa.gov/paleo/study/3789	27.67	87.2	3300	NEPA032	Nepal	1546	1996	1	TRW	trsgi	NA	air@surface	summer	positive	Elevation estimated from GoogleEarth; rounded to 100 m	Ed Cook, Kevin J. Anchukaitis	https://www1.ncdc.noaa.gov/pub/data/paleo/pages2k/pages2k-temperature-v2-2017/data-current-version/Asi-NEPA032.Krusic.2013.txt
Asi_177				tree	10.1007/s00382-012-1611-x		https://www.ncdc.noaa.gov/paleo/study/3793	27.73	87.2	2300	NEPA036	Nepal	1509	1996	1	TRW	trsgi	NA	air@surface	summer	positive	Elevation estimated from GoogleEarth; rounded to 100 m	Ed Cook, Kevin J. Anchukaitis	https://www1.ncdc.noaa.gov/pub/data/paleo/pages2k/pages2k-temperature-v2-2017/data-current-version/Asi-NEPA036.Krusic.2013.txt
Asi_178				tree	10.1007/s00382-012-1611-x		https://www.ncdc.noaa.gov/paleo/study/14188	28.77	83.73	2500	BURGPW	Nepal	1303	1996	1	TRW	trsgi	NA	air@surface	summer	positive	Elevation estimated from GoogleEarth; rounded to 100 m	Ed Cook, Kevin J. Anchukaitis	https://www1.ncdc.noaa.gov/pub/data/paleo/pages2k/pages2k-temperature-v2-2017/data-current-version/Asi-BURGPW.PAGES2k.2013.txt
Asi_179				tree	10.1007/s00382-012-1611-x		https://www.ncdc.noaa.gov/paleo/study/3776	27.5	88.02	3400	NEPA021	Nepal	1525	1999	1	TRW	trsgi	NA	air@surface	summer	positive	Elevation estimated from GoogleEarth; rounded to 100 m	Ed Cook, Kevin J. Anchukaitis	https://www1.ncdc.noaa.gov/pub/data/paleo/pages2k/pages2k-temperature-v2-2017/data-current-version/Asi-NEPA021.Krusic.2013.txt
Asi_180				tree	10.1007/s00382-012-1611-x		https://www.ncdc.noaa.gov/paleo/study/3784	27.5	87.98	3300	NEPA027	Nepal	1561	1999	1	TRW	trsgi	NA	air@surface	summer	positive	Elevation estimated from GoogleEarth; rounded to 100 m	Ed Cook, Kevin J. Anchukaitis	https://www1.ncdc.noaa.gov/pub/data/paleo/pages2k/pages2k-temperature-v2-2017/data-current-version/Asi-NEPA027.Krusic.2013.txt
Asi_181				tree	10.1126/science.1185188		https://www.ncdc.noaa.gov/paleo/study/3796	27.83	88.02	3300	NEPA042	Nepal	1500	1999	1	TRW	trsgi	NA	air@surface	annual	positive	Elevation estimated from GoogleEarth; rounded to 100 m	Ed Cook, Kevin J. Anchukaitis	https://www1.ncdc.noaa.gov/pub/data/paleo/pages2k/pages2k-temperature-v2-2017/data-current-version/Asi-NEPA042.Krusic.2010.txt
Asi_182				tree	10.1007/s00382-012-1611-x		https://www.ncdc.noaa.gov/paleo/study/14188	27.73	87.2	3300	NEPA036	Nepal	1509	1999	1	TRW	trsgi	NA	air@surface	summer	positive	Elevation estimated from GoogleEarth; rounded to 100 m	Ed Cook, Kevin J. Anchukaitis	https://www1.ncdc.noaa.gov/pub/data/paleo/pages2k/pages2k-temperature-v2-2017/data-current-version/Asi-ENEPAB.PAGES2k.2013.txt
Asi_183				tree	10.1007/s00382-012-1611-x		https://www.ncdc.noaa.gov/paleo/study/14188	35.17	75.5	2000	ESPPAK	Pakistan	700	1993	1	TRW	trsgi	NA	air@surface	summer	positive		Ed Cook, Kevin J. Anchukaitis	https://www1.ncdc.noaa.gov/pub/data/paleo/pages2k/pages2k-temperature-v2-2017/data-current-version/Asi-ESPPAK.PAGES2k.2013.txt
Asi_184				tree	10.1007/s00382-012-1611-x		https://www.ncdc.noaa.gov/paleo/study/15312	35.33	74.8	3300	PAKI017	Pakistan	1505	2005	1	TRW	trsgi	NA	air@surface	summer	positive	Elevation estimated from GoogleEarth; rounded to 100 m	Ed Cook, Kevin J. Anchukaitis	https://www1.ncdc.noaa.gov/pub/data/paleo/pages2k/pages2k-temperature-v2-2017/data-current-version/Asi-PAKI017.Cook.2013.txt
Asi_185				tree	10.1007/s00382-012-1611-x		https://www.ncdc.noaa.gov/paleo/study/15313	35.33	74.8	3200	PAKI018	Pakistan	1317	2005	1	TRW	trsgi	NA	air@surface	summer	positive	Elevation estimated from GoogleEarth; rounded to 100 m	Ed Cook, Kevin J. Anchukaitis	https://www1.ncdc.noaa.gov/pub/data/paleo/pages2k/pages2k-temperature-v2-2017/data-current-version/Asi-PAKI018.Cook.2013.txt
Asi_186				tree	10.1007/s00468-006-0104-0		https://www.ncdc.noaa.gov/paleo/study/10714	36.03	74.58	3200	PAKI001	Pakistan	1593	1993	1	TRW	trsgi	NA	air@surface	annual	positive	Elevation estimated from GoogleEarth; rounded to 100 m	Ed Cook, Kevin J. Anchukaitis	https://www1.ncdc.noaa.gov/pub/data/paleo/pages2k/pages2k-temperature-v2-2017/data-current-version/Asi-PAKI001.Esper.2007.txt
Asi_187				tree	10.1007/s00468-006-0104-0		https://www.ncdc.noaa.gov/paleo/study/10715	36.03	74.58	5000	PAKI002	Pakistan	1369	1993	1	TRW	trsgi	NA	air@surface	annual	positive	Elevation estimated from GoogleEarth; rounded to 100 m	Ed Cook, Kevin J. Anchukaitis	https://www1.ncdc.noaa.gov/pub/data/paleo/pages2k/pages2k-temperature-v2-2017/data-current-version/Asi-PAKI002.Esper.2007.txt
Asi_188				tree	10.1007/s00468-006-0104-0		https://www.ncdc.noaa.gov/paleo/study/10716	36.03	74.58	3300	PAKI003	Pakistan	1438	1993	1	TRW	trsgi	NA	air@surface	annual	positive	Elevation estimated from GoogleEarth; rounded to 100 m	Ed Cook, Kevin J. Anchukaitis	https://www1.ncdc.noaa.gov/pub/data/paleo/pages2k/pages2k-temperature-v2-2017/data-current-version/Asi-PAKI003.Esper.2007.txt
Asi_189				tree	10.1007/s00468-006-0104-0		https://www.ncdc.noaa.gov/paleo/study/10717	36.03	74.58	3800	PAKI004	Pakistan	1240	1993	1	TRW	trsgi	NA	air@surface	annual	positive	Elevation estimated from GoogleEarth; rounded to 100 m	Ed Cook, Kevin J. Anchukaitis	https://www1.ncdc.noaa.gov/pub/data/paleo/pages2k/pages2k-temperature-v2-2017/data-current-version/Asi-PAKI004.Esper.2007.txt
Asi_190				tree	10.1007/s00382-012-1611-x		https://www.ncdc.noaa.gov/paleo/study/15315	35.68	71.63	3000	PAKI020	Pakistan	1411	2006	1	TRW	trsgi	NA	air@surface	summer	positive	Elevation estimated from GoogleEarth; rounded to 100 m	Ed Cook, Kevin J. Anchukaitis	https://www1.ncdc.noaa.gov/pub/data/paleo/pages2k/pages2k-temperature-v2-2017/data-current-version/Asi-PAKI020.Cook.2013.txt
Asi_191				tree	10.1007/s00382-012-1611-x		https://www.ncdc.noaa.gov/paleo/study/15316	35.68	71.63	3450	PAKI021	Pakistan	1403	2006	1	TRW	trsgi	NA	air@surface	summer	positive		Ed Cook, Kevin J. Anchukaitis	https://www1.ncdc.noaa.gov/pub/data/paleo/pages2k/pages2k-temperature-v2-2017/data-current-version/Asi-PAKI021.Cook.2013.txt
Asi_192				tree	10.1007/s00382-012-1611-x		https://www.ncdc.noaa.gov/paleo/study/15317	35.9	71.73	3600	PAKI022	Pakistan	1537	2006	1	TRW	trsgi	NA	air@surface	summer	positive		Ed Cook, Kevin J. Anchukaitis	https://www1.ncdc.noaa.gov/pub/data/paleo/pages2k/pages2k-temperature-v2-2017/data-current-version/Asi-PAKI022.Cook.2013.txt
Asi_193				tree	10.1007/s00382-012-1611-x		https://www.ncdc.noaa.gov/paleo/study/15318	35.9	71.73	3000	PAKI023	Pakistan	1260	2006	1	TRW	trsgi	NA	air@surface	summer	positive		Ed Cook, Kevin J. Anchukaitis	https://www1.ncdc.noaa.gov/pub/data/paleo/pages2k/pages2k-temperature-v2-2017/data-current-version/Asi-PAKI023.Cook.2013.txt
Asi_194				tree	10.1007/s00382-012-1611-x		https://www.ncdc.noaa.gov/paleo/study/15319	35.03	74.58	1830	PAKI024	Pakistan	1394	2005	1	TRW	trsgi	NA	air@surface	summer	positive		Ed Cook, Kevin J. Anchukaitis	https://www1.ncdc.noaa.gov/pub/data/paleo/pages2k/pages2k-temperature-v2-2017/data-current-version/Asi-PAKI024.Cook.2013.txt
Asi_195				tree	10.1007/s00468-006-0104-0	10.1007/s00382-012-1611-x	https://www.ncdc.noaa.gov/paleo/study/12767	36.33	74.03	3500	PAKI006	Pakistan	1032	1993	1	TRW	trsgi	NA	air@surface	annual	positive		Ed Cook, Kevin J. Anchukaitis	https://www1.ncdc.noaa.gov/pub/data/paleo/pages2k/pages2k-temperature-v2-2017/data-current-version/Asi-PAKI006.Esper.2007.txt
Asi_196				tree	10.1007/s00468-006-0104-0	10.1007/s00382-012-1611-x	https://www.ncdc.noaa.gov/paleo/study/12768	36.33	74.03	3330	PAKI007	Pakistan	1141	1993	1	TRW	trsgi	NA	air@surface	annual	positive		Ed Cook, Kevin J. Anchukaitis	https://www1.ncdc.noaa.gov/pub/data/paleo/pages2k/pages2k-temperature-v2-2017/data-current-version/Asi-PAKI007.Esper.2007.txt
Asi_197				tree	10.1007/s00382-012-1611-x		https://www.ncdc.noaa.gov/paleo/study/15320	35.45	74.78	2760	PAKI025	Pakistan	1290	2007	1	TRW	trsgi	NA	air@surface	summer	positive		Ed Cook, Kevin J. Anchukaitis	https://www1.ncdc.noaa.gov/pub/data/paleo/pages2k/pages2k-temperature-v2-2017/data-current-version/Asi-PAKI025.Cook.2013.txt
Asi_198				tree	10.1007/s00382-012-1611-x		https://www.ncdc.noaa.gov/paleo/study/15322	35.35	71.93	2670	PAKI027	Pakistan	1511	2006	1	TRW	trsgi	NA	air@surface	summer	positive		Ed Cook, Kevin J. Anchukaitis	https://www1.ncdc.noaa.gov/pub/data/paleo/pages2k/pages2k-temperature-v2-2017/data-current-version/Asi-PAKI027.Cook.2013.txt
Asi_199				tree	10.1007/s00382-012-1611-x		https://www.ncdc.noaa.gov/paleo/study/15323	35.4	74.12	2880	PAKI028	Pakistan	1559	2007	1	TRW	trsgi	NA	air@surface	summer	positive		Ed Cook, Kevin J. Anchukaitis	https://www1.ncdc.noaa.gov/pub/data/paleo/pages2k/pages2k-temperature-v2-2017/data-current-version/Asi-PAKI028.Cook.2013.txt
Asi_200				tree	10.1007/s00382-012-1611-x		https://www.ncdc.noaa.gov/paleo/study/15324	35.83	74.33	3200	PAKI029	Pakistan	1523	2008	1	TRW	trsgi	NA	air@surface	summer	positive		Ed Cook, Kevin J. Anchukaitis	https://www1.ncdc.noaa.gov/pub/data/paleo/pages2k/pages2k-temperature-v2-2017/data-current-version/Asi-PAKI029.Cook.2013.txt
Asi_201				tree	10.1007/s00382-012-1611-x		https://www.ncdc.noaa.gov/paleo/study/15325	35.88	74.18	3630	PAKI030	Pakistan	1574	2008	1	TRW	trsgi	NA	air@surface	summer	positive		Ed Cook, Kevin J. Anchukaitis	https://www1.ncdc.noaa.gov/pub/data/paleo/pages2k/pages2k-temperature-v2-2017/data-current-version/Asi-PAKI030.Cook.2013.txt
Asi_202				tree	10.1007/s00468-006-0104-0	10.1007/s00382-012-1611-x	https://www.ncdc.noaa.gov/paleo/study/12782	36.58	75.08	1500	PAKI009	Pakistan	476	1990	1	TRW	trsgi	NA	air@surface	summer	positive	Elevation estimated from GoogleEarth; rounded to 100 m	Ed Cook, Kevin J. Anchukaitis	https://www1.ncdc.noaa.gov/pub/data/paleo/pages2k/pages2k-temperature-v2-2017/data-current-version/Asi-PAKI009.Esper.2007.txt
Asi_203				tree	10.1007/s00468-006-0104-0	10.1007/s00382-012-1611-x	https://www.ncdc.noaa.gov/paleo/study/12783	36.58	75.08	3740	PAKI010	Pakistan	968	1990	1	TRW	trsgi	NA	air@surface	summer	positive		Ed Cook, Kevin J. Anchukaitis	https://www1.ncdc.noaa.gov/pub/data/paleo/pages2k/pages2k-temperature-v2-2017/data-current-version/Asi-PAKI010.Esper.2007.txt
Asi_204				tree	10.1007/s00468-006-0104-0	10.1007/s00382-012-1611-x	https://www.ncdc.noaa.gov/paleo/study/12784	36.58	75.08	3276	PAKI011	Pakistan	554	1990	1	TRW	trsgi	NA	air@surface	summer	positive		Ed Cook, Kevin J. Anchukaitis	https://www1.ncdc.noaa.gov/pub/data/paleo/pages2k/pages2k-temperature-v2-2017/data-current-version/Asi-PAKI011.Esper.2007.txt
Asi_205				tree	10.1007/s00468-006-0104-0	10.1007/s00382-012-1611-x	https://www.ncdc.noaa.gov/paleo/study/12785	36.58	75.08	3033	PAKI012	Pakistan	1069	1990	1	TRW	trsgi	NA	air@surface	summer	positive		Ed Cook, Kevin J. Anchukaitis	https://www1.ncdc.noaa.gov/pub/data/paleo/pages2k/pages2k-temperature-v2-2017/data-current-version/Asi-PAKI012.Esper.2007.txt
Asi_206				tree	10.1007/s00382-012-1611-x		https://www.ncdc.noaa.gov/paleo/study/15327	35.5	74.08	3600	PAKI031	Pakistan	1296	2007	1	TRW	trsgi	NA	air@surface	summer	positive	Elevation estimated from GoogleEarth; rounded to 100 m	Ed Cook, Kevin J. Anchukaitis	https://www1.ncdc.noaa.gov/pub/data/paleo/pages2k/pages2k-temperature-v2-2017/data-current-version/Asi-PAKI031.Cook.2013.txt
Asi_207				tree	10.1007/s00382-012-1611-x		https://www.ncdc.noaa.gov/paleo/study/15330	35.5	74.75	3600	PAKI033	Pakistan	1362	2007	1	TRW	trsgi	NA	air@surface	summer	positive	Elevation estimated from GoogleEarth; rounded to 100 m	Ed Cook, Kevin J. Anchukaitis	https://www1.ncdc.noaa.gov/pub/data/paleo/pages2k/pages2k-temperature-v2-2017/data-current-version/Asi-PAKI033.Cook.2013.txt
Asi_208				tree	10.1007/s00382-012-1611-x		https://www.ncdc.noaa.gov/paleo/study/15332	36.15	74.18	3900	PAKI035	Pakistan	1497	2009	1	TRW	trsgi	NA	air@surface	summer	positive	Elevation estimated from GoogleEarth; rounded to 100 m	Ed Cook, Kevin J. Anchukaitis	https://www1.ncdc.noaa.gov/pub/data/paleo/pages2k/pages2k-temperature-v2-2017/data-current-version/Asi-PAKI035.Cook.2013.txt
Asi_209				tree	10.1007/s00382-012-1611-x		https://www.ncdc.noaa.gov/paleo/study/15333	36.15	74.18	3900	PAKI036	Pakistan	1387	2005	1	TRW	trsgi	NA	air@surface	summer	positive	Elevation estimated from GoogleEarth; rounded to 100 m	Ed Cook, Kevin J. Anchukaitis	https://www1.ncdc.noaa.gov/pub/data/paleo/pages2k/pages2k-temperature-v2-2017/data-current-version/Asi-PAKI036.Cook.2013.txt
Asi_210				tree	10.1007/s00468-006-0104-0	10.1007/s00382-012-1611-x	https://www.ncdc.noaa.gov/paleo/study/12787	35.17	75.5	3100	PAKI014	Pakistan	1412	1993	1	TRW	trsgi	NA	air@surface	annual	positive		Ed Cook, Kevin J. Anchukaitis	https://www1.ncdc.noaa.gov/pub/data/paleo/pages2k/pages2k-temperature-v2-2017/data-current-version/Asi-PAKI014.Esper.2007.txt
Asi_211				tree	10.1007/s00468-006-0104-0	10.1007/s00382-012-1611-x	https://www.ncdc.noaa.gov/paleo/study/12788	35.17	75.5	3300	PAKI015	Pakistan	736	1993	1	TRW	trsgi	NA	air@surface	annual	positive		Ed Cook, Kevin J. Anchukaitis	https://www1.ncdc.noaa.gov/pub/data/paleo/pages2k/pages2k-temperature-v2-2017/data-current-version/Asi-PAKI015.Esper.2007.txt
Asi_212				tree	10.1007/s00468-006-0104-0	10.1007/s00382-012-1611-x	https://www.ncdc.noaa.gov/paleo/study/12789	35.17	75.5	3050	PAKI016	Pakistan	388	1993	1	TRW	trsgi	NA	air@surface	annual	positive		Ed Cook, Kevin J. Anchukaitis	https://www1.ncdc.noaa.gov/pub/data/paleo/pages2k/pages2k-temperature-v2-2017/data-current-version/Asi-PAKI016.Esper.2007.txt
Asi_213				tree	10.1007/s00382-012-1611-x		https://www.ncdc.noaa.gov/paleo/study/15337	35	70.78	3750	PAKI039	Afghanistan	1569	2007	1	TRW	trsgi	NA	air@surface	annual	positive		Ed Cook, Kevin J. Anchukaitis	https://www1.ncdc.noaa.gov/pub/data/paleo/pages2k/pages2k-temperature-v2-2017/data-current-version/Asi-PAKI039.Cook.2013.txt
Asi_214				tree	10.1016/j.dendro.2010.08.007		https://www.ncdc.noaa.gov/paleo/study/15338	35.35	71.8	3900	PAKI040	Pakistan	1472	2005	1	TRW	trsgi	NA	air@surface	annual	positive	Elevation estimated from GoogleEarth; rounded to 100 m	Ed Cook, Kevin J. Anchukaitis	https://www1.ncdc.noaa.gov/pub/data/paleo/pages2k/pages2k-temperature-v2-2017/data-current-version/Asi-PAKI040.Cook.2011.txt
Asi_215				tree	10.1007/s00382-012-1611-x		https://www.ncdc.noaa.gov/paleo/study/14188	35.88	74.88	3100	HRPCSM	Pakistan	1467	2009	1	TRW	trsgi	NA	air@surface	summer	positive	Elevation estimated from GoogleEarth; rounded to 100 m	Ed Cook, Kevin J. Anchukaitis	https://www1.ncdc.noaa.gov/pub/data/paleo/pages2k/pages2k-temperature-v2-2017/data-current-version/Asi-HRPCSM.PAGES2k.2013.txt
Asi_216				tree	10.1007/s00382-012-1611-x		https://www.ncdc.noaa.gov/paleo/study/14188	51.83	143.13	3300	NOGSAK	Russian Federation	1570	2003	1	TRW	trsgi	NA	air@surface	summer	positive	Elevation estimated from GoogleEarth; rounded to 100 m	Ed Cook, Kevin J. Anchukaitis	https://www1.ncdc.noaa.gov/pub/data/paleo/pages2k/pages2k-temperature-v2-2017/data-current-version/Asi-NOGSAK.PAGES2k.2013.txt
Asi_217				tree	10.1007/s00382-012-1611-x		https://www.ncdc.noaa.gov/paleo/study/14928	31.95	98.87	3300	CHIN042	China	1519	1996	1	TRW	trsgi	NA	air@surface	summer	positive	Elevation estimated from GoogleEarth; rounded to 100 m	Ed Cook, Kevin J. Anchukaitis	https://www1.ncdc.noaa.gov/pub/data/paleo/pages2k/pages2k-temperature-v2-2017/data-current-version/Asi-CHIN042.Brauning.2013.txt
Asi_218				tree	10.1007/s00382-012-1611-x		https://www.ncdc.noaa.gov/paleo/study/15129	31.12	97.03	2500	CHIN047	China	1406	1994	1	TRW	trsgi	NA	air@surface	summer	positive	Elevation estimated from GoogleEarth; rounded to 100 m	Ed Cook, Kevin J. Anchukaitis	https://www1.ncdc.noaa.gov/pub/data/paleo/pages2k/pages2k-temperature-v2-2017/data-current-version/Asi-CHIN047.Brauning.2013.txt
Asi_219				tree	10.1007/s00382-012-1611-x		https://www.ncdc.noaa.gov/paleo/study/15131	31.23	96.48	3500	CHIN049	China	1547	1994	1	TRW	trsgi	NA	air@surface	summer	positive		Ed Cook, Kevin J. Anchukaitis	https://www1.ncdc.noaa.gov/pub/data/paleo/pages2k/pages2k-temperature-v2-2017/data-current-version/Asi-CHIN049.Brauning.2013.txt
Asi_220				tree	10.1007/s00382-012-1611-x		https://www.ncdc.noaa.gov/paleo/study/14929	29.3	91.97	3900	CHIN043	China	1217	1998	1	TRW	trsgi	NA	air@surface	summer	positive		Ed Cook, Kevin J. Anchukaitis	https://www1.ncdc.noaa.gov/pub/data/paleo/pages2k/pages2k-temperature-v2-2017/data-current-version/Asi-CHIN043.Brauning.2013.txt
Asi_221				tree	10.1007/s00382-012-1611-x		https://www.ncdc.noaa.gov/paleo/study/15128	31.12	97.03	3150	CHIN046	China	449	2004	1	TRW	trsgi	NA	air@surface	summer	positive		Ed Cook, Kevin J. Anchukaitis	https://www1.ncdc.noaa.gov/pub/data/paleo/pages2k/pages2k-temperature-v2-2017/data-current-version/Asi-CHIN046.Brauning.2013.txt
Asi_222				tree	10.1007/s00382-012-1611-x		https://www.ncdc.noaa.gov/paleo/study/14948	29.07	93.95	2400	CHIN044	China	1047	1993	1	TRW	trsgi	NA	air@surface	summer	positive	Elevation estimated from GoogleEarth; rounded to 100 m	Ed Cook, Kevin J. Anchukaitis	https://www1.ncdc.noaa.gov/pub/data/paleo/pages2k/pages2k-temperature-v2-2017/data-current-version/Asi-CHIN044.Brauning.2013.txt
Asi_223				tree	10.1007/s00382-012-1611-x		https://www.ncdc.noaa.gov/paleo/study/15048	29.62	94.67	2300	CHIN045	China	1568	1993	1	TRW	trsgi	NA	air@surface	summer	positive	Elevation estimated from GoogleEarth; rounded to 100 m	Ed Cook, Kevin J. Anchukaitis	https://www1.ncdc.noaa.gov/pub/data/paleo/pages2k/pages2k-temperature-v2-2017/data-current-version/Asi-CHIN045.Brauning.2013.txt
Asi_224				tree	10.1007/s00382-012-1611-x		https://www.ncdc.noaa.gov/paleo/study/15130	30.3	91.52	700	CHIN048	China	1080	1998	1	TRW	trsgi	NA	air@surface	summer	positive	Elevation estimated from GoogleEarth; rounded to 100 m	Ed Cook, Kevin J. Anchukaitis	https://www1.ncdc.noaa.gov/pub/data/paleo/pages2k/pages2k-temperature-v2-2017/data-current-version/Asi-CHIN048.Brauning.2013.txt
Asi_225				tree	10.1007/s00382-012-1611-x		https://www.ncdc.noaa.gov/paleo/study/14188	29.35	92	2900	CENTIB	China	1285	2008	1	TRW	trsgi	NA	air@surface	summer	positive	Elevation estimated from GoogleEarth; rounded to 100 m	Ed Cook, Kevin J. Anchukaitis	https://www1.ncdc.noaa.gov/pub/data/paleo/pages2k/pages2k-temperature-v2-2017/data-current-version/Asi-CENTIB.PAGES2k.2013.txt
Asi_226				tree	10.1126/science.1185188		https://www.ncdc.noaa.gov/paleo/study/12644	19.28	98.93	3900	TH001	Thailand	1558	2005	1	TRW	trsgi	NA	air@surface	annual	positive		Ed Cook, Kevin J. Anchukaitis	https://www1.ncdc.noaa.gov/pub/data/paleo/pages2k/pages2k-temperature-v2-2017/data-current-version/Asi-TH001.Buckley.2010.txt
Asi_227				tree	10.1126/science.1185188		https://www.ncdc.noaa.gov/paleo/study/12634	24.53	121.38	3800	TW001	Taiwan	907	2007	1	TRW	trsgi	NA	air@surface	annual	positive		Ed Cook, Kevin J. Anchukaitis	https://www1.ncdc.noaa.gov/pub/data/paleo/pages2k/pages2k-temperature-v2-2017/data-current-version/Asi-TW001.Wright.2010.txt
Asi_228				tree	10.1007/s00382-008-0454-y		https://www.ncdc.noaa.gov/paleo/study/15352	21.67	104.1	3600	MCCHFH	Vietnam	1470	2004	1	TRW	trsgi	NA	air@surface	annual	positive		Masaki Sano	https://www1.ncdc.noaa.gov/pub/data/paleo/pages2k/pages2k-temperature-v2-2017/data-current-version/Asi-MCCHFH.Sano.2008.txt
Asi_229				tree	10.1073/pnas.0910827107		https://www.ncdc.noaa.gov/paleo/study/10453	12.22	108.73	3900	VIET001	Vietnam	1030	2008	1	TRW	trsgi	NA	air@surface	annual	positive		Ed Cook, Kevin J. Anchukaitis	https://www1.ncdc.noaa.gov/pub/data/paleo/pages2k/pages2k-temperature-v2-2017/data-current-version/Asi-VIET001.Buckley.2010.txt
Asi_230				documents	no doi; see Table 1		this study	29	113	3000	Central China	China	1470	1990	10	historic	temperature	index	air@surface	1 2 3 4 5 6 7 8 9 10 11 12	positive	Decadal resolution. Elevation estimated from GoogleEarth; rounded to 100 m	Zhixin Hao	https://www1.ncdc.noaa.gov/pub/data/paleo/pages2k/pages2k-temperature-v2-2017/data-current-version/Asi-CentralChina.Wang.1998.txt
Asi_231				lake sediment	10.1177/0959683611430413		this study	42.17	126.36	1000	Sihailongwa lake	China	391.8	2002	19	alkenone	temperature	degC	lake@surface	growing season	positive	Elevation estimated from GoogleEarth; rounded to 100 m	Chenxi Xu	https://www1.ncdc.noaa.gov/pub/data/paleo/pages2k/pages2k-temperature-v2-2017/data-current-version/Asi-SihailongwaLake.Chu.2011.txt
Asi_232				glacier ice	10.1126/science.289.5486.1916		https://www.ncdc.noaa.gov/paleo/study/11180	28.38	85.72	7200	Dasuopu	China	1450	1996	1	d18O	d18O	permil	air@condensationLevel	1 2 3 4 5 6 7 8 9 10 11 12	positive	Oxygen isotopes show positive correlation with NH temperature anomalies. Elevation estimated from GoogleEarth; rounded to 100 m	Chenxi Xu	https://www1.ncdc.noaa.gov/pub/data/paleo/pages2k/pages2k-temperature-v2-2017/data-current-version/Asi-Dasuopu.Thompson.2000.txt
Asi_233				documents	no doi; see Table 1		this study	30	117.5	2600	East China	China	1470	1970	10	historic	temperature	index	air@surface	winter	positive	Decadal resolution. Elevation estimated from GoogleEarth; rounded to 100 m	Zhixin Hao	https://www1.ncdc.noaa.gov/pub/data/paleo/pages2k/pages2k-temperature-v2-2017/data-current-version/Asi-EastChina.Wang.1990.txt
Asi_234				documents	no doi; see Table 1		this study	34	120	3300	East China region	China	1380	1990	10	historic	temperature	index	air@surface	1 2 3 4 5 6 7 8 9 10 11 12	positive	decadal resolution	Zhixin Hao	https://www1.ncdc.noaa.gov/pub/data/paleo/pages2k/pages2k-temperature-v2-2017/data-current-version/Asi-EastChina.Wang.1998.txt
Asi_235				documents	no doi; see Table 1		this study	24	121	3700	Fujian and Taiwan	Taiwan	1500	1960	10	historic	temperature	index	air@surface	1 2 3 4 5 6 7 8 9 10 11 12	positive	decadal resolution	Zhixin Hao	https://www1.ncdc.noaa.gov/pub/data/paleo/pages2k/pages2k-temperature-v2-2017/data-current-version/Asi-Fujian.Wang.1998.txt
Asi_236				documents	no doi; see Table 1		this study	23.16	113.23	3900	Guangdong	China	1470	1940	10	historic	temperature	index	air@surface	winter	positive	decadal resolution	Zhixin Hao	https://www1.ncdc.noaa.gov/pub/data/paleo/pages2k/pages2k-temperature-v2-2017/data-current-version/Asi-Guangdong.Zheng.1982.txt
Asi_237				documents	no doi; see Table 1		this study	23.5	112.5	2480	Guangdong and Guangxi province	China	1470	1960	10	historic	temperature	index	air@surface	winter	positive	decadal resolution	Zhixin Hao	https://www1.ncdc.noaa.gov/pub/data/paleo/pages2k/pages2k-temperature-v2-2017/data-current-version/Asi-GuangdongAndGuangxi.Zhang.1980.txt
Asi_238				glacier ice	10.1126/science.276.5320.1821		https://www.ncdc.noaa.gov/paleo/study/12426	35.28	81.48	6200	Guliya	China	4.5	1984.5	10	d18O	d18O	permil	air@condensationLevel	1 2 3 4 5 6 7 8 9 10 11 12	positive	d18O in ice core in northern Tibetan Plateau is a proxy of temperature. Elevation estimated from GoogleEarth; rounded to 100 m	Chenxi Xu	https://www1.ncdc.noaa.gov/pub/data/paleo/pages2k/pages2k-temperature-v2-2017/data-current-version/Asi-Guliya.Thompson.1997.txt
Asi_239				documents	no doi; see Table 1		this study	28	116.5	2300	Hunan-Jiangsu	China	1470	1960	10	historic	temperature	index	air@surface	winter	positive	Decadal resolution. Elevation estimated from GoogleEarth; rounded to 100 m	Zhixin Hao	https://www1.ncdc.noaa.gov/pub/data/paleo/pages2k/pages2k-temperature-v2-2017/data-current-version/Asi-Hunan-Jiangsu.Zhang.1980.txt
Asi_240				hybrid	10.1134/S1028334X09040266		this study	43.955	145.725	2400	Kunashir Island	Russian Federation	1585	2000	1	hybrid	temperature	degC	ground@surface	1 2 3 4 5 6 7 8 9 10 11 12	positive	Temperature history of Kunashir Island based on the joint borehole temperature and tree-ring data. Elevation estimated from GoogleEarth; rounded to 100 m	Anastasia Gomostaeva	https://www1.ncdc.noaa.gov/pub/data/paleo/pages2k/pages2k-temperature-v2-2017/data-current-version/Asi-KunashirIsland.Demezhko.2009.txt
Asi_241				documents	no doi; see Table 1		this study	32.1	118.8	2200	Lower reaches of the Yangtze River	China	1470	1960	10	historic	temperature	index	air@surface	winter	positive	Decadal resolution. Elevation estimated from GoogleEarth; rounded to 100 m	Zhixin Hao	https://www1.ncdc.noaa.gov/pub/data/paleo/pages2k/pages2k-temperature-v2-2017/data-current-version/Asi-LowerYangtzeRiver.Zhang.1980.txt
Asi_242				documents	no doi; see Table 1		this study	30.5	114.5	1900	Middle reaches of the Yangtze River	China	1470	1960	10	historic	temperature	index	air@surface	winter	positive	Decadal resolution. Elevation estimated from GoogleEarth; rounded to 100 m	Zhixin Hao	https://www1.ncdc.noaa.gov/pub/data/paleo/pages2k/pages2k-temperature-v2-2017/data-current-version/Asi-MiddleYangtzeRiver.Zhang.1980.txt
Asi_243				glacier ice	10.3189/172756406781812357		https://www.ncdc.noaa.gov/paleo/study/11929	33.9167	89.0833	6070	Puruogangri	China	4.5	1994.5	10	d18O	d18O	permil	air@condensationLevel	1 2 3 4 5 6 7 8 9 10 11 12	positive	d18O in ice core in northern Tibetan Plateau is a proxy of temperature. Elevation estimated from GoogleEarth; rounded to 100 m	Chenxi Xu	https://www1.ncdc.noaa.gov/pub/data/paleo/pages2k/pages2k-temperature-v2-2017/data-current-version/Asi-Puruogangri.Thompson.2006.txt
Asi_244				borehole	10.5194/cp-3-237-2007		this study	55	59.5	1900	Sourth and Middle Urals	Russian Federation	800	1950	50	borehole	temperature	degC	ground@surface	1 2 3 4 5 6 7 8 9 10 11 12	positive	Half-centennial resolution. Elevation estimated from GoogleEarth; rounded to 100 m	Anastasia Gomostaeva	https://www1.ncdc.noaa.gov/pub/data/paleo/pages2k/pages2k-temperature-v2-2017/data-current-version/Asi-SourthAndMiddleUrals.Demezhko.2007.txt
Asi_245				documents	no doi; see Table 1		this study	23	114	2200	South China	China	1500	1960	10	historic	temperature	index	air@surface	1 2 3 4 5 6 7 8 9 10 11 12	positive	Decadal resolution. Elevation estimated from GoogleEarth; rounded to 100 m	Zhixin Hao	https://www1.ncdc.noaa.gov/pub/data/paleo/pages2k/pages2k-temperature-v2-2017/data-current-version/Asi-SouthChina.Wang.1998.txt
Asi_246				documents	no doi; see Table 1		this study	25	118	2400	Zhejiang and Fujian province	China	1470	1960	10	historic	temperature	index	air@surface	winter	positive	Decadal resolution. Elevation estimated from GoogleEarth; rounded to 100 m	Zhixin Hao	https://www1.ncdc.noaa.gov/pub/data/paleo/pages2k/pages2k-temperature-v2-2017/data-current-version/Asi-ZhejiangAndFujian.Zhang.1980.txt
Aus_001				tree	10.1002/jqs.1071		https://www.ncdc.noaa.gov/paleo/study/6240	-41.83	145.53	900	Mt. Read	Australia	-494	2001	1	TRW	temperature	degC	air@surface	-11 -12 1 2 3 4	positive	Calibrated temperature reconstruction from 2006 JQS paper. Elevation estimated from GoogleEarth; rounded to 100 m	Raphael Neukom, Kevin J. Anchukaitis, Benjamin J. Henley, Joelle Gergis	https://www1.ncdc.noaa.gov/pub/data/paleo/pages2k/pages2k-temperature-v2-2017/data-current-version/Aus-MtRead.Cook.2006.txt
Aus_002		Aus_2		tree	10.1016/S0921-8181(02)00078-4		https://www.ncdc.noaa.gov/paleo/study/1003986	-43.23	170.28	110	Oroko	New Zealand	900	1999	1	TRW	temperature	degC	air@surface	-9 -10 -11 -12 1 2 3 4	positive	Calibrated temperature reconstruction from 2006 JQS paper. Elevation estimated from GoogleEarth; rounded to 100 m	Raphael Neukom, Andrew M. Lorrey, Benjamin J. Henley, Mandy B. Freund, Joelle Gergis	https://www1.ncdc.noaa.gov/pub/data/paleo/pages2k/pages2k-temperature-v2-2017/data-current-version/Aus-Oroko.Cook.2002.txt
Aus_004				tree	10.1046/j.1365-2699.2001.00546.x		https://www.ncdc.noaa.gov/paleo/study/1003970	-41.31	147.75	750	CTP East Tasmania	Australia	1430	1994	1	TRW	trsgi	NA	air@surface	9 10 11	positive	Composite series, spring T signal. Elevation estimated from GoogleEarth; rounded to 100 m	Raphael Neukom, Kevin J. Anchukaitis, Benjamin J. Henley, Joelle Gergis	https://www1.ncdc.noaa.gov/pub/data/paleo/pages2k/pages2k-temperature-v2-2017/data-current-version/Aus-CTPEastTasmania.Allen.2001.txt
Aus_005				tree	10.1007/s00382-010-0794-2		https://www.ncdc.noaa.gov/paleo/study/1003988	-43	171	640	Pink Pine NZ	New Zealand	1457	1999	1	TRW	trsgi	NA	air@surface	-9 -10 -11 -12 1 2 3 4	positive	composite series, warm season T signal, elevation range 210-1060 m, approximate average/centroid values entered in elevation, lat and lon fields for completeness	Raphael Neukom, Andrew M. Lorrey, Benjamin J. Henley, Joelle Gergis	https://www1.ncdc.noaa.gov/pub/data/paleo/pages2k/pages2k-temperature-v2-2017/data-current-version/Aus-PinkPine.Duncan.2010.txt
Aus_007				tree	10.1023/A:1005322332230		https://www.ncdc.noaa.gov/paleo/study/1003968	-42.27	145.87	900	Buckleys Chance Tasmania (Site ID: BCH)	Australia	1463	1991	1	TRW	trsgi	NA	air@surface	-10 -11 -12 1 2 3 4	positive	Warm season T signal. Elevation estimated from GoogleEarth; rounded to 100 m	Raphael Neukom, Kevin J. Anchukaitis, Benjamin J. Henley, Joelle Gergis	https://www1.ncdc.noaa.gov/pub/data/paleo/pages2k/pages2k-temperature-v2-2017/data-current-version/Aus-BuckleysChance.Buckley.1997.txt
Aus_009				tree	10.1046/j.1365-2699.2001.00546.x		https://www.ncdc.noaa.gov/paleo/study/1003971	-41.67	145.65	550	CTP West Tasmania	Australia	1547	1998	1	TRW	trsgi	NA	air@surface	6 7 8	positive	Composite series, primarily winter T signal. Elevation estimated from GoogleEarth; rounded to 100 m	Raphael Neukom, Kevin J. Anchukaitis, Benjamin J. Henley, Joelle Gergis	https://www1.ncdc.noaa.gov/pub/data/paleo/pages2k/pages2k-temperature-v2-2017/data-current-version/Aus-CTPWestTasmania.Allen.2001.txt
Aus_029				lake sediment	10.1177/0959683612470176	10.1177/0959683616640987	https://www.ncdc.noaa.gov/paleo/study/20452	-43.3646	146.875	150	Duckhole Lake	Australia	1140.35	2001.32	2	reflectance	RABD660-670	NA	air@surface	1 2 3 4 5 6 7 8 9 10 11 12	negative	annual T signal is negative (note erratum to original paper). Relative absorption band depth from 660 to 670 nm is a proxy for concentration of chlorophyll a and its derivatives. Note data gap.	Bronwyn C. Dixon, Krystyna M. Saunders, Jonathan J. Tyler, Bejamin J. Henley	https://www1.ncdc.noaa.gov/pub/data/paleo/pages2k/pages2k-temperature-v2-2017/data-current-version/Aus-DuckholeLake.Saunders.2013.txt
Aus_030				tree	10.1016/0031-0182(95)00014-3		https://www.ncdc.noaa.gov/paleo/study/1003992	-47	167.8	450	Stewart Island	New Zealand	1758	1993	1	TRW	trsgi	NA	air@surface	-9 -10 -11 -12 1 2 3 4	positive	composite series, warm season T signal, approximate average/centroid values entered in elevation, lat and lon fields for completeness	Raphael Neukom, Andrew M. Lorrey, Benjamin J. Henley, Joelle Gergis	https://www1.ncdc.noaa.gov/pub/data/paleo/pages2k/pages2k-temperature-v2-2017/data-current-version/Aus-StewartIsland.D'Arrigo.1996.txt
Aus_031				tree	10.1023/A:1005525903714		https://www.ncdc.noaa.gov/paleo/study/5375	-40.07	175.98	820	Takapari Cedar	New Zealand	1530	1992	1	TRW	trsgi	NA	air@surface	-9 -10 -11 -12 1 2 3 4	positive	warm season T signal	Andrew M. Lorrey, Bejamin J. Henley, Joelle Gergis	https://www1.ncdc.noaa.gov/pub/data/paleo/pages2k/pages2k-temperature-v2-2017/data-current-version/Aus-TakapariCedar.Xiong.2000.txt
Eur_003				tree	10.1038/nclimate1589		http://www.ncdc.noaa.gov/paleo/study/1003406	68	25	300	Northern Scandinavia	Finland	-138	2006	1	MXD	MXD	NA	air@surface	summer	positive	The final reconstruction (N-scan) was calibrated against regional JJA temperature (r 1876_2006 = 0.77) and spans the 138 bc_ ad 2006 period.	Johannes P. Werner	https://www1.ncdc.noaa.gov/pub/data/paleo/pages2k/pages2k-temperature-v2-2017/data-current-version/Eur-NorthernScandinavia.Esper.2012.txt
Eur_004				tree	10.1073/pnas.1211485110		http://www.ncdc.noaa.gov/paleo/study/1003402	49	20	1000	Tatra Mountains	Slovakia	1040	2011	1	TRW	trsgi	NA	air@surface	summer	positive		Johannes P. Werner	https://www1.ncdc.noaa.gov/pub/data/paleo/pages2k/pages2k-temperature-v2-2017/data-current-version/Eur-TatraMountains.Buntgen.2013.txt
Eur_005				tree	10.1007/s00382-008-0439-x		http://www.ncdc.noaa.gov/paleo/study/1003409	47	25.3	1820	Eastern Carpathian Mountains (Romania)	Romania	1163	2005	1	TRW	trsgi	NA	air@surface	summer	positive	Using AD 1901_1950 as the calibration period the Pearson's correlation coefficient between grid data and reconstruction is 0.34 and for verification is 0.47	Johannes P. Werner	https://www1.ncdc.noaa.gov/pub/data/paleo/pages2k/pages2k-temperature-v2-2017/data-current-version/Eur-EasternCarpathianMountains.Popa.2008.txt
Eur_006				tree	10.1126/science.1197175		http://www.ncdc.noaa.gov/paleo/study/1003403	47	10.7	2050	European Alps	Austria	-500	2003	1	TRW	trsgi	NA	air@surface	summer	positive	This composite record includes living trees historical timber and subfossil wood and correlates at 0.72 to 0.92 with interannual to multidecadal variations in instrumental June-to-August (JJA) temperature (1864_2003)	Johannes P. Werner	https://www1.ncdc.noaa.gov/pub/data/paleo/pages2k/pages2k-temperature-v2-2017/data-current-version/Eur-EuropeanAlps.Buntgen.2011.txt
Eur_007				tree	10.1175/JCLI3917.1		http://www.ncdc.noaa.gov/paleo/study/1003401	46.4	7.8	1700	Lötschental	Switzerland	755	2004	1	MXD	MXD	NA	air@surface	summer	positive	Instrumental measurements from high- (low-) elevation grid boxes back to 1818 (1760) reveal strongest growth response to current-year June_September mean temperatures. The reconstruction correlates at 0.7 with high-elevation temperatures back to 1818 with a greater signal in the higher-frequency domain (r 0.8).	Johannes P. Werner	https://www1.ncdc.noaa.gov/pub/data/paleo/pages2k/pages2k-temperature-v2-2017/data-current-version/Eur-Lotschental.Buntgen.2006.txt
Eur_008				tree	10.1007/s10584-012-0450-4		http://www.ncdc.noaa.gov/paleo/study/1003400	44	7.5	2100	Maritime French Alps	France	969	2007	1	TRW	trsgi	NA	air@surface	summer	positive	While the highest correlation of 0.53 is gained from the HISTALP southwest subset significantly lower correlation of 0.27 originates from the low-resolution HadCRUT3v data (Brohan et al. 2006) both against June_August temperature means.	Johannes P. Werner	https://www1.ncdc.noaa.gov/pub/data/paleo/pages2k/pages2k-temperature-v2-2017/data-current-version/Eur-MaritimeFrenchAlps.Buntgen.2012.txt
Eur_009				tree	10.5194/cp-8-919-2012		http://www.ncdc.noaa.gov/paleo/study/1003405	42.5	1	1200	Spanish Pyrenees	Spain	1260	2005	1	TRW	trsgi	NA	air@surface	summer	positive	Regional chronologies based on nested PCs display high correlation coefficients in the two calibration periods: both regression-calibrated (r1900_1952 = 0.81 and r1953_2005 = 0.75 on average) and scaling-calibrated (r1900_1952 = 0.73 and r1953_2005 = 0.80 on average). Similarly REs are also high (well above 0) for the two verifications.	Johannes P. Werner	https://www1.ncdc.noaa.gov/pub/data/paleo/pages2k/pages2k-temperature-v2-2017/data-current-version/Eur-SpanishPyrenees.Dorado-Linan.2012.txt
Eur_011				documents	10.1007/s10584-009-9724-x		https://www.ncdc.noaa.gov/paleo/study/9970	49	13	0	Central Europe	Germany	1500	2007	1	TRW	trsgi	NA	air@surface	summer	positive	For overlapping period (1760-1854) the documentary data series correlate with instrumental temperatures most strongly in winter (86% explained variance in January) and least in autumn (56% in September). For annual average temperatures 81% of the variance is explained. Elevation estimated from GoogleEarth; rounded to 100 m	Johannes P. Werner	https://www1.ncdc.noaa.gov/pub/data/paleo/pages2k/pages2k-temperature-v2-2017/data-current-version/Eur-CentralEurope.Dobrovolny.2009.txt
Eur_012				lake sediment	10.1007/s00382-004-0482-1		this study	42.5	0.75	2280	Central and Eastern Pyrenees (NE Spain)	Spain	578	1994	25	chrysophyte	temperature	degC	air@surface	winter/spring	positive		Johannes P. Werner	https://www1.ncdc.noaa.gov/pub/data/paleo/pages2k/pages2k-temperature-v2-2017/data-current-version/Eur-CentralandEasternPyrenees.Pla.2004.txt
Eur_013		Arc_15		tree	10.2478/s13386-013-0163-0		http://www.ncdc.noaa.gov/paleo/study/16790	62	28.325	130	Finnish Lakelands	Finland	760	2000	1	MXD	temperature	degC	air@surface	summer	positive	Calibrating and verifying the MXD chronologies against the instrumental temperature data showed a promising opportunity to reconstruct warm-season (May through September) temperature variability	Johannes P. Werner	https://www1.ncdc.noaa.gov/pub/data/paleo/pages2k/pages2k-temperature-v2-2017/data-current-version/Eur-FinnishLakelands.Helama.2014.txt
Eur_014				lake sediment	10.1016/j.quascirev.2010.04.018		http://www.ncdc.noaa.gov/paleo/study/10427	46.5	9.8	1791	Lake Silvaplana	Switzerland	1032	1975	1	chironomid	temperature	degC	air@surface	7	positive	The average inferred July temperatures between ca 1900 and 2001 AD were significantly warmer (p < 0.05) than the climate reference period (1961-1990) by 1C which is in agreement with the instrumental data. The inferred July temperatures were in the same range as the inferred temperatures during the last part of the MCA suggesting that during the 20th century at Lake Silvaplana the chironomid-infe…	Johannes P. Werner	https://www1.ncdc.noaa.gov/pub/data/paleo/pages2k/pages2k-temperature-v2-2017/data-current-version/Eur-LakeSilvaplana.Larocque-Tobler.2010.txt
Eur_015				lake sediment	10.1007/s10933-010-9468-7		http://www.ncdc.noaa.gov/paleo/study/13016	46.5	9.8	1791	Lake Silvaplana	Switzerland	1175	1949	1	reflectance	temperature	degC	air@surface	summer	positive	We used multiple linear regression (MLR) to establish a calibration model that explains 84% of the variance of summer (JJAS) temperature during the calibration period 1864_1950. We then applied the calibration model downcore to develop a quantitative summer temperature reconstruction extending back to AD 1177.	Johannes P. Werner	https://www1.ncdc.noaa.gov/pub/data/paleo/pages2k/pages2k-temperature-v2-2017/data-current-version/Eur-LakeSilvaplana.Trachsel.2010.txt
Eur_016				lake sediment	10.1016/j.quascirev.2012.03.010		http://www.ncdc.noaa.gov/paleo/study/12899	46.15	7.5	1830	Seebergsee	Switzerland	1083	2001	1	midge	temperature	degC	air@surface	summer	positive	When compared to local and regional instrumental records since ca 1760 AD significant (p < 0.01) relationships (rPearson > 0.5) are obtained suggesting that chironomids accurately register the changes in temperature for the past ca 250 years	Johannes P. Werner	https://www1.ncdc.noaa.gov/pub/data/paleo/pages2k/pages2k-temperature-v2-2017/data-current-version/Eur-Seebergsee.Larocque-Tobler.2012.txt
Eur_017				speleothem	10.1016/j.gloplacha.2011.02.002		http://www.ncdc.noaa.gov/paleo/study/12194	42.9	-3.5	1250	Northern Spain	Spain	-1949	2000	3	d18O	d18O	permil	air@condensationLevel	summer	positive	The positive correlation between 013C series of the stalagmites and the surface temperature series shown in the previous section is robust in the three samples but requires some further discussion.	Johannes P. Werner	https://www1.ncdc.noaa.gov/pub/data/paleo/pages2k/pages2k-temperature-v2-2017/data-current-version/Eur-NorthernSpain.Martin-Chivelet.2011.txt
Eur_018				speleothem	10.1016/j.epsl.2005.05.010		http://www.ncdc.noaa.gov/paleo/study/5433	47.1	11.6	2347	Spannagel Cave,	Austria	-90	1935	3	d18O	d18O	permil	air@condensationLevel	winter	negative	The uppermost point marks the present-day conditions in Spannagel at +1.8C and y18O= 7.8x. The average temperature in the Alps during the coldest period between 1688 and 1698 coincided with the Maunder Minimum. As derived from Luterbacher's data the average temperature in this period was 1.0 (F0.5) 8C about 1.8 8C lower than in the period between 1995 and 1998.	Johannes P. Werner	https://www1.ncdc.noaa.gov/pub/data/paleo/pages2k/pages2k-temperature-v2-2017/data-current-version/Eur-SpannagelCave.Mangini.2005.txt
Eur_019				documents	10.1007/s10584-009-9650-y		http://www.ncdc.noaa.gov/paleo/study/10429	59.32	18.06	10	Stockholm	Sweden	1502	1892	1	historic	temperature	degC	air@surface	winter	positive	By refining dendroclimatological methods the time-series were composited to a mean series and calibrated (1756_1841; r2 = 66%) against Stockholm January_April temperatures.	Johannes P. Werner	https://www1.ncdc.noaa.gov/pub/data/paleo/pages2k/pages2k-temperature-v2-2017/data-current-version/Eur-Stockholm.Leijonhufvud.2009.txt
Eur_020				documents	10.1023/A:1005673628980		this study	59.4	24.75	10	Tallinn	Estonia	1500	2000	1	historic	temperature	degC	air@surface	winter	positive	In order to extend the Tallinn temperature series backward in time three different climate proxies were used. These were: the first day of ice break-up in Tallinn port a proxy for the mean winter air temperature (December to March); the first day of ice break-up on the rivers in northern Estonia a proxy for the beginning of spring; and the first day of the rye harvest a proxy for the mean air tem…	Johannes P. Werner	https://www1.ncdc.noaa.gov/pub/data/paleo/pages2k/pages2k-temperature-v2-2017/data-current-version/Eur-Tallinn.Tarand.2001.txt
NAm_001		NAm-TR_4		tree	10.1007/s10584-005-5922-3		https://www.ncdc.noaa.gov/paleo/study/3404	35.3	-111.4	3535	San Franciso Peaks Update	United States of America	1	2002	1	TRW	trsgi	NA	air@surface	summer	positive	Updated dataset by Salzer and Kipfmueller (2005) used in this study; temperature sensitivity reconfirmed by Salzer, despite poor correlation with coarse (TS3.2) reanalysis data over high-relief terrain.	Gregory T. Pederson, Cody C. Routson	https://www1.ncdc.noaa.gov/pub/data/paleo/pages2k/pages2k-temperature-v2-2017/data-current-version/NAm-SanFrancisoPeaksUpdate.Graybill.2005.txt
NAm_002		NAm-TR_1		tree	No publication		https://www.ncdc.noaa.gov/paleo/study/3706	67.1	-159.6	100	Kobuk/Noatak	United States of America	978	1992	1	TRW	trsgi	NA	air@surface	summer	positive		Gregory T. Pederson, Cody C. Routson	https://www1.ncdc.noaa.gov/pub/data/paleo/pages2k/pages2k-temperature-v2-2017/data-current-version/NAm-KobukNoatak.King.2003.txt
NAm_003		NAm-TR_2		tree	10.1191/095968399672825976		https://www.ncdc.noaa.gov/paleo/study/14274	60.5	-148.3	100	Prince William Sound	United States of America	873	1991	1	TRW	trsgi	NA	air@surface	summer	positive		Gregory T. Pederson, Cody C. Routson	https://www1.ncdc.noaa.gov/pub/data/paleo/pages2k/pages2k-temperature-v2-2017/data-current-version/NAm-PrinceWilliamSound.Barclay.1999.txt
NAm_007		NAm-TR_13		tree	No publication		https://www.ncdc.noaa.gov/paleo/study/3355	36.5	-118.2	3291	Flower Lake	United States of America	898	1987	1	TRW	trsgi	NA	air@surface	summer	positive	Retain, climate data problem?	Gregory T. Pederson, Cody C. Routson	https://www1.ncdc.noaa.gov/pub/data/paleo/pages2k/pages2k-temperature-v2-2017/data-current-version/NAm-FlowerLake.Graybill.1995.txt
NAm_008		NAm-TR_14		tree	No publication		https://www.ncdc.noaa.gov/paleo/study/3413	36.3	-118.4	3261	Timber Gap Upper	United States of America	699	1987	1	TRW	trsgi	NA	air@surface	summer	positive	PI interp of climate sensitivity confirmed. Could be a gridded climate data problem	Gregory T. Pederson, Cody C. Routson	https://www1.ncdc.noaa.gov/pub/data/paleo/pages2k/pages2k-temperature-v2-2017/data-current-version/NAm-TimberGapUpper.Graybill.1995.txt
NAm_009		NAm-TR_15		tree	No publication		https://www.ncdc.noaa.gov/paleo/study/3348	36.3	-118.2	3505	Cirque Peak	United States of America	917	1987	1	TRW	trsgi	NA	air@surface	1 2 3 4 5 6 7 8 9 10 11 12	positive	Retain, climate data problem?	Gregory T. Pederson, Cody C. Routson	https://www1.ncdc.noaa.gov/pub/data/paleo/pages2k/pages2k-temperature-v2-2017/data-current-version/NAm-CirquePeak.Graybill.1995.txt
NAm_011		NAm-TR_19		tree	No publication		https://www.ncdc.noaa.gov/paleo/study/3407	37.2	-118.1	3475	Sheep Mountain	United States of America	0	1990	1	TRW	trsgi	NA	air@surface	1 2 3 4 5 6 7 8 9 10 11 12	positive	PI interp of climate sensitivity confirmed. Could be a gridded climate data problem	Gregory T. Pederson, Cody C. Routson	https://www1.ncdc.noaa.gov/pub/data/paleo/pages2k/pages2k-temperature-v2-2017/data-current-version/NAm-SheepMountain.Graybill.1995.txt
NAm_013		NAm-TR_22		tree	No publication		https://www.ncdc.noaa.gov/paleo/study/3726	37.8	-119.2	3300	Spillway Lake Yosemite National Park	United States of America	800	1996	1	TRW	trsgi	NA	air@surface	summer	positive		Gregory T. Pederson, Cody C. Routson	https://www1.ncdc.noaa.gov/pub/data/paleo/pages2k/pages2k-temperature-v2-2017/data-current-version/NAm-SpillwayLakeYosemiteNationalPark.King.2000.txt
NAm_018		NAm-TR_28		tree	10.1191/0959683605hl827rp	10.2307/2265869	https://www.ncdc.noaa.gov/paleo/study/3301	36.3	-118.3	3420	Boreal Plateau	United States of America	831	1992	1	TRW	trsgi	NA	air@surface	summer	positive	PI interp of climate sensitivity confirmed. Could be a gridded climate data problem	Gregory T. Pederson, Cody C. Routson	https://www1.ncdc.noaa.gov/pub/data/paleo/pages2k/pages2k-temperature-v2-2017/data-current-version/NAm-BorealPlateau.Graumlich.2005.txt
NAm_019		NAm-TR_29		tree	10.1191/0959683605hl827rp	10.2307/2265869	https://www.ncdc.noaa.gov/paleo/study/3335	36.4	-118.2	3519	Upper Wright Lakes	United States of America	-215	1992	1	TRW	trsgi	NA	air@surface	summer	positive	PI interp of climate sensitivity confirmed. Could be a gridded climate data problem	Gregory T. Pederson, Cody C. Routson	https://www1.ncdc.noaa.gov/pub/data/paleo/pages2k/pages2k-temperature-v2-2017/data-current-version/NAm-UpperWrightLakes.Graumlich.2005.txt
NAm_026		NAm-TR_39		tree	10.1007/978-3-642-61113-1_3		https://www.ncdc.noaa.gov/paleo/study/4320	51.4	-117.3	2000	Athabasca, historisch	Canada	1072	1991	1	MXD	MXD	NA	air@surface	summer	positive	EPS is variable, but this is a long record with a good climate signal	Gregory T. Pederson, Cody C. Routson	https://www1.ncdc.noaa.gov/pub/data/paleo/pages2k/pages2k-temperature-v2-2017/data-current-version/NAm-Athabasca.Schweingruber.1996-1.txt
NAm_029		NAm-TR_42		tree	10.1016/j.dendro.2012.04.001		https://www.ncdc.noaa.gov/paleo/study/13782	52.7	-118.3	1850	Bennington	Canada	1104	1996	1	TRW	trsgi	NA	air@surface	1 2 3 4 5 6 7 8 9 10 11 12	positive		Gregory T. Pederson, Cody C. Routson, Udya Kuwar Thapa	https://www1.ncdc.noaa.gov/pub/data/paleo/pages2k/pages2k-temperature-v2-2017/data-current-version/NAm-Bennington.Luckman.2013.txt
NAm_030		NAm-TR_43		tree	10.1139/x95-085		https://www.ncdc.noaa.gov/paleo/study/13783	50.8	-115.3	2300	French Glacier	Canada	1069	1993	1	TRW	trsgi	NA	air@surface	summer	positive	Weak temp relatinship with border line p-value.	Gregory T. Pederson, Cody C. Routson, Udya Kuwar Thapa	https://www1.ncdc.noaa.gov/pub/data/paleo/pages2k/pages2k-temperature-v2-2017/data-current-version/NAm-FrenchGlacier.Colenutt.1995.txt
NAm_032		NAm-TR_45		tree	10.1016/j.yqres.2006.06.005		https://www.ncdc.noaa.gov/paleo/study/13785	60.2	-138.5	800	Landslide	Canada	913	2001	1	TRW	trsgi	NA	air@surface	summer	positive		Gregory T. Pederson, Cody C. Routson, Udya Kuwar Thapa	https://www1.ncdc.noaa.gov/pub/data/paleo/pages2k/pages2k-temperature-v2-2017/data-current-version/NAm-Landslide.Luckman.2006.txt
NAm_041		NAm-TR_65		tree	No publication		https://www.ncdc.noaa.gov/paleo/study/2871	39.9	-105.9	3370	Fool Creek	United States of America	1296	1993	1	MXD	MXD	NA	air@surface	summer	positive	Fails local climate correlation test, but a long timeseries with a decent field correlation…	Gregory T. Pederson, Cody C. Routson	https://www1.ncdc.noaa.gov/pub/data/paleo/pages2k/pages2k-temperature-v2-2017/data-current-version/NAm-FoolCreek.Brown.2005-1.txt
NAm_044		NAm-TR_88; NAm-TR_95		tree	No publication		https://www.ncdc.noaa.gov/paleo/study/3739	45.3	-111.3	2500	Yellow Mountain Ridge	United States of America	470	1998	1	TRW	trsgi	NA	air@surface	summer	positive	Suspect climate data problems here, doesn't pass the local correlation test …	Gregory T. Pederson, Cody C. Routson	https://www1.ncdc.noaa.gov/pub/data/paleo/pages2k/pages2k-temperature-v2-2017/data-current-version/NAm-YellowMountainRidge.King.2002.txt
NAm_045		NAm-TR_91; NAm-TR_97		tree	No publication		https://www.ncdc.noaa.gov/paleo/study/3566	46.3	-113.2	2645	Flint Creek Range	United States of America	999	1998	1	TRW	trsgi	NA	air@surface	summer	positive		Gregory T. Pederson, Cody C. Routson	https://www1.ncdc.noaa.gov/pub/data/paleo/pages2k/pages2k-temperature-v2-2017/data-current-version/NAm-FlintCreekRange.Hughes.2005.txt
NAm_046		NAm-TR_92		tree	10.1126/science.1201570		https://www.ncdc.noaa.gov/paleo/study/12696	46	-113.4	2700	Pintlers	United States of America	1200	2005	1	TRW	trsgi	NA	air@surface	summer	positive	Still an early end effect. Might want to truncate?	Gregory T. Pederson, Cody C. Routson	https://www1.ncdc.noaa.gov/pub/data/paleo/pages2k/pages2k-temperature-v2-2017/data-current-version/NAm-Pintlers.Littell.2011-1.txt
NAm_049		NAm-TR_105		tree	No publication		https://www.ncdc.noaa.gov/paleo/study/3395	40.2	-115.5	3170	Pearl Peak	United States of America	320	1985	1	TRW	trsgi	NA	air@surface	summer	positive		Gregory T. Pederson, Cody C. Routson	https://www1.ncdc.noaa.gov/pub/data/paleo/pages2k/pages2k-temperature-v2-2017/data-current-version/NAm-PearlPeak.Graybill.1994.txt
NAm_050		NAm-TR_106		tree	No publication		https://www.ncdc.noaa.gov/paleo/study/3384	38.5	-114.2	3415	Mount Washington	United States of America	825	1983	1	TRW	trsgi	NA	air@surface	1 2 3 4 5 6 7 8 9 10 11 12	positive		Gregory T. Pederson, Cody C. Routson	https://www1.ncdc.noaa.gov/pub/data/paleo/pages2k/pages2k-temperature-v2-2017/data-current-version/NAm-MountWashington.Graybill.1994.txt
NAm_059		NAm-TR_135		tree	No publication		https://www.ncdc.noaa.gov/paleo/study/3313	47.3	-121.3	1530	Granite Mountain	United States of America	1259	1980	1	TRW	trsgi	NA	air@surface	summer	positive	Looks like post 1950s decorrelation, that or this is a snowpack sensitive Mountain Hemlock	Gregory T. Pederson, Cody C. Routson	https://www1.ncdc.noaa.gov/pub/data/paleo/pages2k/pages2k-temperature-v2-2017/data-current-version/NAm-GraniteMountain.Graumlich.2003.txt
NAm_060		NAm-TR_136		tree	No publication		https://www.ncdc.noaa.gov/paleo/study/3330	48.3	-120.3	2100	Scatter Lake	United States of America	1316	1980	1	TRW	trsgi	NA	air@surface	summer	positive		Gregory T. Pederson, Cody C. Routson	https://www1.ncdc.noaa.gov/pub/data/paleo/pages2k/pages2k-temperature-v2-2017/data-current-version/NAm-ScatterLake.Graumlich.2003.txt
NAm_064		NAm-TR_141		tree	10.1007/978-3-642-61113-1_3		https://www.ncdc.noaa.gov/paleo/study/2858	44.4	-110.1	2580	Sylvan Pass bei Cody	United States of America	1388	1983	1	MXD	MXD	NA	air@surface	summer	positive	no low-frequency signal	Gregory T. Pederson, Cody C. Routson	https://www1.ncdc.noaa.gov/pub/data/paleo/pages2k/pages2k-temperature-v2-2017/data-current-version/NAm-SylvanPassbeiCody.Briffa.1996-1.txt
NAm_065				lake sediment	10.1016/0033-5894(88)90034-8		https://www.ncdc.noaa.gov/paleo/study/6221	44.5	-70.1	124	Basin Pond	United States of America	362	1960	31	pollen	temperature	degC	air@surface	7	positive		Konrad Gajewski, Andre E. Viau	https://www1.ncdc.noaa.gov/pub/data/paleo/pages2k/pages2k-temperature-v2-2017/data-current-version/NAm-BasinPond.Gajewski.1988.txt
NAm_066				tree	10.1016/j.yqres.2008.04.003		this study	46.7	-114.2	2614	Carlton Ridge	United States of America	1150	1998	1	TRW	trsgi	NA	air@surface	1 2 3 4 5 6 7 8 9 10 11 12	positive		Gregory T. Pederson, Cody C. Routson	https://www1.ncdc.noaa.gov/pub/data/paleo/pages2k/pages2k-temperature-v2-2017/data-current-version/NAm-CarltonRidge.Kipfmuller.2008.txt
NAm_067				lake sediment	10.1016/0033-5894(88)90034-8		https://www.ncdc.noaa.gov/paleo/study/6221	33.8	-79	513	Clear Pond	United States of America	52	1960	39	pollen	temperature	degC	air@surface	7	positive		Konrad Gajewski, Andre E. Viau	https://www1.ncdc.noaa.gov/pub/data/paleo/pages2k/pages2k-temperature-v2-2017/data-current-version/NAm-ClearPond.Gajewski.1988.txt
NAm_068				lake sediment	10.1016/0033-5894(88)90034-8		https://www.ncdc.noaa.gov/paleo/study/6221	46.3	-67.9	140	Conroy Lake	United States of America	10	1967	33	pollen	temperature	degC	air@surface	7	positive		Konrad Gajewski, Andre E. Viau	https://www1.ncdc.noaa.gov/pub/data/paleo/pages2k/pages2k-temperature-v2-2017/data-current-version/NAm-ConroyLake.Gajewski.1988.txt
NAm_069				lake sediment	10.1016/0033-5894(88)90034-8		https://www.ncdc.noaa.gov/paleo/study/6221	45.3	-91.5	334	Dark Lake	United States of America	1044	1950	18	pollen	temperature	degC	air@surface	7	positive		Konrad Gajewski, Andre E. Viau	https://www1.ncdc.noaa.gov/pub/data/paleo/pages2k/pages2k-temperature-v2-2017/data-current-version/NAm-DarkLake.Gajewski.1988.txt
NAm_070				tree	No publication		this study	43	-109.6	3292	Fremont Glacier	United States of America	1227	2001	1	TRW	trsgi	NA	air@surface	1 2 3 4 5 6 7 8 9 10 11 12	positive		Gregory T. Pederson, Cody C. Routson	https://www1.ncdc.noaa.gov/pub/data/paleo/pages2k/pages2k-temperature-v2-2017/data-current-version/NAm-FremontGlacier.Hill.0.txt
NAm_071				tree	10.1007/s00382-013-1911-9		this study	37	-116.5	700	Great Basin 4500yr Composite Chronology	United States of America	1	2009	1	TRW	trsgi	NA	air@surface	summer	positive	Salzer's composite from MWK PILO: https://www.ncdc.noaa.gov/paleo/study/8518 ; Sheep Mountain PILO: https://www.ncdc.noaa.gov/paleo/study/8542 ; and PRL PILO: https://www.ncdc.noaa.gov/paleo/study/8541. Elevation estimated from GoogleEarth; rounded to 100 m	Gregory T. Pederson, Cody C. Routson	https://www1.ncdc.noaa.gov/pub/data/paleo/pages2k/pages2k-temperature-v2-2017/data-current-version/NAm-GreatBasin.Salzer.2013.txt
NAm_072				lake sediment	10.1139/e06-056		this study	50.2	-122.9	640	Green Lake	Canada	1388	1999	1	varve thickness	thickness	NA	air@surface	3 4 5 6 7 8 9 10	positive		Nicholas P. McKay	https://www1.ncdc.noaa.gov/pub/data/paleo/pages2k/pages2k-temperature-v2-2017/data-current-version/NAm-GreenLake.Menounos.2006.txt
NAm_073				lake sediment	10.1016/0033-5894(88)90034-8		https://www.ncdc.noaa.gov/paleo/study/6221	46.2	-89.7	488	Hell's Kitchen Lake	United States of America	-53	1960	22	pollen	temperature	degC	air@surface	7	positive		Konrad Gajewski, Andre E. Viau	https://www1.ncdc.noaa.gov/pub/data/paleo/pages2k/pages2k-temperature-v2-2017/data-current-version/NAm-HellsKitchenLake.Gajewski.1988.txt
NAm_074				lake sediment	10.1016/0033-5894(88)90034-8		https://www.ncdc.noaa.gov/paleo/study/6221	48	-91	462	Lake of the Clouds	United States of America	1030	1970	10	pollen	temperature	degC	air@surface	7	positive		Konrad Gajewski, Andre E. Viau	https://www1.ncdc.noaa.gov/pub/data/paleo/pages2k/pages2k-temperature-v2-2017/data-current-version/NAm-LakeoftheClouds.Gajewski.1988.txt
NAm_075				lake sediment	10.1016/j.quascirev.2013.06.007		https://www.ncdc.noaa.gov/paleo/study/18735	45.8	-75.1	176	Lac Noir	Canada	1007	2006.7	10	pollen	temperature	degC	air@surface	6 7 8 9	positive		Konrad Gajewski, Andre E. Viau	https://www1.ncdc.noaa.gov/pub/data/paleo/pages2k/pages2k-temperature-v2-2017/data-current-version/NAm-LacNoir.Paquette.2013.txt
NAm_076				lake sediment	10.1016/j.quascirev.2008.01.005	10.1371/journal.pone.0113806	https://www.ncdc.noaa.gov/paleo/study/16761	45.89	-95.478	415	Lake Mina	United States of America	1120	1900	4	pollen	temperature	degC	air@surface	2	positive	pre-European calibration set, validated by early climate data	Jeannine-Marie St. Jacques	https://www1.ncdc.noaa.gov/pub/data/paleo/pages2k/pages2k-temperature-v2-2017/data-current-version/NAm-LakeMina.St.Jacques.2008.txt
NAm_077				lake sediment	10.1016/j.quascirev.2008.01.005	10.1371/journal.pone.0113806	https://www.ncdc.noaa.gov/paleo/study/16761	45.89	-95.478	415	Lake Mina	United States of America	1120	1900	4	pollen	temperature	degC	air@surface	5	positive	pre-European calibration set, validated by early climate data	Jeannine-Marie St. Jacques	https://www1.ncdc.noaa.gov/pub/data/paleo/pages2k/pages2k-temperature-v2-2017/data-current-version/NAm-LakeMina.St.Jacques.2008.txt
NAm_078				lake sediment	10.1016/0033-5894(88)90034-8		https://www.ncdc.noaa.gov/paleo/study/6221	45.3	-91.5	330	LittlePine Lake	United States of America	1237	1950	18	pollen	temperature	degC	air@surface	7	positive		Konrad Gajewski, Andre E. Viau	https://www1.ncdc.noaa.gov/pub/data/paleo/pages2k/pages2k-temperature-v2-2017/data-current-version/NAm-LittlePineLake.Gajewski.1988.txt
NAm_079				speleothem	10.1038/ncomms2222		https://www.ncdc.noaa.gov/paleo/study/13543	42.083	-123.416	1200	Oregon Caves National Monument	United States of America	-6015	1716	2	d18O	d18O	permil	air@condensationLevel	winter	positive		Nicholas P. McKay	https://www1.ncdc.noaa.gov/pub/data/paleo/pages2k/pages2k-temperature-v2-2017/data-current-version/NAm-OregonCaves.Ersek.2012.txt
NAm_080				lake sediment	10.1016/0033-5894(88)90034-8		https://www.ncdc.noaa.gov/paleo/study/6221	45.3	-91.5	335	Ruby Lake	United States of America	1121	1965	17	pollen	temperature	degC	air@surface	7	positive		Konrad Gajewski, Andre E. Viau	https://www1.ncdc.noaa.gov/pub/data/paleo/pages2k/pages2k-temperature-v2-2017/data-current-version/NAm-RubyLake.Gajewski.1988.txt
NAm_081				tree	10.1139/X09-187		this study	36.5	-118.3	3500	Siberian Outpost View	United States of America	494	2001	1	TRW	trsgi	NA	air@surface	1 2 3 4 5 6 7 8 9 10 11 12	positive	PI interp of climate sensitivity confirmed. Could be a gridded climate data problem	Gregory T. Pederson, Cody C. Routson	https://www1.ncdc.noaa.gov/pub/data/paleo/pages2k/pages2k-temperature-v2-2017/data-current-version/NAm-SiberianOutpostView.Bunn.2010.txt
NAm_082				tree	10.1073/pnas.1324220111		https://www.ncdc.noaa.gov/paleo/study/16558	54.21	-71.35	500	L1_CANA458, L12_CANA459, L16_CANA460, L18_CANA461, L20_CANA462, L22_CANA463	Canada	910	2011	1	TRW	temperature	degC	air@surface	6 7 8	positive		Gregory T. Pederson, Cody C. Routson	https://www1.ncdc.noaa.gov/pub/data/paleo/pages2k/pages2k-temperature-v2-2017/data-current-version/NAm-STREC.Gennaretti.2014-1.txt
NAm_083				tree	No publication		https://www.ncdc.noaa.gov/paleo/study/3264	60.4	-147.8	275	Herring Alpine	United States of America	1422	1972	1	TRW	trsgi	NA	air@surface	summer	positive	Early series sample depth problems	Gregory T. Pederson, Cody C. Routson	https://www1.ncdc.noaa.gov/pub/data/paleo/pages2k/pages2k-temperature-v2-2017/data-current-version/NAm-HerringAlpine.Fritts.1995.txt
NAm_084				tree	10.1007/978-3-642-61113-1_3		https://www.ncdc.noaa.gov/paleo/study/4397	63.7	-149.6	750	Denali National Park	United States of America	1551	1983	1	MXD	MXD	NA	air@surface	summer	positive	poor low freq, but modern corr still good	Gregory T. Pederson, Cody C. Routson	https://www1.ncdc.noaa.gov/pub/data/paleo/pages2k/pages2k-temperature-v2-2017/data-current-version/NAm-DenaliNationalPark.Schweingruber.1996-1.txt
NAm_085				tree	10.1007/978-3-642-61113-1_3		https://www.ncdc.noaa.gov/paleo/study/4409	61.8	-147.3	960	Eureka Summit	United States of America	1654	1983	1	TRW	trsgi	NA	air@surface	summer	positive		Gregory T. Pederson, Cody C. Routson	https://www1.ncdc.noaa.gov/pub/data/paleo/pages2k/pages2k-temperature-v2-2017/data-current-version/NAm-EurekaSummit.Schweingruber.1996.txt
NAm_086				tree	10.1007/978-3-642-61113-1_3		https://www.ncdc.noaa.gov/paleo/study/4409	61.8	-147.3	960	Eureka Summit	United States of America	1654	1983	1	MXD	MXD	NA	air@surface	summer	positive	no low-frequency signal	Gregory T. Pederson, Cody C. Routson	https://www1.ncdc.noaa.gov/pub/data/paleo/pages2k/pages2k-temperature-v2-2017/data-current-version/NAm-EurekaSummit.Schweingruber.1996-1.txt
NAm_087				tree	No publication		https://www.ncdc.noaa.gov/paleo/study/3480	58.1	-152.7	10	Settlement Point Afognak Island	United States of America	1690	1996	1	TRW	trsgi	NA	air@surface	summer	positive	Low-freq goes inverse of the observed temperature record after the 50s	Gregory T. Pederson, Cody C. Routson	https://www1.ncdc.noaa.gov/pub/data/paleo/pages2k/pages2k-temperature-v2-2017/data-current-version/NAm-SettlementPointAfognakIsland.Harlan.1998.txt
NAm_088				tree	No publication		https://www.ncdc.noaa.gov/paleo/study/5244	60	-141.7	650	Miners Well	United States of America	1428	1995	1	TRW	trsgi	NA	air@surface	summer	positive		Gregory T. Pederson, Cody C. Routson	https://www1.ncdc.noaa.gov/pub/data/paleo/pages2k/pages2k-temperature-v2-2017/data-current-version/NAm-MinersWell.Wiles.2000.txt
NAm_089				tree	No publication		https://www.ncdc.noaa.gov/paleo/study/3879	63.3	-147.8	884	Canyon Creek	United States of America	1642	1997	1	TRW	trsgi	NA	air@surface	summer	positive		Gregory T. Pederson, Cody C. Routson	https://www1.ncdc.noaa.gov/pub/data/paleo/pages2k/pages2k-temperature-v2-2017/data-current-version/NAm-CanyonCreek.Lloyd.2002.txt
NAm_090				tree	10.1007/s00382-004-0502-1		https://www.ncdc.noaa.gov/paleo/study/3043	65.2	-162.2	168	Almond Butter Lower	United States of America	1607	2002	1	TRW	trsgi	NA	air@surface	summer	positive		Gregory T. Pederson, Cody C. Routson	https://www1.ncdc.noaa.gov/pub/data/paleo/pages2k/pages2k-temperature-v2-2017/data-current-version/NAm-AlmondButterLower.D'Arrigo.2005.txt
NAm_091				tree	10.1007/s00382-004-0502-1		https://www.ncdc.noaa.gov/paleo/study/3044	65.2	-162.2	213	Almond Butter Upper	United States of America	1406	2002	1	TRW	trsgi	NA	air@surface	summer	positive		Gregory T. Pederson, Cody C. Routson	https://www1.ncdc.noaa.gov/pub/data/paleo/pages2k/pages2k-temperature-v2-2017/data-current-version/NAm-AlmondButterUpper.D'Arrigo.2005.txt
NAm_092				tree	10.1007/s00382-004-0502-1		https://www.ncdc.noaa.gov/paleo/study/3047	65.2	-162.3	259	Burnt Over	United States of America	1621	2002	1	TRW	trsgi	NA	air@surface	summer	positive		Gregory T. Pederson, Cody C. Routson	https://www1.ncdc.noaa.gov/pub/data/paleo/pages2k/pages2k-temperature-v2-2017/data-current-version/NAm-BurntOver.D'Arrigo.2005.txt
NAm_093				tree	10.1007/s00382-004-0502-1		https://www.ncdc.noaa.gov/paleo/study/3059	65.2	-162.2	251	Windy Ridge Alaska	United States of America	1556	2002	1	TRW	trsgi	NA	air@surface	summer	positive		Gregory T. Pederson, Cody C. Routson	https://www1.ncdc.noaa.gov/pub/data/paleo/pages2k/pages2k-temperature-v2-2017/data-current-version/NAm-WindyRidgeAlaska.D'Arrigo.2005.txt
NAm_094				tree	10.1016/S0033-5894(03)00115-7		https://www.ncdc.noaa.gov/paleo/study/3605	62.4	-143.1	1167	Nabesna Mine	United States of America	1471	1997	1	TRW	trsgi	NA	air@surface	summer	positive		Gregory T. Pederson, Cody C. Routson	https://www1.ncdc.noaa.gov/pub/data/paleo/pages2k/pages2k-temperature-v2-2017/data-current-version/NAm-NabesnaMine.Jacoby.2003.txt
NAm_095				tree	10.1016/S0033-5894(03)00115-7		https://www.ncdc.noaa.gov/paleo/study/3605	62.4	-143.1	1167	Nabesna Mine	United States of America	1540	1997	1	MXD	MXD	NA	air@surface	summer	positive	no low-freq retained	Gregory T. Pederson, Cody C. Routson	https://www1.ncdc.noaa.gov/pub/data/paleo/pages2k/pages2k-temperature-v2-2017/data-current-version/NAm-NabesnaMine.Jacoby.2003-1.txt
NAm_096				tree	10.1016/S0033-5894(03)00115-7		https://www.ncdc.noaa.gov/paleo/study/3587	61.3	-142.7	1040	Big Bend Lake	United States of America	1557	1997	1	TRW	trsgi	NA	air@surface	summer	positive	Early series problems	Gregory T. Pederson, Cody C. Routson	https://www1.ncdc.noaa.gov/pub/data/paleo/pages2k/pages2k-temperature-v2-2017/data-current-version/NAm-BigBendLake.Jacoby.2003.txt
NAm_097				tree	No publication		https://www.ncdc.noaa.gov/paleo/study/12445	55.3	-131.6	815	Deer Mountain	United States of America	1550	1999	1	TRW	trsgi	NA	air@surface	summer	positive		Gregory T. Pederson, Cody C. Routson	https://www1.ncdc.noaa.gov/pub/data/paleo/pages2k/pages2k-temperature-v2-2017/data-current-version/NAm-DeerMountain.Wiles.2011.txt
NAm_098				tree	10.1657/1938-4246-45.211		https://www.ncdc.noaa.gov/paleo/study/12449	58.4	-134.6	757	McGinnis Trail	United States of America	1380	1999	1	TRW	trsgi	NA	air@surface	summer	positive		Gregory T. Pederson, Cody C. Routson	https://www1.ncdc.noaa.gov/pub/data/paleo/pages2k/pages2k-temperature-v2-2017/data-current-version/NAm-McGinnisTrail.Wiles.2013.txt
NAm_099				tree	10.1029/2005JD006352		https://www.ncdc.noaa.gov/paleo/study/13707	56	-132	0	Southern Alaska composite	United States of America	1343	2000	1	TRW	trsgi	NA	air@surface	summer	positive	Elevation estimated from GoogleEarth; rounded to 100 m	Gregory T. Pederson, Cody C. Routson	https://www1.ncdc.noaa.gov/pub/data/paleo/pages2k/pages2k-temperature-v2-2017/data-current-version/NAm-SouthernAlaskacomposite.D'Arrigo.2006.txt
NAm_100		Arc_6		tree	10.1029/2005JD006352		https://www.ncdc.noaa.gov/paleo/study/13708	65.2	-162.3	100	Seward Composite	United States of America	1389	2001	1	TRW	trsgi	NA	air@surface	summer	positive	Elevation estimated from GoogleEarth; rounded to 100 m	Gregory T. Pederson, Cody C. Routson	https://www1.ncdc.noaa.gov/pub/data/paleo/pages2k/pages2k-temperature-v2-2017/data-current-version/NAm-SewardComposite.D'Arrigo.2006.txt
NAm_101				tree	10.1029/2005JD006352		https://www.ncdc.noaa.gov/paleo/study/13708	65.2	-162.3	100	Seward Composite	United States of America	1389	2001	1	MXD	MXD	NA	air@surface	summer	positive	Elevation estimated from GoogleEarth; rounded to 100 m	Gregory T. Pederson, Cody C. Routson	https://www1.ncdc.noaa.gov/pub/data/paleo/pages2k/pages2k-temperature-v2-2017/data-current-version/NAm-SewardComposite.D'Arrigo.2006-1.txt
NAm_102				tree	10.1029/2005JD006352		https://www.ncdc.noaa.gov/paleo/study/13709	62	-142	200	Wrangells Composite	United States of America	1540	1998	1	MXD	MXD	NA	air@surface	summer	positive	No low-frequency signal. Elevation estimated from GoogleEarth; rounded to 100 m	Gregory T. Pederson, Cody C. Routson	https://www1.ncdc.noaa.gov/pub/data/paleo/pages2k/pages2k-temperature-v2-2017/data-current-version/NAm-WrangellsComposite.D'Arrigo.2006.txt
NAm_103				tree	10.1029/2005JD006352		https://www.ncdc.noaa.gov/paleo/study/13710	67	-152	200	Northern Alaska Composite	United States of America	1524	1990	1	MXD	MXD	NA	air@surface	summer	positive	No low-frequency signal. Elevation estimated from GoogleEarth; rounded to 100 m	Gregory T. Pederson, Cody C. Routson	https://www1.ncdc.noaa.gov/pub/data/paleo/pages2k/pages2k-temperature-v2-2017/data-current-version/NAm-NorthernAlaskaComposite.D'Arrigo.2006.txt
NAm_104				tree	10.1175/JCLI-D-11-00139.1		https://www.ncdc.noaa.gov/paleo/study/14790	68.7	-141.6	790	Firth River 1236	United States of America	1073	2002	1	MXD	MXD	NA	air@surface	summer	positive	Low-freq goes inverse of the observed temperature record after the 50s	Gregory T. Pederson, Cody C. Routson	https://www1.ncdc.noaa.gov/pub/data/paleo/pages2k/pages2k-temperature-v2-2017/data-current-version/NAm-FirthRiver.Anchukaitis.2013.txt
NAm_105				tree	No publication		https://www.ncdc.noaa.gov/paleo/study/3669	57.1	-135.4	5	Starrigawan Old Sitka	United States of America	1605	1985	1	TRW	trsgi	NA	air@surface	summer	positive		Gregory T. Pederson, Cody C. Routson	https://www1.ncdc.noaa.gov/pub/data/paleo/pages2k/pages2k-temperature-v2-2017/data-current-version/NAm-StarrigawanOldSitka.Kaiser.1996.txt
NAm_106				tree	10.1191/0959683602hl587rp		https://www.ncdc.noaa.gov/paleo/study/2854	35.4	-110.2	3150	Snow Bowl San Francisco Peak	United States of America	1453	1983	1	MXD	MXD	NA	air@surface	summer	positive	no low-frequency signal	Gregory T. Pederson, Cody C. Routson	https://www1.ncdc.noaa.gov/pub/data/paleo/pages2k/pages2k-temperature-v2-2017/data-current-version/NAm-SnowBowlSanFranciscoPeak.Briffa.2002-1.txt
NAm_107				tree	10.1191/0959683602hl587rp		https://www.ncdc.noaa.gov/paleo/study/2838	32.5	-110.8	2700	Mt. Lemon	United States of America	1568	1983	1	MXD	MXD	NA	air@surface	summer	positive	no low-frequency signal	Gregory T. Pederson, Cody C. Routson	https://www1.ncdc.noaa.gov/pub/data/paleo/pages2k/pages2k-temperature-v2-2017/data-current-version/NAm-MtLemon.Briffa.2002-1.txt
NAm_108				tree	10.1007/978-3-642-61113-1_3		https://www.ncdc.noaa.gov/paleo/study/2862	37.8	-119.3	3000	Yosemite Park E Eingang	United States of America	1513	1983	1	MXD	MXD	NA	air@surface	summer	positive	no low-frequency signal	Gregory T. Pederson, Cody C. Routson	https://www1.ncdc.noaa.gov/pub/data/paleo/pages2k/pages2k-temperature-v2-2017/data-current-version/NAm-YosemiteParkEEingang.Briffa.1996-1.txt
NAm_109				tree	No publication		https://www.ncdc.noaa.gov/paleo/study/3690	37.9	-119.2	3300	Dana Plateau Inyo National Forest	United States of America	1430	1996	1	TRW	trsgi	NA	air@surface	1 2 3 4 5 6 7 8 9 10 11 12	positive		Gregory T. Pederson, Cody C. Routson	https://www1.ncdc.noaa.gov/pub/data/paleo/pages2k/pages2k-temperature-v2-2017/data-current-version/NAm-DanaPlateauInyoNationalForest.King.2000.txt
NAm_110				tree	No publication		https://www.ncdc.noaa.gov/paleo/study/2754	34.1	-116.8	2890	Fish Creek Trail (San Gorgonio)	United States of America	1534	1995	1	TRW	trsgi	NA	air@surface	summer	positive		Gregory T. Pederson, Cody C. Routson	https://www1.ncdc.noaa.gov/pub/data/paleo/pages2k/pages2k-temperature-v2-2017/data-current-version/NAm-FishCreekTrail.Biondi.2001.txt
NAm_111				tree	10.2307/1551032		https://www.ncdc.noaa.gov/paleo/study/3263	58.4	-68.4	46	Fort Chimo (Merged)	Canada	1641	1974	1	TRW	trsgi	NA	air@surface	summer	positive		Gregory T. Pederson, Cody C. Routson	https://www1.ncdc.noaa.gov/pub/data/paleo/pages2k/pages2k-temperature-v2-2017/data-current-version/NAm-FortChimo.Fritts.1981.txt
NAm_112				tree	10.2307/1551032		https://www.ncdc.noaa.gov/paleo/study/2939	68.6	-138.6	381	Spruce Creek	Canada	1570	1977	1	TRW	trsgi	NA	air@surface	summer	positive		Gregory T. Pederson, Cody C. Routson	https://www1.ncdc.noaa.gov/pub/data/paleo/pages2k/pages2k-temperature-v2-2017/data-current-version/NAm-SpruceCreek.Church.1981.txt
NAm_113				tree	10.1007/978-3-642-61113-1_3		https://www.ncdc.noaa.gov/paleo/study/4583	62.7	-111	1400	Pethai Peninsula	Canada	1610	1988	1	MXD	MXD	NA	air@surface	summer	positive	no low-frequency signal	Gregory T. Pederson, Cody C. Routson	https://www1.ncdc.noaa.gov/pub/data/paleo/pages2k/pages2k-temperature-v2-2017/data-current-version/NAm-PethaiPeninsula.Schweingruber.1996-1.txt
NAm_114				tree	10.1007/978-3-642-61113-1_3		https://www.ncdc.noaa.gov/paleo/study/4499	56.2	-67.7	1000	Lac Romanel (Feucht)	Canada	1659	1988	1	TRW	trsgi	NA	air@surface	summer	positive		Gregory T. Pederson, Cody C. Routson	https://www1.ncdc.noaa.gov/pub/data/paleo/pages2k/pages2k-temperature-v2-2017/data-current-version/NAm-LacRomanel.Schweingruber.1996.txt
NAm_115				tree	10.1007/978-3-642-61113-1_3		https://www.ncdc.noaa.gov/paleo/study/4499	56.2	-67.7	1000	Lac Romanel (Feucht)	Canada	1659	1988	1	MXD	MXD	NA	air@surface	summer	positive	no low-frequency signal	Gregory T. Pederson, Cody C. Routson	https://www1.ncdc.noaa.gov/pub/data/paleo/pages2k/pages2k-temperature-v2-2017/data-current-version/NAm-LacRomanel.Schweingruber.1996-1.txt
NAm_116				tree	10.1007/978-3-642-61113-1_3		https://www.ncdc.noaa.gov/paleo/study/4400	61.7	-139.7	750	Don Jek River Bridge	Canada	1585	1983	1	MXD	MXD	NA	air@surface	summer	positive	local correlation p-value = 0.056, and correlates regionally	Gregory T. Pederson, Cody C. Routson	https://www1.ncdc.noaa.gov/pub/data/paleo/pages2k/pages2k-temperature-v2-2017/data-current-version/NAm-DonJekRiverBridge.Schweingruber.1996-1.txt
NAm_117				tree	10.1007/978-3-642-61113-1_3		https://www.ncdc.noaa.gov/paleo/study/4658	54.9	-127.3	1200	Smithers Ski Area	Canada	1680	1983	1	TRW	trsgi	NA	air@surface	summer	positive	no low-frequency signal	Gregory T. Pederson, Cody C. Routson	https://www1.ncdc.noaa.gov/pub/data/paleo/pages2k/pages2k-temperature-v2-2017/data-current-version/NAm-SmithersSkiArea.Schweingruber.1996.txt
NAm_118				tree	10.1007/978-3-642-61113-1_3		https://www.ncdc.noaa.gov/paleo/study/4658	54.9	-127.3	1200	Smithers Ski Area	Canada	1680	1983	1	MXD	MXD	NA	air@surface	summer	positive	no low-frequency signal	Gregory T. Pederson, Cody C. Routson	https://www1.ncdc.noaa.gov/pub/data/paleo/pages2k/pages2k-temperature-v2-2017/data-current-version/NAm-SmithersSkiArea.Schweingruber.1996-1.txt
NAm_119				tree	10.1007/978-3-642-61113-1_3		https://www.ncdc.noaa.gov/paleo/study/4344	53.3	-120.7	1530	Bell Mountain	Canada	1649	1983	1	MXD	MXD	NA	air@surface	summer	positive	no low-frequency signal	Gregory T. Pederson, Cody C. Routson	https://www1.ncdc.noaa.gov/pub/data/paleo/pages2k/pages2k-temperature-v2-2017/data-current-version/NAm-BellMountain.Schweingruber.1996-1.txt
NAm_120				tree	10.1007/978-3-642-61113-1_3		https://www.ncdc.noaa.gov/paleo/study/4670	52.3	-117	2000	Sunwapta Pass	Canada	1608	1983	1	TRW	trsgi	NA	air@surface	summer	positive		Gregory T. Pederson, Cody C. Routson	https://www1.ncdc.noaa.gov/pub/data/paleo/pages2k/pages2k-temperature-v2-2017/data-current-version/NAm-SunwaptaPass.Schweingruber.1996.txt
NAm_121				tree	10.1007/978-3-642-61113-1_3		https://www.ncdc.noaa.gov/paleo/study/4670	52.3	-117	2000	Sunwapta Pass	Canada	1608	1983	1	MXD	MXD	NA	air@surface	summer	positive		Gregory T. Pederson, Cody C. Routson	https://www1.ncdc.noaa.gov/pub/data/paleo/pages2k/pages2k-temperature-v2-2017/data-current-version/NAm-SunwaptaPass.Schweingruber.1996-1.txt
NAm_122				tree	10.1007/978-3-642-61113-1_3		https://www.ncdc.noaa.gov/paleo/study/4584	51.8	-116.2	2050	Peyto Lake	Canada	1634	1983	1	MXD	MXD	NA	air@surface	summer	positive		Gregory T. Pederson, Cody C. Routson	https://www1.ncdc.noaa.gov/pub/data/paleo/pages2k/pages2k-temperature-v2-2017/data-current-version/NAm-PeytoLake.Schweingruber.1996-1.txt
NAm_123				tree	10.1007/978-3-642-61113-1_3		https://www.ncdc.noaa.gov/paleo/study/2860	49.4	-123.1	1110	Vancouver Cyprus Provincial Park	Canada	1413	1983	1	MXD	MXD	NA	air@surface	summer	positive		Gregory T. Pederson, Cody C. Routson	https://www1.ncdc.noaa.gov/pub/data/paleo/pages2k/pages2k-temperature-v2-2017/data-current-version/NAm-VancouverCyprusProvincialPark.Briffa.1996-1.txt
NAm_124				tree	10.1007/978-3-642-61113-1_3		https://www.ncdc.noaa.gov/paleo/study/2808	49.2	-125.2	1020	Arrowsmith Mountain	Canada	1629	1983	1	MXD	MXD	NA	air@surface	summer	positive		Gregory T. Pederson, Cody C. Routson	https://www1.ncdc.noaa.gov/pub/data/paleo/pages2k/pages2k-temperature-v2-2017/data-current-version/NAm-ArrowsmithMountain.Briffa.1996-1.txt
NAm_125				tree	No publication		https://www.ncdc.noaa.gov/paleo/study/4090	49.9	-118.9	1700	Big White	Canada	1669	1998	1	TRW	trsgi	NA	air@surface	summer	positive	Decent correlation, but EPS drops below 0.85 near present	Gregory T. Pederson, Cody C. Routson	https://www1.ncdc.noaa.gov/pub/data/paleo/pages2k/pages2k-temperature-v2-2017/data-current-version/NAm-BigWhite.Parish.2000.txt
NAm_126		Arc_9-truncated		tree	10.1007/BF00140174		https://www.ncdc.noaa.gov/paleo/study/3592	67.2	-115.9	213	Coppermine River	Canada	1428	1977	1	TRW	trsgi	NA	air@surface	summer	positive		Gregory T. Pederson, Cody C. Routson	https://www1.ncdc.noaa.gov/pub/data/paleo/pages2k/pages2k-temperature-v2-2017/data-current-version/NAm-CoppermineRiver.Jacoby.1989.txt
NAm_127				tree	10.1007/BF00140174		https://www.ncdc.noaa.gov/paleo/study/3598	64	-103.9	160	Hornby Cabin	Canada	1491	1984	1	TRW	trsgi	NA	air@surface	summer	positive		Gregory T. Pederson, Cody C. Routson	https://www1.ncdc.noaa.gov/pub/data/paleo/pages2k/pages2k-temperature-v2-2017/data-current-version/NAm-HornbyCabin.Jacoby.1989.txt
NAm_128				tree	10.1007/BF00140174		https://www.ncdc.noaa.gov/paleo/study/3615	65	-138.3	915	Twisted Tree Heartrot Hill	Canada	1550	1975	1	TRW	trsgi	NA	air@surface	summer	positive		Gregory T. Pederson, Cody C. Routson	https://www1.ncdc.noaa.gov/pub/data/paleo/pages2k/pages2k-temperature-v2-2017/data-current-version/NAm-TwistedTreeHeartrotHill.Jacoby.1989-1.txt
NAm_129				tree	10.1007/978-3-642-61113-1_3		https://www.ncdc.noaa.gov/paleo/study/4349	55.3	-77.8	50	Bonif historisc	Canada	1352	1989	1	TRW	trsgi	NA	air@surface	summer	positive		Gregory T. Pederson, Cody C. Routson	https://www1.ncdc.noaa.gov/pub/data/paleo/pages2k/pages2k-temperature-v2-2017/data-current-version/NAm-Bonif.Schweingruber.1996.txt
NAm_130				tree	10.1007/978-3-642-61113-1_3		https://www.ncdc.noaa.gov/paleo/study/4349	55.3	-77.8	50	Bonif historisc	Canada	1352	1989	1	MXD	MXD	NA	air@surface	summer	positive		Gregory T. Pederson, Cody C. Routson	https://www1.ncdc.noaa.gov/pub/data/paleo/pages2k/pages2k-temperature-v2-2017/data-current-version/NAm-Bonif.Schweingruber.1996-1.txt
NAm_131				tree	10.1007/978-3-642-61113-1_3		https://www.ncdc.noaa.gov/paleo/study/4319	52.3	-117.3	2000	Athabasca Glacier	Canada	1665	1994	1	MXD	MXD	NA	air@surface	summer	positive	no low-frequency signal	Gregory T. Pederson, Cody C. Routson	https://www1.ncdc.noaa.gov/pub/data/paleo/pages2k/pages2k-temperature-v2-2017/data-current-version/NAm-AthabascaGlacier.Schweingruber.1996-1.txt
NAm_132				tree	10.1007/s00382-002-0275-3		https://www.ncdc.noaa.gov/paleo/study/2923	56.9	-61.5	25	Medusa Bay	Canada	1634	1997	1	TRW	trsgi	NA	air@surface	summer	positive		Gregory T. Pederson, Cody C. Routson	https://www1.ncdc.noaa.gov/pub/data/paleo/pages2k/pages2k-temperature-v2-2017/data-current-version/NAm-MedusaBay.Buckley.2003.txt
NAm_133				tree	10.1007/s00382-004-0511-0		https://www.ncdc.noaa.gov/paleo/study/5520	50.2	-117.1	2100	Meadow Mountain	Canada	1669	1997	1	TRW	trsgi	NA	air@surface	summer	positive		Gregory T. Pederson, Cody C. Routson	https://www1.ncdc.noaa.gov/pub/data/paleo/pages2k/pages2k-temperature-v2-2017/data-current-version/NAm-MeadowMountain.Wilson.2005.txt
NAm_134				tree	10.1007/s00382-004-0511-0		https://www.ncdc.noaa.gov/paleo/study/5520	50.2	-117.1	2100	Meadow Mountain	Canada	1685	1997	1	MXD	MXD	NA	air@surface	summer	positive	no low-frequency signal	Gregory T. Pederson, Cody C. Routson	https://www1.ncdc.noaa.gov/pub/data/paleo/pages2k/pages2k-temperature-v2-2017/data-current-version/NAm-MeadowMountain.Wilson.2005-1.txt
NAm_135				tree	10.1007/s00382-004-0511-0		https://www.ncdc.noaa.gov/paleo/study/5529	49.4	-117.2	1980	Ymir	Canada	1693	1997	1	TRW	trsgi	NA	air@surface	summer	positive	Truncate early portion with low sample depth, pass	Gregory T. Pederson, Cody C. Routson, Udya Kuwar Thapa	https://www1.ncdc.noaa.gov/pub/data/paleo/pages2k/pages2k-temperature-v2-2017/data-current-version/NAm-Ymir.Wilson.2005-1.txt
NAm_136				tree	10.1007/s00382-004-0511-0		https://www.ncdc.noaa.gov/paleo/study/5524	50.6	-118.6	1830	Park Mountain	Canada	1477	1997	1	TRW	trsgi	NA	air@surface	summer	positive	no low-frequency signal	Gregory T. Pederson, Cody C. Routson, Udya Kuwar Thapa	https://www1.ncdc.noaa.gov/pub/data/paleo/pages2k/pages2k-temperature-v2-2017/data-current-version/NAm-ParkMountain.Wilson.2005.txt
NAm_137				tree	10.1007/s00382-004-0511-0		https://www.ncdc.noaa.gov/paleo/study/5524	50.6	-118.6	1830	Park Mountain	Canada	1528	1997	1	MXD	MXD	NA	air@surface	summer	positive	no low-frequency signal	Gregory T. Pederson, Cody C. Routson, Udya Kuwar Thapa	https://www1.ncdc.noaa.gov/pub/data/paleo/pages2k/pages2k-temperature-v2-2017/data-current-version/NAm-ParkMountain.Wilson.2005-1.txt
NAm_138				tree	10.1007/s00382-004-0511-0		https://www.ncdc.noaa.gov/paleo/study/5511	49.7	-118.9	2000	Big White 2	Canada	1580	1997	1	TRW	trsgi	NA	air@surface	summer	positive	no low-frequency signal	Gregory T. Pederson, Cody C. Routson, Udya Kuwar Thapa	https://www1.ncdc.noaa.gov/pub/data/paleo/pages2k/pages2k-temperature-v2-2017/data-current-version/NAm-BigWhite2.Wilson.2005-1.txt
NAm_139				tree	10.1007/s00382-004-0511-0		https://www.ncdc.noaa.gov/paleo/study/5511	49.7	-118.9	2000	Big White 2	Canada	1512	1997	1	MXD	MXD	NA	air@surface	summer	positive	no low-frequency signal	Gregory T. Pederson, Cody C. Routson, Udya Kuwar Thapa	https://www1.ncdc.noaa.gov/pub/data/paleo/pages2k/pages2k-temperature-v2-2017/data-current-version/NAm-BigWhite2.Wilson.2005-2.txt
NAm_140				tree	10.1007/s00382-004-0511-0		https://www.ncdc.noaa.gov/paleo/study/5512	50.7	-121.5	1980	Cornwall Hills	Canada	1554	1997	1	TRW	trsgi	NA	air@surface	summer	positive		Gregory T. Pederson, Cody C. Routson, Udya Kuwar Thapa	https://www1.ncdc.noaa.gov/pub/data/paleo/pages2k/pages2k-temperature-v2-2017/data-current-version/NAm-CornwallHills.Wilson.2005.txt
NAm_141				tree	10.1007/s00382-004-0511-0		https://www.ncdc.noaa.gov/paleo/study/5512	50.7	-121.5	1980	Cornwall Hills	Canada	1689	1997	1	MXD	MXD	NA	air@surface	summer	positive		Gregory T. Pederson, Cody C. Routson, Udya Kuwar Thapa	https://www1.ncdc.noaa.gov/pub/data/paleo/pages2k/pages2k-temperature-v2-2017/data-current-version/NAm-CornwallHills.Wilson.2005-1.txt
NAm_142				tree	No publication		https://www.ncdc.noaa.gov/paleo/study/12568	56	-61	50	Ittyhauk Bay	Canada	1689	1998	1	TRW	trsgi	NA	air@surface	summer	positive		Gregory T. Pederson, Cody C. Routson, Udya Kuwar Thapa	https://www1.ncdc.noaa.gov/pub/data/paleo/pages2k/pages2k-temperature-v2-2017/data-current-version/NAm-IttyhaukBay.D'Arrigo.2011.txt
NAm_143				tree	No publication		https://www.ncdc.noaa.gov/paleo/study/12577	69.5	-127.8	500	Eagle Fecal/Ptarmigan Merge	Canada	1550	1993	1	MXD	MXD	NA	air@surface	summer	positive	Low-freq goes inverse of the observed temperature record after the 50s. Elevation estimated from GoogleEarth; rounded to 100 m	Gregory T. Pederson, Cody C. Routson, Udya Kuwar Thapa	https://www1.ncdc.noaa.gov/pub/data/paleo/pages2k/pages2k-temperature-v2-2017/data-current-version/NAm-EagleFecal_PtarmiganMerge.Jacoby.2011-2.txt
NAm_144				tree	10.1029/2005JD006352		https://www.ncdc.noaa.gov/paleo/study/13756	58	-94	100	Manitoba composite	Canada	1650	1982	1	TRW	trsgi	NA	air@surface	summer	positive	Meets criteria but the record is a bit strange looking. Elevation estimated from GoogleEarth; rounded to 100 m	Gregory T. Pederson, Cody C. Routson, Udya Kuwar Thapa	https://www1.ncdc.noaa.gov/pub/data/paleo/pages2k/pages2k-temperature-v2-2017/data-current-version/NAm-Manitoba.D'Arrigo.2006.txt
NAm_145				tree	No publication		https://www.ncdc.noaa.gov/paleo/study/15368	59.9	-136.8	931	Blanchard River	Canada	1670	2003	1	TRW	trsgi	NA	air@surface	1 2 3 4 5 6 7 8 9 10 11 12	positive	EPS drops below arbitrary 0.85 level in early 1700s, but otherwise looks good…	Gregory T. Pederson, Cody C. Routson, Udya Kuwar Thapa	https://www1.ncdc.noaa.gov/pub/data/paleo/pages2k/pages2k-temperature-v2-2017/data-current-version/NAm-BlanchardRiver.Luckman.2013-1.txt
NAm_146				tree	No publication		https://www.ncdc.noaa.gov/paleo/study/15369	59.8	-136.6	915	Nadahini	Canada	1572	2003	1	TRW	trsgi	NA	air@surface	1 2 3 4 5 6 7 8 9 10 11 12	positive		Gregory T. Pederson, Cody C. Routson, Udya Kuwar Thapa	https://www1.ncdc.noaa.gov/pub/data/paleo/pages2k/pages2k-temperature-v2-2017/data-current-version/NAm-Nadahini.Luckman.2013.txt
NAm_147				tree	No publication		https://www.ncdc.noaa.gov/paleo/study/15520	61.4	-128.4	1450	Rock Glacier Yukon	Canada	1697	2002	1	TRW	trsgi	NA	air@surface	1 2 3 4 5 6 7 8 9 10 11 12	positive		Gregory T. Pederson, Cody C. Routson, Udya Kuwar Thapa	https://www1.ncdc.noaa.gov/pub/data/paleo/pages2k/pages2k-temperature-v2-2017/data-current-version/NAm-RockGlacierYukon.Kenigsberg.2013.txt
NAm_148				tree	No publication		https://www.ncdc.noaa.gov/paleo/study/15525	59.6	-133.4	1350	Snake Creek	Canada	1645	1999	1	TRW	trsgi	NA	air@surface	1 2 3 4 5 6 7 8 9 10 11 12	positive		Gregory T. Pederson, Cody C. Routson, Udya Kuwar Thapa	https://www1.ncdc.noaa.gov/pub/data/paleo/pages2k/pages2k-temperature-v2-2017/data-current-version/NAm-SnakeCreek.Kenigsberg.2013.txt
NAm_149				tree	No publication		https://www.ncdc.noaa.gov/paleo/study/15527	60.1	-134.4	1330	Sugarloaf	Canada	1700	2003	1	TRW	trsgi	NA	air@surface	1 2 3 4 5 6 7 8 9 10 11 12	positive	Use original chronology and truncate at 1700	Gregory T. Pederson, Cody C. Routson, Udya Kuwar Thapa	https://www1.ncdc.noaa.gov/pub/data/paleo/pages2k/pages2k-temperature-v2-2017/data-current-version/NAm-Sugarloaf.Kenigsberg.2013-1.txt
NAm_150				tree	10.1139/x95-085		https://www.ncdc.noaa.gov/paleo/study/16577	51.1	-115.8	2250	Sunshine Meadows	Canada	1440	1987	1	MXD	MXD	NA	air@surface	summer	positive	Poor low frequency retention, but passes correlation and EPS screening	Gregory T. Pederson, Cody C. Routson, Udya Kuwar Thapa	https://www1.ncdc.noaa.gov/pub/data/paleo/pages2k/pages2k-temperature-v2-2017/data-current-version/NAm-SunshineMeadows.Colenutt.1995-1.txt
NAm_151				tree	10.1007/s00382-004-0511-0		https://www.ncdc.noaa.gov/paleo/study/16587	52.2	-117.2	2000	Athabasca Glacier 2	Canada	920	1987	1	TRW	trsgi	NA	air@surface	summer	positive		Gregory T. Pederson, Scott St. George, Cody C. Routson	https://www1.ncdc.noaa.gov/pub/data/paleo/pages2k/pages2k-temperature-v2-2017/data-current-version/NAm-AthabascaGlacier2.Luckman.2005.txt
NAm_152				tree	10.1007/s00382-004-0511-0		https://www.ncdc.noaa.gov/paleo/study/16587	52.2	-117.2	2000	Athabasca Glacier 2	Canada	1665	1994	1	MXD	MXD	NA	air@surface	summer	positive	no low-frequency signal	Gregory T. Pederson, Scott St. George, Cody C. Routson	https://www1.ncdc.noaa.gov/pub/data/paleo/pages2k/pages2k-temperature-v2-2017/data-current-version/NAm-AthabascaGlacier2.Luckman.2005-1.txt
NAm_153				tree	10.1139/x00-188		https://www.ncdc.noaa.gov/paleo/study/16590	52.7	-118.3	1850	Bennington	Canada	1563	1996	1	TRW	trsgi	NA	air@surface	1 2 3 4 5 6 7 8 9 10 11 12	positive		Gregory T. Pederson, Cody C. Routson, Udya Kuwar Thapa	https://www1.ncdc.noaa.gov/pub/data/paleo/pages2k/pages2k-temperature-v2-2017/data-current-version/NAm-Bennington.Luckman.2001.txt
NAm_154				tree	10.1007/s00382-004-0511-0		https://www.ncdc.noaa.gov/paleo/study/16592	51.7	-116.5	2050	Bow Summit/Peyto Lake	Canada	1575	2000	1	TRW	trsgi	NA	air@surface	summer	positive		Gregory T. Pederson, Cody C. Routson, Udya Kuwar Thapa	https://www1.ncdc.noaa.gov/pub/data/paleo/pages2k/pages2k-temperature-v2-2017/data-current-version/NAm-BowSummit-PeytoLake.Luckman.2005.txt
NAm_155				tree	10.1139/x00-188		https://www.ncdc.noaa.gov/paleo/study/16593	52.9	-117.3	2050	Cardinal Divide	Canada	1528	1990	1	TRW	trsgi	NA	air@surface	1 2 3 4 5 6 7 8 9 10 11 12	positive	Use original chronology. Neg temp relationship after 1950.	Gregory T. Pederson, Scott St. George, Cody C. Routson	https://www1.ncdc.noaa.gov/pub/data/paleo/pages2k/pages2k-temperature-v2-2017/data-current-version/NAm-CardinalDivide.Luckman.2001.txt
NAm_156				tree	10.1139/x00-188		https://www.ncdc.noaa.gov/paleo/study/16595	52.6	-117.9	2000	Geraldine Lakes	Canada	1513	1990	1	TRW	trsgi	NA	air@surface	summer	positive		Gregory T. Pederson, Cody C. Routson, Udya Kuwar Thapa	https://www1.ncdc.noaa.gov/pub/data/paleo/pages2k/pages2k-temperature-v2-2017/data-current-version/NAm-GeraldineLakes.Luckman.2001.txt
NAm_157				tree	10.1139/x00-188		https://www.ncdc.noaa.gov/paleo/study/16596	50.6	-115	2250	Highwood Pass	Canada	1613	1987	1	TRW	trsgi	NA	air@surface	1 2 3 4 5 6 7 8 9 10 11 12	positive	Low-frequency variability is inverse of the observed record. Passes the local correlation p-value screening though.	Gregory T. Pederson, Cody C. Routson, Udya Kuwar Thapa	https://www1.ncdc.noaa.gov/pub/data/paleo/pages2k/pages2k-temperature-v2-2017/data-current-version/NAm-HighwoodPass.Luckman.2001.txt
NAm_158				tree	10.1579/0044-7447-29.7.371		https://www.ncdc.noaa.gov/paleo/study/16597	52.2	-117.2	2200	Hilda	Canada	1428	2000	1	TRW	trsgi	NA	air@surface	1 2 3 4 5 6 7 8 9 10 11 12	positive		Gregory T. Pederson, Cody C. Routson, Udya Kuwar Thapa	https://www1.ncdc.noaa.gov/pub/data/paleo/pages2k/pages2k-temperature-v2-2017/data-current-version/NAm-Hilda.Kavanagh.2000.txt
NAm_159				tree	10.1139/x00-188		https://www.ncdc.noaa.gov/paleo/study/16602	50.9	-115.2	2120	Nakiska	Canada	1619	1987	1	TRW	trsgi	NA	air@surface	1 2 3 4 5 6 7 8 9 10 11 12	positive		Gregory T. Pederson, Scott St. George, Cody C. Routson	https://www1.ncdc.noaa.gov/pub/data/paleo/pages2k/pages2k-temperature-v2-2017/data-current-version/NAm-Nakiska.Luckman.2001.txt
NAm_160				tree	10.1139/x00-188		https://www.ncdc.noaa.gov/paleo/study/16605	53	-118.2	2000	Pyramid Mountain	Canada	1625	1990	1	TRW	trsgi	NA	air@surface	1 2 3 4 5 6 7 8 9 10 11 12	positive	no low-frequency signal	Gregory T. Pederson, Scott St. George, Cody C. Routson	https://www1.ncdc.noaa.gov/pub/data/paleo/pages2k/pages2k-temperature-v2-2017/data-current-version/NAm-PyramidMountain.Luckman.2001.txt
NAm_161				tree	10.1139/x00-188		https://www.ncdc.noaa.gov/paleo/study/16608	52.9	-118	2050	Signal Mountain	Canada	1489	1990	1	TRW	trsgi	NA	air@surface	1 2 3 4 5 6 7 8 9 10 11 12	positive		Gregory T. Pederson, Scott St. George, Cody C. Routson	https://www1.ncdc.noaa.gov/pub/data/paleo/pages2k/pages2k-temperature-v2-2017/data-current-version/NAm-SignalMountain.Luckman.2001.txt
NAm_162				tree	10.1139/x00-188		https://www.ncdc.noaa.gov/paleo/study/16609	53.2	-119.5	1900	Small River	Canada	1569	1989	1	TRW	trsgi	NA	air@surface	1 2 3 4 5 6 7 8 9 10 11 12	positive		Gregory T. Pederson, Scott St. George, Cody C. Routson	https://www1.ncdc.noaa.gov/pub/data/paleo/pages2k/pages2k-temperature-v2-2017/data-current-version/NAm-SmallRiver.Luckman.2001.txt
NAm_163				tree	10.1139/x00-188		https://www.ncdc.noaa.gov/paleo/study/16612	52.8	-117.7	1800	Surprise Valley	Canada	1600	1990	1	TRW	trsgi	NA	air@surface	1 2 3 4 5 6 7 8 9 10 11 12	positive		Gregory T. Pederson, Scott St. George, Cody C. Routson	https://www1.ncdc.noaa.gov/pub/data/paleo/pages2k/pages2k-temperature-v2-2017/data-current-version/NAm-SurpriseValley.Luckman.2001.txt
NAm_164				tree	No publication		https://www.ncdc.noaa.gov/paleo/study/3680	40.1	-105.6	3320	Arapahoe	United States of America	1610	1982	1	MXD	MXD	NA	air@surface	summer	positive		Gregory T. Pederson, Cody C. Routson	https://www1.ncdc.noaa.gov/pub/data/paleo/pages2k/pages2k-temperature-v2-2017/data-current-version/NAm-Arapahoe.Kienast.1996-1.txt
NAm_165				tree	No publication		https://www.ncdc.noaa.gov/paleo/study/3381	37.9	-107.7	3400	Red Mountain Pass Silverton	United States of America	1626	1983	1	MXD	MXD	NA	air@surface	summer	positive		Gregory T. Pederson, Cody C. Routson	https://www1.ncdc.noaa.gov/pub/data/paleo/pages2k/pages2k-temperature-v2-2017/data-current-version/NAm-RedMountainPassSilverton.Graybill.1994-1.txt
NAm_166				tree	10.1007/978-3-642-61113-1_3		https://www.ncdc.noaa.gov/paleo/study/2842	39.3	-105	3600	Pike Peaks	United States of America	1530	1983	1	TRW	trsgi	NA	air@surface	summer	positive		Gregory T. Pederson, Cody C. Routson	https://www1.ncdc.noaa.gov/pub/data/paleo/pages2k/pages2k-temperature-v2-2017/data-current-version/NAm-PikePeaks.Harlan.1996.txt
NAm_167				tree	10.1007/978-3-642-61113-1_3		https://www.ncdc.noaa.gov/paleo/study/2842	39.3	-105	3600	Pike Peaks	United States of America	1530	1983	1	MXD	MXD	NA	air@surface	summer	positive		Gregory T. Pederson, Cody C. Routson	https://www1.ncdc.noaa.gov/pub/data/paleo/pages2k/pages2k-temperature-v2-2017/data-current-version/NAm-PikePeaks.Harlan.1996-1.txt
NAm_168				tree	10.1007/978-3-642-61113-1_3		https://www.ncdc.noaa.gov/paleo/study/2813	38.7	-107.6	3700	Cottonwood Pass	United States of America	1565	1982	1	TRW	trsgi	NA	air@surface	summer	positive		Gregory T. Pederson, Cody C. Routson	https://www1.ncdc.noaa.gov/pub/data/paleo/pages2k/pages2k-temperature-v2-2017/data-current-version/NAm-CottonwoodPass.Briffa.1996.txt
NAm_169				tree	10.1007/978-3-642-61113-1_3		https://www.ncdc.noaa.gov/paleo/study/2813	38.7	-107.6	3700	Cottonwood Pass	United States of America	1565	1982	1	MXD	MXD	NA	air@surface	summer	positive	no low-frequency signal	Gregory T. Pederson, Cody C. Routson	https://www1.ncdc.noaa.gov/pub/data/paleo/pages2k/pages2k-temperature-v2-2017/data-current-version/NAm-CottonwoodPass.Briffa.1996-1.txt
NAm_170				tree	No publication		https://www.ncdc.noaa.gov/paleo/study/2871	39.9	-105.9	3370	Fool Creek	United States of America	1224	1992	1	TRW	trsgi	NA	air@surface	summer	positive	Low-freq goes inverse of the observed temperature record after the 50s	Gregory T. Pederson, Cody C. Routson	https://www1.ncdc.noaa.gov/pub/data/paleo/pages2k/pages2k-temperature-v2-2017/data-current-version/NAm-FoolCreek.Brown.2005.txt
NAm_171				tree	10.1111/j.2007.0030-1299.16034.x		https://www.ncdc.noaa.gov/paleo/study/5502	40.6	-105.8	3100	Cameron Pass	United States of America	1552	2003	1	TRW	trsgi	NA	air@surface	summer	positive	Early series distortion due to low sample number	Gregory T. Pederson, Cody C. Routson	https://www1.ncdc.noaa.gov/pub/data/paleo/pages2k/pages2k-temperature-v2-2017/data-current-version/NAm-CameronPass.Bigler.2007.txt
NAm_172				tree	10.1007/978-3-642-61113-1_3		https://www.ncdc.noaa.gov/paleo/study/2819	43.9	-114.7	2580	Galena Pass Sawtooth National Forest	United States of America	1530	1983	1	MXD	MXD	NA	air@surface	summer	positive		Gregory T. Pederson, Cody C. Routson	https://www1.ncdc.noaa.gov/pub/data/paleo/pages2k/pages2k-temperature-v2-2017/data-current-version/NAm-GalenaPassSawtooth.Briffa.1996-1.txt
NAm_173				tree	No publication		https://www.ncdc.noaa.gov/paleo/study/3576	44.6	-114.5	2820	Sleeping Deer Road	United States of America	1305	1997	1	TRW	trsgi	NA	air@surface	summer	positive	minor EPS problems	Gregory T. Pederson, Cody C. Routson	https://www1.ncdc.noaa.gov/pub/data/paleo/pages2k/pages2k-temperature-v2-2017/data-current-version/NAm-SleepingDeerRoad.Hughes.2005.txt
NAm_174				tree	No publication		https://www.ncdc.noaa.gov/paleo/study/3576	44.6	-114.5	2820	Sleeping Deer Road	United States of America	1488	1997	1	MXD	MXD	NA	air@surface	summer	positive		Gregory T. Pederson, Cody C. Routson	https://www1.ncdc.noaa.gov/pub/data/paleo/pages2k/pages2k-temperature-v2-2017/data-current-version/NAm-SleepingDeerRoad.Hughes.2005-1.txt
NAm_175				tree	No publication		https://www.ncdc.noaa.gov/paleo/study/2949	44.8	-70.8	930	Elephant Mountain	United States of America	1667	1977	1	MXD	MXD	NA	air@surface	summer	positive	no low-frequency signal	Gregory T. Pederson, Cody C. Routson	https://www1.ncdc.noaa.gov/pub/data/paleo/pages2k/pages2k-temperature-v2-2017/data-current-version/NAm-ElephantMountain.Conkey.1994-1.txt
NAm_176				tree	No publication		https://www.ncdc.noaa.gov/paleo/study/2755	31	-115.5	2400	La Tasajera (San Pedro Martir)	Mexico	1536	1995	1	TRW	trsgi	NA	air@surface	summer	positive		Gregory T. Pederson, Cody C. Routson	https://www1.ncdc.noaa.gov/pub/data/paleo/pages2k/pages2k-temperature-v2-2017/data-current-version/NAm-LaTasajera.Biondi.2001.txt
NAm_177				tree	No publication		https://www.ncdc.noaa.gov/paleo/study/8509	25.1	-106.3	2000	Cienega de Nuestra Senora de Guadalupe	Mexico	1675	1993	1	TRW	trsgi	NA	air@surface	summer	positive		Gregory T. Pederson, Cody C. Routson	https://www1.ncdc.noaa.gov/pub/data/paleo/pages2k/pages2k-temperature-v2-2017/data-current-version/NAm-CienegadeNuestraSenoradeGuadalupe.Fule.2009.txt
NAm_178				tree	10.1007/978-3-642-61113-1_3		https://www.ncdc.noaa.gov/paleo/study/2822	45.8	-112.5	2730	Highland Fire Outlook	United States of America	1496	1983	1	TRW	trsgi	NA	air@surface	summer	positive		Gregory T. Pederson, Cody C. Routson	https://www1.ncdc.noaa.gov/pub/data/paleo/pages2k/pages2k-temperature-v2-2017/data-current-version/NAm-HighlandFireOutlook.Briffa.1996.txt
NAm_179				tree	10.1007/978-3-642-61113-1_3		https://www.ncdc.noaa.gov/paleo/study/2822	45.8	-112.5	2730	Highland Fire Outlook	United States of America	1496	1983	1	MXD	MXD	NA	air@surface	summer	positive	no low-frequency signal	Gregory T. Pederson, Cody C. Routson	https://www1.ncdc.noaa.gov/pub/data/paleo/pages2k/pages2k-temperature-v2-2017/data-current-version/NAm-HighlandFireOutlook.Briffa.1996-1.txt
NAm_180				tree	No publication		https://www.ncdc.noaa.gov/paleo/study/3563	45.9	-114.3	2680	Baker Lake	United States of America	12	1997	1	TRW	trsgi	NA	air@surface	summer	positive		Gregory T. Pederson, Cody C. Routson	https://www1.ncdc.noaa.gov/pub/data/paleo/pages2k/pages2k-temperature-v2-2017/data-current-version/NAm-BakerLake.Hughes.2005.txt
NAm_181				tree	No publication		https://www.ncdc.noaa.gov/paleo/study/3563	45.9	-114.3	2680	Baker Lake	United States of America	1434	1997	1	MXD	MXD	NA	air@surface	summer	positive	no low-frequency signal	Gregory T. Pederson, Cody C. Routson	https://www1.ncdc.noaa.gov/pub/data/paleo/pages2k/pages2k-temperature-v2-2017/data-current-version/NAm-BakerLake.Hughes.2005-1.txt
NAm_182				tree	10.1126/science.1201570		https://www.ncdc.noaa.gov/paleo/study/12697	46	-113.4	2750	Pintlers Two	United States of America	1248	2006	1	TRW	trsgi	NA	air@surface	summer	positive		Gregory T. Pederson, Cody C. Routson	https://www1.ncdc.noaa.gov/pub/data/paleo/pages2k/pages2k-temperature-v2-2017/data-current-version/NAm-PintlersTwo.Littell.2011.txt
NAm_183				tree	10.1126/science.1201570		https://www.ncdc.noaa.gov/paleo/study/12703	49	-114	2135	Rowe Lakes	Canada	1252	1990	1	TRW	trsgi	NA	air@surface	summer	positive	no low-frequency signal	Gregory T. Pederson, Cody C. Routson	https://www1.ncdc.noaa.gov/pub/data/paleo/pages2k/pages2k-temperature-v2-2017/data-current-version/NAm-RoweLakes.Colenutt.2011.txt
NAm_184				tree	10.1191/0959683602hl587rp		https://www.ncdc.noaa.gov/paleo/study/2814	43	-122.2	2200	Crater Lake NE	United States of America	1564	1983	1	MXD	MXD	NA	air@surface	summer	positive		Gregory T. Pederson, Cody C. Routson	https://www1.ncdc.noaa.gov/pub/data/paleo/pages2k/pages2k-temperature-v2-2017/data-current-version/NAm-CraterLakeNE.Briffa.2002-1.txt
NAm_185				tree	10.1007/978-3-642-61113-1_3		https://www.ncdc.noaa.gov/paleo/study/2810	45.3	-121.7	1300	Barlow Pass am Mt.Hood	United States of America	1504	1983	1	MXD	MXD	NA	air@surface	summer	positive	no low-frequency signal	Gregory T. Pederson, Cody C. Routson	https://www1.ncdc.noaa.gov/pub/data/paleo/pages2k/pages2k-temperature-v2-2017/data-current-version/NAm-BarlowPassamMtHood.Briffa.1996-1.txt
NAm_186				tree	No publication		https://www.ncdc.noaa.gov/paleo/study/20653	49.3	-114.4	1838	Tamarack Bowl	Canada	1616	2012	1	TRW	trsgi	NA	air@surface	summer	positive		Gregory T. Pederson, Cody C. Routson, David Sauchyn, Jeannine-Marie St. Jacques	https://www1.ncdc.noaa.gov/pub/data/paleo/pages2k/pages2k-temperature-v2-2017/data-current-version/NAm-TamarackBowl.Sauchyn.2016.txt
NAm_187				tree	10.1007/978-3-642-61113-1_3		https://www.ncdc.noaa.gov/paleo/study/2812	37.6	-113.9	3120	Ceader Breaks	United States of America	1581	1983	1	MXD	MXD	NA	air@surface	summer	positive	no low-frequency signal	Gregory T. Pederson, Cody C. Routson	https://www1.ncdc.noaa.gov/pub/data/paleo/pages2k/pages2k-temperature-v2-2017/data-current-version/NAm-CeaderBreaks.Briffa.1996-1.txt
NAm_188				tree	No publication		https://www.ncdc.noaa.gov/paleo/study/20654	49.8	-114.5	1909	Vicary Mine	Canada	1488	2010	1	TRW	trsgi	NA	air@surface	summer	positive	Passes with McKenney ANUSPLIN, not coarse CRU.	Gregory T. Pederson, Cody C. Routson, David Sauchyn, Jeannine-Marie St. Jacques	https://www1.ncdc.noaa.gov/pub/data/paleo/pages2k/pages2k-temperature-v2-2017/data-current-version/NAm-VicaryMine.Sauchyn.2016.txt
NAm_189				tree	No publication		https://www.ncdc.noaa.gov/paleo/study/4126	48.7	-120.7	1925	Harts Pass N1	United States of America	1685	1991	1	TRW	trsgi	NA	air@surface	summer	positive		Gregory T. Pederson, Cody C. Routson	https://www1.ncdc.noaa.gov/pub/data/paleo/pages2k/pages2k-temperature-v2-2017/data-current-version/NAm-wa069.Peterson.1994.txt
NAm_190				tree	No publication		https://www.ncdc.noaa.gov/paleo/study/4127	48.7	-120.7	1925	Harts Pass N1	United States of America	1585	1991	1	TRW	trsgi	NA	air@surface	summer	positive		Gregory T. Pederson, Cody C. Routson	https://www1.ncdc.noaa.gov/pub/data/paleo/pages2k/pages2k-temperature-v2-2017/data-current-version/NAm-wa071.Peterson.1994.txt
NAm_191				tree	No publication		https://www.ncdc.noaa.gov/paleo/study/4129	48.7	-120.7	2000	Harts Pass N2	United States of America	1529	1990	1	TRW	trsgi	NA	air@surface	summer	positive		Gregory T. Pederson, Cody C. Routson	https://www1.ncdc.noaa.gov/pub/data/paleo/pages2k/pages2k-temperature-v2-2017/data-current-version/NAm-HartsPassN2.Peterson.1994.txt
NAm_192				tree	10.1007/978-3-642-61113-1_3		https://www.ncdc.noaa.gov/paleo/study/2839	46.2	-122.2	1200	Mt. St. Helens	United States of America	1609	1983	1	MXD	MXD	NA	air@surface	summer	positive	Low-freq goes inverse of the observed temperature record after the 50s	Gregory T. Pederson, Cody C. Routson	https://www1.ncdc.noaa.gov/pub/data/paleo/pages2k/pages2k-temperature-v2-2017/data-current-version/NAm-MtStHelens.Briffa.1996-1.txt
NAm_193				tree	10.1007/978-3-642-61113-1_3		https://www.ncdc.noaa.gov/paleo/study/2850	48.7	-118.3	1800	Sherman Creek Pass	United States of America	1605	1983	1	TRW	trsgi	NA	air@surface	summer	positive		Gregory T. Pederson, Cody C. Routson	https://www1.ncdc.noaa.gov/pub/data/paleo/pages2k/pages2k-temperature-v2-2017/data-current-version/NAm-ShermanCreekPass.Briffa.1996.txt
NAm_194				tree	10.1007/978-3-642-61113-1_3		https://www.ncdc.noaa.gov/paleo/study/2850	48.7	-118.3	1800	Sherman Creek Pass	United States of America	1605	1983	1	MXD	MXD	NA	air@surface	summer	positive		Gregory T. Pederson, Cody C. Routson	https://www1.ncdc.noaa.gov/pub/data/paleo/pages2k/pages2k-temperature-v2-2017/data-current-version/NAm-ShermanCreekPass.Briffa.1996-1.txt
NAm_195				tree	No publication		https://www.ncdc.noaa.gov/paleo/study/4139	47.9	-123.8	1465	Hoh Lake High	United States of America	1570	1992	1	TRW	trsgi	NA	air@surface	summer	positive	no low-frequency signal	Gregory T. Pederson, Cody C. Routson	https://www1.ncdc.noaa.gov/pub/data/paleo/pages2k/pages2k-temperature-v2-2017/data-current-version/NAm-HohLakeHigh.Peterson.1994.txt
NAm_196				tree	No publication		https://www.ncdc.noaa.gov/paleo/study/4154	46.2	-121.5	1495	Mount Adams Low	United States of America	1610	1992	1	TRW	trsgi	NA	air@surface	summer	positive		Gregory T. Pederson, Cody C. Routson	https://www1.ncdc.noaa.gov/pub/data/paleo/pages2k/pages2k-temperature-v2-2017/data-current-version/NAm-MountAdamsLow.Peterson.1994.txt
NAm_197				tree	10.1007/978-3-642-61113-1_3		https://www.ncdc.noaa.gov/paleo/study/2844	44.2	-107.1	2850	Powder River Pass	United States of America	1496	1983	1	MXD	MXD	NA	air@surface	summer	positive		Gregory T. Pederson, Cody C. Routson	https://www1.ncdc.noaa.gov/pub/data/paleo/pages2k/pages2k-temperature-v2-2017/data-current-version/NAm-PowderRiverPass.Briffa.1996-1.txt
NAm_198				tree	10.1007/978-3-642-61113-1_3		https://www.ncdc.noaa.gov/paleo/study/2833	41.3	-107.7	3150	Medicine Bow Peak	United States of America	1401	1983	1	TRW	trsgi	NA	air@surface	summer	positive	no low-frequency signal	Gregory T. Pederson, Cody C. Routson	https://www1.ncdc.noaa.gov/pub/data/paleo/pages2k/pages2k-temperature-v2-2017/data-current-version/NAm-MedicineBowPeak.Briffa.1996.txt
NAm_199				tree	10.1007/978-3-642-61113-1_3		https://www.ncdc.noaa.gov/paleo/study/2833	41.3	-107.7	3150	Medicine Bow Peak	United States of America	1401	1983	1	MXD	MXD	NA	air@surface	summer	positive		Gregory T. Pederson, Cody C. Routson	https://www1.ncdc.noaa.gov/pub/data/paleo/pages2k/pages2k-temperature-v2-2017/data-current-version/NAm-MedicineBowPeak.Briffa.1996-1.txt
NAm_200				tree	10.1007/978-3-642-61113-1_3		https://www.ncdc.noaa.gov/paleo/study/2820	44.8	-107.9	2820	Granite Pass Hunt Mountain	United States of America	1508	1983	1	MXD	MXD	NA	air@surface	summer	positive		Gregory T. Pederson, Cody C. Routson	https://www1.ncdc.noaa.gov/pub/data/paleo/pages2k/pages2k-temperature-v2-2017/data-current-version/NAm-GranitePassHuntMountain.Briffa.1996-1.txt
NAm_201				tree	10.1007/978-3-642-61113-1_3		https://www.ncdc.noaa.gov/paleo/study/2859	43.7	-110.1	2820	Togwatee Pass	United States of America	1672	1983	1	TRW	trsgi	NA	air@surface	summer	positive		Gregory T. Pederson, Cody C. Routson	https://www1.ncdc.noaa.gov/pub/data/paleo/pages2k/pages2k-temperature-v2-2017/data-current-version/NAm-TogwateePass.Briffa.1996.txt
NAm_202				tree	10.1007/978-3-642-61113-1_3		https://www.ncdc.noaa.gov/paleo/study/2859	43.7	-110.1	2820	Togwatee Pass	United States of America	1672	1983	1	MXD	MXD	NA	air@surface	summer	positive	no low-frequency signal	Gregory T. Pederson, Cody C. Routson	https://www1.ncdc.noaa.gov/pub/data/paleo/pages2k/pages2k-temperature-v2-2017/data-current-version/NAm-TogwateePass.Briffa.1996-1.txt
NAm_203				tree	No publication		https://www.ncdc.noaa.gov/paleo/study/2875	41.4	-106.2	3235	Sheep Trail	United States of America	1097	1999	1	TRW	trsgi	NA	air@surface	summer	positive	no climate signal, end of seires biased	Gregory T. Pederson, Cody C. Routson	https://www1.ncdc.noaa.gov/pub/data/paleo/pages2k/pages2k-temperature-v2-2017/data-current-version/NAm-SheepTrail.Brown.2005.txt
NAm_204				tree	No publication		https://www.ncdc.noaa.gov/paleo/study/2875	41.4	-106.2	3235	Sheep Trail	United States of America	1483	2000	1	MXD	MXD	NA	air@surface	summer	positive		Gregory T. Pederson, Cody C. Routson	https://www1.ncdc.noaa.gov/pub/data/paleo/pages2k/pages2k-temperature-v2-2017/data-current-version/NAm-SheepTrail.Brown.2005-1.txt
Ocn_001		Arc_47		marine sediment	10.1130/G21130.1		ftp://rock.geosociety.org/pub/reposit/2005/2005010.pdf	66.55	-17.7	-470	MD992275	Atlantic ocean	156.6	1952.1	17	diatom	temperature	degC	sea@surface	6 7 8	positive	A newer, higher-resolution record has been published by Jiang et al. (2015, Geology: doi:10.1130/G36377.1; data at: http://www.ncdc.noaa.gov/paleo/study/17635)	Marit-Solveig Seidenkrantz, Dmitry V. Divine, Johannes P. Werner	https://www1.ncdc.noaa.gov/pub/data/paleo/pages2k/pages2k-temperature-v2-2017/data-current-version/Arc-MD992275.Jiang.2005.txt
Ocn_002		Arc_55-corrected		marine sediment	10.1016/j.quascirev.2011.07.025		this study	63.76	5.26	-875	Storegga Slide	Atlantic ocean	-956.953	1999.09	7	foram d18O	temperature	permil	sea@surface	7 8 9	negative	QC under question, negative correlation to local temperature (FCL), should be negative accoriding to NickMcKay, keep it.	Dmitry V. Divine, Johannes P. Werner, K. Halimeda Kilbourne	https://www1.ncdc.noaa.gov/pub/data/paleo/pages2k/pages2k-temperature-v2-2017/data-current-version/Arc-StoreggaSlide.Sejrup.2011.txt
Ocn_003		Arc_38		marine sediment	10.1029/2010PA002002		https://www.ncdc.noaa.gov/paleo/study/17475	66.97	7.64	-1048	Vøring Plateau	Atlantic ocean	-4076.1	1995.4	12	diatom	temperature	degC	sea@surface	8	positive		Dmitry V. Divine, K. Halimeda Kilbourne	https://www1.ncdc.noaa.gov/pub/data/paleo/pages2k/pages2k-temperature-v2-2017/data-current-version/Arc-VoringPlateau.Berner.2011.txt
Ocn_004	Pacific0291Newton2011_MD98-2160			marine sediment	10.1130/G31421.1		https://www.ncdc.noaa.gov/paleo/study/12906	-5.2012	117.487	-1185	Makassar Strait	Pacific ocean	-40	1815	8	foram Mg/Ca	temperature	degC	sea@surface	1 2 3 4 5 6 7 8 9 10 11 12	positive	HVM, BM, 20/4/2016 Pacific0291Newton2011_MD98-2160 Data archived as Mg/Ca values only. Data converted to SST using the calibration of Dekens et al., 2002, as per the original publication	Belen Martrat, Helen V. McGregor, Kaustubh Thirumalai, Jason A. Addison	https://www1.ncdc.noaa.gov/pub/data/paleo/pages2k/pages2k-temperature-v2-2017/data-current-version/Ocn-MD98-2160.Newton.2010.txt
Ocn_005	Mediterranean1572bNieto-Moreno2012__TTR17-1_436B			marine sediment	10.1016/j.orggeochem.2012.11.001	10.1038/ngeo2510	http://doi.pangaea.de/10.1594/PANGAEA.802259	36.2053	-4.3133	-1108	Alboran Sea	Atlantic ocean	564.36	1999.07	32	alkenone	temperature	degC	sea@surface	1 2 3 4 5 6 7 8 9 10 11 12	positive	HVM, BM, 20/4/2016 Mediterranean1572bNieto-Moreno2012__TTR17-1_436B	Belen Martrat, MAS, Helen V. McGregor, Kaustubh Thirumalai, Jason A. Addison	https://www1.ncdc.noaa.gov/pub/data/paleo/pages2k/pages2k-temperature-v2-2017/data-current-version/Ocn-AlboranSea436B.Nieto-Moreno.2013.txt
Ocn_006	Indian1574Doose-Rolinski2001_SO90-39KG/SO90-56KA			marine sediment	10.1029/2000PA000511	10.1038/ngeo2510	http://doi.pangaea.de/10.1594/PANGAEA.735717	24.83	65.92	-695	Arabian Sea	Indian ocean	-215.7	1950	18	alkenone	temperature	degC	sea@surface	1 2 3 4 5 6 7 8 9 10 11 12	positive	HVM, BM, 20/4/2016 Indian1574Doose-Rolinski2001_SO90-39KG/SO90-56KA	Jason A. Addison, Belen Martrat, Helen V. McGregor, Kaustubh Thirumalai	https://www1.ncdc.noaa.gov/pub/data/paleo/pages2k/pages2k-temperature-v2-2017/data-current-version/Ocn-ArabianSea.Doose-Rolinski.2001.txt
Ocn_007	Atlantic0255aSaenger2011__CH07-98-MC22			marine sediment	10.1029/2010pa002038	10.1038/ngeo2510	https://www.ncdc.noaa.gov/paleo/study/11816	32.784	-76.276	-1895	CH07-98-MC-22, Carolina Slope, western North Atlantic	Atlantic ocean	250	1850	100	foram Mg/Ca	temperature	degC	sea@surface	1 2 3 4 5 6 7 8 9 10 11 12	positive	HVM, BM, 20/4/2016 Atlantic0255aSaenger2011__CH07-98-MC22_Mg/Ca(Anand) Atlantic0255bSaenger2011__KNR140_2_59GGC_Mg/Ca(Anand)	Jason A. Addison, Belen Martrat, Helen V. McGregor, Kaustubh Thirumalai	https://www1.ncdc.noaa.gov/pub/data/paleo/pages2k/pages2k-temperature-v2-2017/data-current-version/Ocn-CH07-98-MC-22.Saenger.2011.txt
Ocn_008	Atlantic1578Kim2007_GeoB6007-2			marine sediment	10.1130/G23251A.1	10.1038/ngeo2510	http://doi.pangaea.de/10.1594/PANGAEA.737217	30.85	-10.2685	-900	Cape Ghir, NW Africa	Atlantic ocean	753.63	1950	37	alkenone	temperature	degC	sea@surface	1 2 3 4 5 6 7 8 9 10 11 12	positive	HVM, BM, 20/4/2016 Atlantic1578Kim2007_GeoB6007-2 Revised age model for GeoB6007-2 from Morley et al., (2011) was applied to GeoB6007-2 alkenone data from Kim et al., (2007).	Jason A. Addison, Belen Martrat, Helen V. McGregor, Kaustubh Thirumalai	https://www1.ncdc.noaa.gov/pub/data/paleo/pages2k/pages2k-temperature-v2-2017/data-current-version/Ocn-CapeGhir.Doose-Rolinski.2007.txt
Ocn_009	Atlantic0487McGregor2007__GeoB6008-1, GeoB6008-2			marine sediment	10.1126/science.1134839	10.1038/ngeo2510	http://doi.pangaea.de/10.1594/PANGAEA.603183	30.845	-10.0983	-355	Cape Ghir, NW Africa	Atlantic ocean	-225	1998	12	alkenone	temperature	degC	sea@surface	1 2 3 4 5 6 7 8 9 10 11 12	positive	HVM, BM, 20/4/2016 Atlantic0487McGregor2007__GeoB6008-1, GeoB6008-2_ alkenone(Prahl et al., 1988)	Jason A. Addison, Marie-Alexandrine Sicre, Belen Martrat, Helen V. McGregor, Kaustubh Thirumalai	https://www1.ncdc.noaa.gov/pub/data/paleo/pages2k/pages2k-temperature-v2-2017/data-current-version/Ocn-CapeGhir.McGregor.2007.txt
Ocn_011	Atlantic0039Black2007__PL07-73 BC	SAm_4		marine sediment	10.1029/2007pa001427	10.1038/ngeo2510	https://www.ncdc.noaa.gov/paleo/study/6397	10.77	-64.77	-450	Cariaco Basin	Atlantic ocean	1221.04	1990	1	foram Mg/Ca	temperature	degC	sea@surface	3 4 5	positive	HVM, BM, 20/4/2016 Atlantic0039Black2007__PL07-73 BC_Mg/Ca	Jason A. Addison, Casey Saenger, Belen Martrat, Helen V. McGregor, Kaustubh Thirumalai	https://www1.ncdc.noaa.gov/pub/data/paleo/pages2k/pages2k-temperature-v2-2017/data-current-version/Ocn-CariacoBasin.Black.2007.txt
Ocn_013	Atlantic0040Lea2003__PL07-39PC			marine sediment	10.1126/science.1088470	10.1038/ngeo2510	https://www.ncdc.noaa.gov/paleo/study/2585	10.7	-64.94	-790	Cariaco Basin/Southern Caribbean Sea	Atlantic ocean	-158	1399	145	foram Mg/Ca	temperature	degC	sea@surface	1 2 3 4 5 6 7 8 9 10 11 12	positive	HVM, BM, 20/4/2016 Atlantic0040Lea2003__PL07-39PC_Mg/Ca	Jason A. Addison, Belen Martrat, Helen V. McGregor, Kaustubh Thirumalai	https://www1.ncdc.noaa.gov/pub/data/paleo/pages2k/pages2k-temperature-v2-2017/data-current-version/Ocn-CariacoBasin.Lea.2003.txt
Ocn_014	Southern0045aLamy2002_GeoB3313-1			marine sediment	10.1029/2001PA000727	10.1038/ngeo2510	https://www.ncdc.noaa.gov/paleo/study/6242	-41	-74.45	-852	Chilean margin, Pacific sector	Southern ocean	4	1650	76	alkenone	temperature	degC	sea@surface	1 2 3 4 5 6 7 8 9 10 11 12	positive	HVM, BM, 20/4/2016 Southern0045aLamy2002_GeoB3313-1	Guillaume Leduc, Jason A. Addison, Belen Martrat, Helen V. McGregor, Kaustubh Thirumalai	https://www1.ncdc.noaa.gov/pub/data/paleo/pages2k/pages2k-temperature-v2-2017/data-current-version/Ocn-ChileanMargin.Lamy.2002.txt
Ocn_015	Atlantic0326dLund2006_79MC			marine sediment	10.1029/2005PA001218	10.1038/ngeo2510	https://www.ncdc.noaa.gov/paleo/study/5968	24.59	-83.58	-530	Dry Tortugas	Atlantic ocean	658.84	1949	22	foram Mg/Ca	temperature	degC	sea@surface	1 2 3 4 5 6 7 8 9 10 11 12	positive	HVM, BM, 20/4/2016 Atlantic0326dLund2006_MgCa_dry-tortugas_79MC	Kaustubh Thirumalai, Casey Saenger, Jason A. Addison, Belen Martrat, Helen V. McGregor	https://www1.ncdc.noaa.gov/pub/data/paleo/pages2k/pages2k-temperature-v2-2017/data-current-version/Ocn-DryTortugas.Lund.2006.txt
Ocn_016	Atlantic0326cLund2006_62MC			marine sediment	10.1029/2005PA001218	10.1038/ngeo2510	https://www.ncdc.noaa.gov/paleo/study/5968	24.33	-83.26	-547	Dry Tortugas	Atlantic ocean	995	1925.2	23	foram Mg/Ca	temperature	degC	sea@surface	1 2 3 4 5 6 7 8 9 10 11 12	positive	HVM, BM, 20/4/2016 Atlantic0326cLund2006_MgCa_dry-tortugas_62MC	Jason A. Addison, Casey Saenger, Belen Martrat, Helen V. McGregor, Kaustubh Thirumalai	https://www1.ncdc.noaa.gov/pub/data/paleo/pages2k/pages2k-temperature-v2-2017/data-current-version/Ocn-DryTortugasA.Lund.2006.txt
Ocn_017	Atlantic0488Kuhnert2011__ GeoB9501-5			marine sediment	10.1029/2011pa002130	10.1038/ngeo2510	http://doi.pangaea.de/10.1594/PANGAEA.773754	16.8402	-16.7327	-330	Eastern tropical North Atlantic	Atlantic ocean	-236	2004	9	foram Mg/Ca	temperature	degC	sea@surface	7 8 9 10 11 12	positive	HVM, BM, 20/4/2016 Atlantic0488Kuhnert2011__ GeoB9501-5_Mg/Ca(Anand) Combination of data from GeoB 9501–4 and GeoB 9501–5. Data combined based on age sort order.	Helen V. McGregor, Kaustubh Thirumalai, Belen Martrat, Jason A. Addison	https://www1.ncdc.noaa.gov/pub/data/paleo/pages2k/pages2k-temperature-v2-2017/data-current-version/Ocn-EasternTropicalNorthAtlantic.Kuhnert.2011.txt
Ocn_018	Atlantic0368Keigwin2003__MC-29D			marine sediment	10.1007/s00382-003-0316-6	10.1038/ngeo2510	https://www.ncdc.noaa.gov/paleo/study/10891	45.89	-62.8	-250	Emerald Basin,OCE326 MC-29D	Atlantic ocean	351	1950	32	alkenone	temperature	degC	sea@surface	1 2 3 4 5 6 7 8 9 10 11 12	positive	HVM, BM, 20/4/2016 Atlantic0368Keigwin2003__MC-29D_alkenone	Graham P. Mortyn, Helen V. McGregor, Kaustubh Thirumalai, Belen Martrat, Jason A. Addison	https://www1.ncdc.noaa.gov/pub/data/paleo/pages2k/pages2k-temperature-v2-2017/data-current-version/Ocn-EmeraldBasin.Keigwin.2003.txt
Ocn_019	Atlantic0195dSachs2007__GGC-30			marine sediment	10.1029/2006GL028495	10.1038/ngeo2510	https://www.ncdc.noaa.gov/paleo/study/5966	43.53	-62.48	-250	Emerald Basin, Nova Scotia	Atlantic ocean	400	1950	110	alkenone	temperature	degC	sea@surface	1 2 3 4 5 6 7 8 9 10 11 12	positive	HVM, BM, 20/4/2016 Atlantic0195dSachs2007__GGC-30_alkenone	Helen V. McGregor, Kaustubh Thirumalai, Belen Martrat, Jason A. Addison	https://www1.ncdc.noaa.gov/pub/data/paleo/pages2k/pages2k-temperature-v2-2017/data-current-version/Ocn-EmeraldBasin.Keigwin.2007.txt
Ocn_020	Atlantic0058Richter2009__ENAM9606,M200309			marine sediment	10.1016/j.quascirev.2009.04.008	10.1038/ngeo2510	https://www.ncdc.noaa.gov/paleo/study/8725	55.5	-13.9	-2543	Feni Drift	Atlantic ocean	-368	1998	22	foram Mg/Ca	temperature	degC	sea@surface	4 5 6 7	positive	HVM, BM, 20/4/2016 Atlantic0058Richter2009__ENAM9606,M200309_Mg/Ca	Helen V. McGregor, Kaustubh Thirumalai, Belen Martrat, Jason A. Addison	https://www1.ncdc.noaa.gov/pub/data/paleo/pages2k/pages2k-temperature-v2-2017/data-current-version/Ocn-FeniDrift.Richter.2009.txt
Ocn_021	Atlantic0043bRichey2009__Fisk_PE07-5I			marine sediment	10.1029/2009GL040445	10.1038/ngeo2510	https://www.ncdc.noaa.gov/paleo/study/10492	27.55	-93.93	-817	Fisk Basin, Gulf of Mexico	Atlantic ocean	1216.8	1950	19	foram Mg/Ca	temperature	degC	sea@surface	1 2 3 4 5 6 7 8 9 10 11 12	positive	HVM, BM, 20/4/2016 Atlantic0043bRichey2009__Fisk_PE07-5I_Mg/Ca	Kate Sinclair, Casey Saenger, Helen V. McGregor, Kaustubh Thirumalai, Belen Martrat, Jason A. Addison	https://www1.ncdc.noaa.gov/pub/data/paleo/pages2k/pages2k-temperature-v2-2017/data-current-version/Ocn-FiskBasin.Richey.2009.txt
Ocn_022	Atlantic0043aRichey2009__Garrison_PE07-2			marine sediment	10.1029/2009GL040445	10.1038/ngeo2510	https://www.ncdc.noaa.gov/paleo/study/10492	26.68	-93.93	-1570	Garrison Basin, Gulf of Mexico	Atlantic ocean	1370.83	1950	24	foram Mg/Ca	temperature	degC	sea@surface	1 2 3 4 5 6 7 8 9 10 11 12	positive	HVM, BM, 20/4/2016 Atlantic0043aRichey2009__Garrison_PE07-2_Mg/Ca Note that raw 14C ages in Richey et al. (2009) are reported with the 400-year reservoir age subtracted (Pers. Comm. J. Richey 1 April 2015).	Graham P. Mortyn, Helen V. McGregor, Kaustubh Thirumalai, Belen Martrat, Jason A. Addison	https://www1.ncdc.noaa.gov/pub/data/paleo/pages2k/pages2k-temperature-v2-2017/data-current-version/Ocn-GarrisonBasin.Richey.2009.txt
Ocn_023	Atlantic0326bLund2006_MC118			marine sediment	10.1029/2005PA001218	10.1038/ngeo2510	https://www.ncdc.noaa.gov/paleo/study/8725	24.58	-79.26	-531	Great Bahama Bank	Atlantic ocean	1065	1950	26	foram Mg/Ca	temperature	degC	sea@surface	1 2 3 4 5 6 7 8 9 10 11 12	positive	HVM, BM, 20/4/2016 Atlantic0326bLund2006_MgCa_MC118_GreatBahamaBank	Kaustubh Thirumalai, Casey Saenger, Helen V. McGregor, Kaustubh Thirumalai, Belen Martrat, Jason A. Addison	https://www1.ncdc.noaa.gov/pub/data/paleo/pages2k/pages2k-temperature-v2-2017/data-current-version/Ocn-GreatBahamaBank.Richter.2006.txt
Ocn_024	Atlantic0326aLund2006_MC125			marine sediment	10.1029/2005PA001218	10.1038/ngeo2510	https://www.ncdc.noaa.gov/paleo/study/5968	24.765	-79.29	-694	Great Bahama bank, 125MC	Atlantic ocean	590	1950	34	foram Mg/Ca	temperature	degC	sea@surface	1 2 3 4 5 6 7 8 9 10 11 12	positive	HVM, BM, 20/4/2016 Atlantic0326aLund2006_MgCa_MC125_GreatBahamaBank	Kaustubh Thirumalai, Casey Saenger, GL, Helen V. McGregor, Kaustubh Thirumalai, Belen Martrat, Jason A. Addison	https://www1.ncdc.noaa.gov/pub/data/paleo/pages2k/pages2k-temperature-v2-2017/data-current-version/Ocn-GreatBahamaBank.Lund.2006.txt
Ocn_025	Atlantic0316Weldeab2007__MD03-2707			marine sediment	10.1126/science.1140461	10.1038/ngeo2510	https://www.ncdc.noaa.gov/paleo/study/5596	2.5	9.38	-1295	Gulf of Guinea	Atlantic ocean	40	1590	30	foram Mg/Ca	temperature	degC	sea@surface	1 2 3 4 5 6 7 8 9 10 11 12	positive	HVM, BM, 20/4/2016 Atlantic0316Weldeab2007__MD03-2707_Mg/Ca	Helen V. McGregor, Kaustubh Thirumalai, Belen Martrat, Jason A. Addison	https://www1.ncdc.noaa.gov/pub/data/paleo/pages2k/pages2k-temperature-v2-2017/data-current-version/Ocn-GulfofGuinea.Weldeab.2007.txt
Ocn_027	Southern1159aSepulveda2009_CF7-PC33			marine sediment	10.1016/j.yqres.2009.06.010	10.1038/ngeo2510	https://www.ncdc.noaa.gov/paleo/study/12898	-44.33	-72.97	-510	Jacaf Fjord	Southern ocean	211.87	1784.11	24	alkenone	temperature	degC	sea@surface	9 10 11	positive	HVM, BM, 20/4/2016 Southern1159aSepulveda2009_CF7-PC33	Kaustubh Thirumalai, Helen V. McGregor, Belen Martrat, Jason A. Addison	https://www1.ncdc.noaa.gov/pub/data/paleo/pages2k/pages2k-temperature-v2-2017/data-current-version/Ocn-JacafFjord.Sepulveda.2009.txt
Ocn_028	Atlantic0255bSaenger2011__KNR140_2_59GGC			marine sediment	10.1029/2010pa002038	10.1038/ngeo2510	https://www.ncdc.noaa.gov/paleo/study/11816	32.977	-76.316	-1205	KNR140‐2‐59GGC, Carolina Slope, western North Atlantic	Atlantic ocean	450	1850	50	foram Mg/Ca	temperature	degC	sea@surface	1 2 3 4 5 6 7 8 9 10 11 12	positive	HVM, BM, 20/4/2016 Atlantic0255bSaenger2011__KNR140_2_59GGC_Mg/Ca(Anand)	Kaustubh Thirumalai, Casey Saenger, Helen V. McGregor, Belen Martrat, Jason A. Addison	https://www1.ncdc.noaa.gov/pub/data/paleo/pages2k/pages2k-temperature-v2-2017/data-current-version/Ocn-KNR140‐2‐59GGC.Saenger.2011.txt
Ocn_029	Pacific1580Isono2009_KR02-06A MC GC			marine sediment	10.1130/G25667A.1	10.1038/ngeo2510	http://doi.pangaea.de/10.1594/PANGAEA.841034	36.03	141.78	-2224	Kuroshio Current	Pacific ocean	-232.6	1946.81	26	alkenone	temperature	degC	sea@surface	1 2 3 4 5 6 7 8 9 10 11 12	positive	HVM, BM, 20/4/2016 Pacific1580Isono2009_KR02-06A MC GC The authors combined the multicore and gravity core data (both cores from same location).	Vasile Ersek, Belen Martrat, Helen V. McGregor, Kaustubh Thirumalai, Jason A. Addison	https://www1.ncdc.noaa.gov/pub/data/paleo/pages2k/pages2k-temperature-v2-2017/data-current-version/Ocn-KuroshioCurrent.Isono.2009.txt
Ocn_030	Atlantic0195aKeigwin2005__OCE326 26GGC			marine sediment	10.1029/2004PA001074	10.1038/ngeo2510	https://www.ncdc.noaa.gov/paleo/study/5966	43.48	-54.87	-3975	Laurentian Fan, western subpolar North Atlantic	Atlantic ocean	-230	1850	130	alkenone	temperature	degC	sea@surface	1 2 3 4 5 6 7 8 9 10 11 12	positive	HVM, BM, 20/4/2016 Atlantic0195aKeigwin2005__OCE326 26GGC_alkenone	Kate Sinclair, Belen Martrat, Helen V. McGregor, Kaustubh Thirumalai, Jason A. Addison	https://www1.ncdc.noaa.gov/pub/data/paleo/pages2k/pages2k-temperature-v2-2017/data-current-version/Ocn-LaurentianFan.Keigwin.2005.txt
Ocn_032	Atlantic1565Calvo2002_ MD95-2011	Arc_39		marine sediment	10.1016/S0277-3791(01)00096-8	10.1038/ngeo2510	https://doi.pangaea.de/10.1594/PANGAEA.438810	66.97	7.63	-1048	MD95-2011	Atlantic ocean	-290	1390	30	alkenone	temperature	degC	sea@surface	6 7 8	positive	HVM, BM, 20/4/2016 Atlantic1565Calvo2002_ MD95-2011_alkenones(Prahl and Wakeham) The Calvo et al., (2002) data set was selected instead of Dolven et al., (2002) because it had higher resolution. Berner et al., (2011) provides additional dates, though with age reversals, so we retain the age model of Calvo et al., (2002).	Kate Sinclair, Belen Martrat, Helen V. McGregor, Kaustubh Thirumalai, Jason A. Addison	https://www1.ncdc.noaa.gov/pub/data/paleo/pages2k/pages2k-temperature-v2-2017/data-current-version/Ocn-MD95-2011.Grimalt.2002.txt
Ocn_033	Pacific0173aLinsley2010_13GGC			marine sediment	10.1038/ngeo920	10.1038/ngeo2510	https://www.ncdc.noaa.gov/paleo/study/10420	-7.4	115.2	-594	Makassar Strait	Pacific ocean	174.78	1780.82	35	foram Mg/Ca	temperature	degC	sea@surface	1 2 3 4 5 6 7 8 9 10 11 12	positive	HVM, BM, 20/4/2016 Pacific0173aLinsley2010_13GGC	Kaustubh Thirumalai, Belen Martrat, Helen V. McGregor, Jason A. Addison	https://www1.ncdc.noaa.gov/pub/data/paleo/pages2k/pages2k-temperature-v2-2017/data-current-version/Ocn-MakassarStrait.Linsley.2010.txt
Ocn_034	Pacific1577Newton2011_MD98-2177			marine sediment	10.1130/G31421.1	10.1038/ngeo2510	https://www.ncdc.noaa.gov/paleo/study/12906	1.4033	119.078	-968	Makassar Strait	Pacific ocean	160	1890	14	foram Mg/Ca	temperature	degC	sea@surface	1 2 3 4 5 6 7 8 9 10 11 12	positive	HVM, BM, 20/4/2016 Pacific1577Newton2011_MD98-2177 Data archived as Mg/Ca values only. Data converted to SST using the calibration of Dekens et al., (2002), as per the original publication.	Kate Sinclair, Belen Martrat, Helen V. McGregor, Kaustubh Thirumalai, Jason A. Addison	https://www1.ncdc.noaa.gov/pub/data/paleo/pages2k/pages2k-temperature-v2-2017/data-current-version/Ocn-MD98-2177.Newton.2010.txt
Ocn_035	Pacific0335aOppo2009_MC31,BJ8-03-32GGC,BJ8-03-34GGC			marine sediment	10.1038/nature08233	10.1038/ngeo2510	https://www.ncdc.noaa.gov/paleo/study/8699	-3.53	119.2	-503	Makassar Strait	Pacific ocean	-334.9	1982.1	7	foram Mg/Ca	temperature	degC	sea@surface	1 2 3 4 5 6 7 8 9 10 11 12	positive	HVM, BM, 20/4/2016Pacific0335aOppo2009_MC31,BJ8-03-32GGC,BJ8-03-34GGC Combination of Oppo et al., (2009) data from the three cores recovered from the same drill site. Data sorted based on age.	Kaustubh Thirumalai, Belen Martrat, Helen V. McGregor, Jason A. Addison	https://www1.ncdc.noaa.gov/pub/data/paleo/pages2k/pages2k-temperature-v2-2017/data-current-version/Ocn-MakassarStrait.Oppo.2009.txt
Ocn_036	Mediterranean1157abMoreno2012_MINMC06-1,2			marine sediment	10.1016/j.quascirev.2012.04.007	10.1038/ngeo2510	http://doi.pangaea.de/10.1594/PANGAEA.780423	40.5	4.03	-2394	Minorca contourite	Atlantic ocean	428	1988	15	alkenone	temperature	degC	sea@surface	1 2 3 4 5 6 7 8 9 10 11 12	positive	HVM, BM, 20/4/2016 Mediterranean1157abMoreno2012_MINMC-2_MINMC-1_alk(Muller) The higher-resolution alkenone record was selected. The authors also note that the G. bulloides Mg/Ca records spring upwelling SSTs whereas alkenones represent annual average SSTs. Alkenone data were measured in two cores (MINMC06-1 and MINMC06-2) from the same site. These two records were combined with the data sorted b…	Kaustubh Thirumalai, Belen Martrat, Helen V. McGregor, Jason A. Addison	https://www1.ncdc.noaa.gov/pub/data/paleo/pages2k/pages2k-temperature-v2-2017/data-current-version/Ocn-MinorcaContourite.Moreno.2012.txt
Ocn_037	Pacific0328aHarada2004_MR00-K03-PC01			marine sediment	10.1029/2004GC000740	10.1038/ngeo2510	https://www.ncdc.noaa.gov/paleo/study/8458	46.32	152.53	-2793	Northwest Pacific Ocean	Pacific ocean	-70	1370	50	alkenone	temperature	degC	sea@surface	summer	positive	HVM, BM, 20/4/2016 Pacific0328aHarada2004_MR00-K03-PC01	Kaustubh Thirumalai, Guillaume Leduc, Belen Martrat, Helen V. McGregor, Jason A. Addison	https://www1.ncdc.noaa.gov/pub/data/paleo/pages2k/pages2k-temperature-v2-2017/data-current-version/Ocn-NorthwestPacificOcean.Harada.2004.txt
Ocn_039	Atlantic0234Sicre2011__MD99-2275	Arc_57		marine sediment	10.1029/2011PA002169	10.1038/ngeo2510	https://www.ncdc.noaa.gov/paleo/study/12359	66.55	-17.7	-470	MD992275	Atlantic ocean	1.48	2001	4	alkenone	temperature	degC	sea@surface	6 7 8	positive	HVM, BM, 20/4/2016; MSS, 07/10/2016; Atlantic0234Sicre2011__MD99-2275_alkenone Sicre et al., (2011) (alkenone) was selected and not Jiang et al., (2005) (diatoms) for core MD22-9975. Sicre et al., (2011) has a much higher resolution record but both records show the same trend. Diatoms have now been published at higher resolution by Jiang et al (2015; Geology, doi: doi:10.1130/G36377.1) after the …	Kaustubh Thirumalai, MAS, Belen Martrat, Helen V. McGregor, Jason A. Addison, Marit-Solveig Seidenkrantz	https://www1.ncdc.noaa.gov/pub/data/paleo/pages2k/pages2k-temperature-v2-2017/data-current-version/Ocn-NorthIceland.Sicre.2011.txt
Ocn_040	Atlantic0219Came2007__ODP-162-984			marine sediment	10.1130/G23455A.1	10.1038/ngeo2510	https://www.ncdc.noaa.gov/paleo/study/5593	61.43	-24.085	-1648	ODP984	Atlantic ocean	152	1396	58	foram Mg/Ca	temperature	degC	sea@surface	1 2 3 4 5 6 7 8 9 10 11 12	positive	HVM, BM, 20/4/2016 Atlantic0219Came2007__ODP-162-984_Mg/Ca	Kaustubh Thirumalai, Belen Martrat, Helen V. McGregor, Jason A. Addison	https://www1.ncdc.noaa.gov/pub/data/paleo/pages2k/pages2k-temperature-v2-2017/data-current-version/Ocn-ODP984.Came.2007.txt
Ocn_041	Pacific1573Wu2012_ODP-1202B			marine sediment	10.1029/2012GL052749	10.1038/ngeo2510	http://doi.pangaea.de/10.1594/PANGAEA.803648	24.8	122.5	-1274	Okinawa Trough (ODP Hole 195-1202B)	Pacific ocean	-227	1770	25	TEX86	temperature	degC	sea@surface	1 2 3 4 5 6 7 8 9 10 11 12	positive	HVM, BM, 20/4/2016 Pacific1573Wu2012_ODP-1202B	Vasile Ersek, Belen Martrat, Helen V. McGregor, Kaustubh Thirumalai, Jason A. Addison	https://www1.ncdc.noaa.gov/pub/data/paleo/pages2k/pages2k-temperature-v2-2017/data-current-version/Ocn-OkinawaTrough.Wu.2012.txt
Ocn_043	Atlantic0372Richey2007__Pigmy Basin			marine sediment	10.1038/NGEO2510	10.1038/ngeo2510	https://www.ncdc.noaa.gov/paleo/study/5584	27.2	-91.42	-2259	Pigmy Basin, Gulf of Mexico box core PBBC-1	Atlantic ocean	593.37	1900.67	12	foram Mg/Ca	temperature	degC	sea@surface	1 2 3 4 5 6 7 8 9 10 11 12	positive	HVM, BM, 20/4/2016 Atlantic0372Richey2007__Pigmy Basin_Mg/Ca	Kaustubh Thirumalai, Helen V. McGregor, Belen Martrat, Jason A. Addison	https://www1.ncdc.noaa.gov/pub/data/paleo/pages2k/pages2k-temperature-v2-2017/data-current-version/Ocn-PigmyBasin.Richey.2015.txt
Ocn_045	Atlantic0220Thornalley2009__RAPiD-12-1K			marine sediment	10.1038/nature07717	10.1038/ngeo2510	https://www.ncdc.noaa.gov/paleo/study/8623	62.08	-17.82	-1938	RAPiD-12-1K, South Iceland Rise, northeast North Atlantic	Atlantic ocean	153.5	1251.78	73	foram Mg/Ca	temperature	degC	sea@surface	5 6 7	positive	HVM, BM, 20/4/2016 Atlantic0220Thornalley2009__RAPiD-12-1K_Mg/Ca_bulloides Used the G. bulloides record from this core as it was reported as 'near-surface'.	Kaustubh Thirumalai, Helen V. McGregor, Belen Martrat, Jason A. Addison	https://www1.ncdc.noaa.gov/pub/data/paleo/pages2k/pages2k-temperature-v2-2017/data-current-version/Ocn-RAPiD-12-1K.Thornalley.2009.txt
Ocn_046	Indian1579Saraswat2013_SK237-GC04			marine sediment	10.1016/j.epsl.2013.05.022	10.1038/ngeo2510	https://www.ncdc.noaa.gov/paleo/study/17575	10.98	74.9993	-1245	SW coast of India, Indian ocean	Indian ocean	303	1835	88	foram Mg/Ca	temperature	degC	sea@surface	1 2 3 4 5 6 7 8 9 10 11 12	positive	HVM, BM, 20/4/2016 Indian1579Saraswat2013_SK237-GC04	Graham P. Mortyn, Helen V. McGregor, Kaustubh Thirumalai, Belen Martrat, Jason A. Addison	https://www1.ncdc.noaa.gov/pub/data/paleo/pages2k/pages2k-temperature-v2-2017/data-current-version/Ocn-SWCoastOfIndia.Saraswat.2013.txt
Ocn_047	Pacific1582Zhao2000_Hendy2012_Schimmelmann2013_SABA87-2, SABA88-1			marine sediment	10.1016/S0146-6380(00)00034-6	10.1038/ngeo2510	https://www.ncdc.noaa.gov/paleo/study/17755	34.23	-120.02	-590	Santa Barbara Basin (California)	Pacific ocean	1297.54	1941.3	1	alkenone	temperature	degC	sea@surface	1 2 3 4 5 6 7 8 9 10 11 12	positive	HVM, BM, 20/4/2016 Pacific1582Zhao2000_Hendy2012_Schimmelmann2013_SABA87-2, SABA88-1 Zhao et al., (2000) alkenone record with the age model from Hendy et al., (2012) and Schimmelmann et al., (2013). Combination of two cores (SABA87-2 and SABA88-1) recovered from the same drill site. Data sorted based on age.	Kaustubh Thirumalai, Helen V. McGregor, Belen Martrat, Jason A. Addison	https://www1.ncdc.noaa.gov/pub/data/paleo/pages2k/pages2k-temperature-v2-2017/data-current-version/Ocn-SantaBarbaraBasin.Zhao.2000.txt
Ocn_048	Atlantic0484Leduc2010_GeoB8331-4+GeoB8331-2			marine sediment	10.1029/2010GL044353	10.1038/ngeo2510	http://doi.pangaea.de/10.1594/PANGAEA.776883	-29.14	16.72	-97	South Atlantic, West Africa	Atlantic ocean	705	1938	20	alkenone	temperature	degC	sea@surface	1 2 3 4 5 6 7 8 9 10 11 12	positive	HVM, BM, 20/4/2016 Atlantic0484Leduc2010_GeoB8331-4+GeoB8331-2_alkenone(Muller)_winter (upwelling) season	Kaustubh Thirumalai, Helen V. McGregor, Belen Martrat, Jason A. Addison	https://www1.ncdc.noaa.gov/pub/data/paleo/pages2k/pages2k-temperature-v2-2017/data-current-version/Ocn-SouthAtlanticWestAfrica.Leduc.2010.txt
Ocn_049	Pacific1581Zhao2006_MD97-2151			marine sediment	10.1016/j.palaeo.2005.11.033	10.1038/ngeo2510	http://doi.pangaea.de/10.1594/PANGAEA.758916	8.73	109.869	-1598	South China Sea	Pacific ocean	-182.03	992.55	26	alkenone	temperature	degC	sea@surface	1 2 3 4 5 6 7 8 9 10 11 12	positive	HVM, BM, 20/4/2016 Pacific1581Zhao2006_MD97-2151	Vasile Ersek, Kaustubh Thirumalai, Helen V. McGregor, Belen Martrat, Jason A. Addison	https://www1.ncdc.noaa.gov/pub/data/paleo/pages2k/pages2k-temperature-v2-2017/data-current-version/Ocn-SouthChinaSea.Zhao.2006.txt
Ocn_050	Atlantic0235Sicre2011__RAPiD-21-3K			marine sediment	10.1029/2011PA002169	10.1038/ngeo2510	https://www.ncdc.noaa.gov/paleo/study/12359	57.45	-27.91	-2630	South Iceland/North Atlantic	Atlantic ocean	-5.07	1723.87	7	alkenone	temperature	degC	sea@surface	3 4 5 6 7 8	positive	HVM, BM, 20/4/2016 Atlantic0235Sicre2011__RAPid 21-3K_alkenone Data are from the same location as the composite in Miettinen et al., (2012; diatoms, August SST, cores RAPiD-21-3K + RAPiD-21-12B ). The alkenone reconstruction from Sicre et al. (2011; RAPiD-21-3K) has higher resolution down core, and covers a wider range of the calendar year. The associated box core RAPiD-21-12B has an intact sedim…	Kaustubh Thirumalai, MAS, Helen V. McGregor, Belen Martrat, Jason A. Addison	https://www1.ncdc.noaa.gov/pub/data/paleo/pages2k/pages2k-temperature-v2-2017/data-current-version/Ocn-SouthIceland.Sicre.2011.txt
Ocn_051	Southern0485aMohtadi2007_GeoB7186-3			marine sediment	10.1016/j.quascirev.2006.12.008	10.1038/ngeo2510	http://doi.pangaea.de/10.1594/PANGAEA.676709	-44.149	-75.16	-1169	Southern Chile Margin	Southern ocean	-167.5	1900.5	32	alkenone	temperature	degC	sea@surface	1 2 3 4 5 6 7 8 9 10 11 12	positive	HVM, BM, 20/4/2016 Southern0485aMohtadi2007_GeoB7186-3	Kaustubh Thirumalai, Helen V. McGregor, Belen Martrat, Jason A. Addison	https://www1.ncdc.noaa.gov/pub/data/paleo/pages2k/pages2k-temperature-v2-2017/data-current-version/Ocn-SouthernChileMargin.Mohtadi.2007.txt
Ocn_052	Atlantic0403deMenocal2000__ODP-108-658C			marine sediment	10.1126/science.288.5474.2198	10.1038/ngeo2510	https://www.ncdc.noaa.gov/paleo/study/2561	20.75	-18.5833	-2263	subtropical eastern North Atlantic	Atlantic ocean	-140	1470	47	planktonic foraminifera	temperature	degC	sea@surface	1 2 3 4 5 6 7 8 9 10 11 12	positive	HVM, BM, 20/4/2016 Atlantic0403deMenocal2000__ODP-108-658C_foram-assemb_aveFebAug August and February SST data averaged to give an annual mean SST. The deMenocal et al., (2000) data set was selected instead of Zhao et al., (1995) because it had higher resolution. Trends between the two cores were similar.	Kaustubh Thirumalai, MSS, Helen V. McGregor, Belen Martrat, Jason A. Addison	https://www1.ncdc.noaa.gov/pub/data/paleo/pages2k/pages2k-temperature-v2-2017/data-current-version/Ocn-SubTropicalEasternNorthAtlantic.deMenocal.2000.txt
Ocn_053	Atlantic1183Abrantes2005_D13902_PO287-26-G/1B			marine sediment	10.1016/j.quascirev.2004.04.009	10.1038/ngeo2510	http://doi.pangaea.de/10.1594/PANGAEA.761849	38.556	-9.3498	-96	Tagus mud patch, southern portuguese margin, North Atlantic	Atlantic ocean	74	2001	3	alkenone	temperature	degC	sea@surface	-10 -11 -12 1 2 3 4	positive	HVM, BM, 20/4/2016 Atlantic1183Abrantes2005_D13902_PO287-26-G/1B Combination of Abrantes et al., (2005) data from the three cores recovered from the same drill site. Data sorted based on age.	Kaustubh Thirumalai, MAS, Helen V. McGregor, Belen Martrat, Jason A. Addison	https://www1.ncdc.noaa.gov/pub/data/paleo/pages2k/pages2k-temperature-v2-2017/data-current-version/Ocn-TagusMudPatch.Abrantes.2005.txt
Ocn_054	Pacific0118Stott2007_MD98-2176			marine sediment	10.1126/science.1143791	10.1038/ngeo2510	https://www.ncdc.noaa.gov/paleo/study/5917	-5	133.44	-2382	WEq Pacific	Pacific ocean	684.9	1415.8	43	foram Mg/Ca	temperature	degC	sea@surface	1 2 3 4 5 6 7 8 9 10 11 12	positive	HVM, BM, 20/4/2016 Pacific0118Stott2007_MD98-2176 WDC-paleoclimatology Data Contribution Series # 2007-092 Readme for Stott et al., (2007) notes calibration with Anand et al., (2003).	Graham P. Mortyn, Helen V. McGregor, Kaustubh Thirumalai, Belen Martrat, Jason A. Addison	https://www1.ncdc.noaa.gov/pub/data/paleo/pages2k/pages2k-temperature-v2-2017/data-current-version/Ocn-WEqPacific.Stott.2007.txt
Ocn_055	Arctic1147Bonnet2010_JM-06-WP-04-MCB			marine sediment	10.1016/j.marmicro.2009.12.001	10.1038/ngeo2510	http://doi.pangaea.de/10.1594/PANGAEA.780179	78.96	5.885	-1497	West Spitzberg, Fram Strait	Arctic ocean	-289	1943	43	dynocist MAT	temperature	degC	sea@surface	1 2 3 4 5 6 7 8 9 10 11 12	positive	HVM, BM, 20/4/2016 Arctic1147Bonnet2010_dynocist_MAT_WntrSmmr_ave An annual average SST was calculated by averaging dynocist MAT summer and MAT winter SSTs.	Kaustubh Thirumalai, Guillaume Leduc, Helen V. McGregor, Belen Martrat, Jason A. Addison	https://www1.ncdc.noaa.gov/pub/data/paleo/pages2k/pages2k-temperature-v2-2017/data-current-version/Ocn-WestSpitzberg.Bonnet.2010.txt
Ocn_056	Southern0483aShevenell2011_ODP-1098B			marine sediment	10.1038/nature09751	10.1038/ngeo2510	https://doi.pangaea.de/10.1594/PANGAEA.769699	-64.87	-64.2	-1011	Western Antarctic Peninsula	Southern ocean	-78	1870	50	TEX86	temperature	degC	sea@surface	9 10 11	positive	HVM, BM, 20/4/2016 Southern0483aShevenell2011_ODP 1098B We used the publically archived data from PANGAEA, dated 2011.	Vasile Ersek, Kaustubh Thirumalai, Helen V. McGregor, Belen Martrat, Jason A. Addison	https://www1.ncdc.noaa.gov/pub/data/paleo/pages2k/pages2k-temperature-v2-2017/data-current-version/Ocn-WesternAntarcticPeninsula.Shevenell.2011.txt
Ocn_058	Arctic1148Spielhagen2011_MSM5/5-712	Arc_58		marine sediment	10.1126/science.1197397	10.1038/ngeo2510	http://doi.pangaea.de/10.1594/PANGAEA.755092	78.91	6.77	-1491	Western Svalbard	Arctic ocean	110	2007	50	planktonic foraminifera	temperature	degC	sea@surface	7 8 9	positive	HVM, BM, 20/4/2016 Arctic1148Spielhagen2011_forams_SIMMAX, at 50 m_summer We used the SIMMAX data due to its higher resolution, and due to the poorer sensitivity of the Mg/Ca data as reported in their paper.	Kaustubh Thirumalai, MSS, Helen V. McGregor, Belen Martrat, Jason A. Addison	https://www1.ncdc.noaa.gov/pub/data/paleo/pages2k/pages2k-temperature-v2-2017/data-current-version/Ocn-WesternSvalbard.Spielhagen.2011.txt
Ocn_059	Mediterranean1572aNieto-Moreno2012__TTR17-1_384B			marine sediment	10.1016/j.orggeochem.2012.11.001	10.1038/ngeo2510	http://doi.pangaea.de/10.1594/PANGAEA.802259	35.986	-4.7496	-1022	Alboran Sea	Atlantic ocean	980	2005	33	alkenone	temperature	degC	sea@surface	1 2 3 4 5 6 7 8 9 10 11 12	positive	HVM, BM, 20/4/2016 Mediterranean1572bNieto-Moreno2012__TTR17-1_384B	Belen Martrat, MAS, Helen V. McGregor, Kaustubh Thirumalai, Jason A. Addison	https://www1.ncdc.noaa.gov/pub/data/paleo/pages2k/pages2k-temperature-v2-2017/data-current-version/Ocn-AlboranSea384B.Nieto-Moreno.2013.txt
Ocn_060	Ocean2kHR-AtlanticBiscayneBaySwart1996			coral	10.2307/3515246	10.1002/2014PA002717	https://www.ncdc.noaa.gov/paleo/study/1885	25.38	-80.17	-10	Biscayne Bay	Atlantic ocean	1751	1986	1	d18O	d18O	permil	sea@surface	N/A (subannually resolved)	positive		Casey Saenger, Nerilie J. Abram	https://www1.ncdc.noaa.gov/pub/data/paleo/pages2k/pages2k-temperature-v2-2017/data-current-version/Ocn-BiscayneBay.Swart.1996.txt
Ocn_061	IndianMayotteZinke20082009			coral	10.1029/2008GL035634	10.1002/2014PA002717	https://www.ncdc.noaa.gov/paleo/study/8606	-12.65	45.1	-3	Mayotte	Indian ocean	1881.62	1994.29	<1	Sr/Ca	Sr/Ca	mmol/mol	sea@surface	N/A (subannually resolved)	negative		Jens Zinke, Nerilie J. Abram	https://www1.ncdc.noaa.gov/pub/data/paleo/pages2k/pages2k-temperature-v2-2017/data-current-version/Ocn-Mayotte.Zinke.2008-1.txt
Ocn_062	Ocean2kHR-IndianMayotteZinke20082009			coral	10.1029/2008GL035634	10.1002/2014PA002717	https://www.ncdc.noaa.gov/paleo/study/8606	-12.65	45.1	-3	Mayotte	Indian ocean	1881.62	1993.62	<1	d18O	d18O	permil	sea@surface	N/A (subannually resolved)	positive		Jens Zinke	https://www1.ncdc.noaa.gov/pub/data/paleo/pages2k/pages2k-temperature-v2-2017/data-current-version/Ocn-Mayotte.Zinke.2008-2.txt
Ocn_063	Atlantic1184Cleroux2012_MD99-2203			marine sediment	10.1029/2007PA001505	10.1038/ngeo2510	http://doi.pangaea.de/10.1594/PANGAEA.776444	34.973	-75.201	-620	Cape Hatteras	Atlantic ocean	-75.44	1294.17	10	foram Mg/Ca	temperature	degC	sea@surface	6 7 8	positive	HVM, BM, 20/4/2016 Atlantic1184Cleroux2012_MD99-2203_MgCa	Helena L. Filipsson, Casey Saenger, Kaustubh Thirumalai, Helen V. McGregor, Belen Martrat, Jason A. Addison	https://www1.ncdc.noaa.gov/pub/data/paleo/pages2k/pages2k-temperature-v2-2017/data-current-version/Ocn-CapeHatteras.Cleroux.2008.txt
Ocn_064	Pacific0185Stott2007_MD98-2181			marine sediment	10.1126/science.1143791	10.1038/ngeo2510	https://www.ncdc.noaa.gov/paleo/study/6400	6.3	125.82	-2114	Philippines	Pacific ocean	646.6	1908.6	17	foram Mg/Ca	temperature	degC	sea@surface	1 2 3 4 5 6 7 8 9 10 11 12	positive	HVM, BM, 20/4/2016 Pacific0185Stott2007_MD98-2181 WDC-paleoclimatology Data Contribution Series # 2007-092 Readme for Stott et al., (2007) notes calibration with Anand et al., (2003).	Kaustubh Thirumalai, Guillaume Leduc, Helen V. McGregor, Belen Martrat, Jason A. Addison	https://www1.ncdc.noaa.gov/pub/data/paleo/pages2k/pages2k-temperature-v2-2017/data-current-version/Ocn-Philippines.Stott.2007.txt
Ocn_065	AtlanticBahamasSaenger2009			coral	10.1038/ngeo552	10.1002/2014PA002717	https://www.ncdc.noaa.gov/paleo/study/16440	25.84	-78.62	-4	Gingerbreads Bahamas	Atlantic ocean	1552	1991	1	calcification	calcification	cm/yr	sea@surface	-12 -11 -10 -9 1 2 3 4 5 6 7 8	negative		Casey Saenger, Nerilie J. Abram	https://www1.ncdc.noaa.gov/pub/data/paleo/pages2k/pages2k-temperature-v2-2017/data-current-version/Ocn-GingerbreadsBahamas.Saenger.2009.txt
Ocn_066	AtlanticBermudaGoodkin2006			coral	10.1038/ngeo352	10.1002/2014PA002717	https://www.ncdc.noaa.gov/paleo/study/6115	30.6486	-64.9888	-16	Bermuda south shore	Atlantic ocean	1782	1998	1	d18O	d18O	permil	sea@surface	N/A (subannually resolved)	negative		K. Halimeda Kilbourne, Nerilie J. Abram	https://www1.ncdc.noaa.gov/pub/data/paleo/pages2k/pages2k-temperature-v2-2017/data-current-version/Ocn-BermudaSouthShore.Goodkin.2008.txt
Ocn_067	AtlanticBermudaGoodkin2006			coral	10.1038/ngeo352	10.1002/2014PA002717	https://www.ncdc.noaa.gov/paleo/study/6115	30.6486	-64.9888	-16	Bermuda south shore	Atlantic ocean	1781	1998	1	Sr/Ca	Sr/Ca	mmol/mol	sea@surface	N/A (subannually resolved)	negative		K. Halimeda Kilbourne, Nerilie J. Abram	https://www1.ncdc.noaa.gov/pub/data/paleo/pages2k/pages2k-temperature-v2-2017/data-current-version/Ocn-BermudaSouthShore.Goodkin.2008-1.txt
Ocn_068	AtlanticBermudaKuhnert2005			coral	10.1029/2004GC000786	10.1002/2014PA002717	http://doi.pangaea.de/10.1594/PANGAEA.738188	32.467	-64.7	-12	North East Breakers, Bermuda	Atlantic ocean	1825.21	1983.21	<1	d18O	d18O	permil	sea@surface	N/A (subannually resolved)	negative		K. Halimeda Kilbourne, Nerilie J. Abram	https://www1.ncdc.noaa.gov/pub/data/paleo/pages2k/pages2k-temperature-v2-2017/data-current-version/Ocn-NorthEastBreakers_Bermuda.Kuhnert.2005.txt
Ocn_069	AtlanticBermudaKuhnert2005			coral	10.1029/2004GC000786	10.1002/2014PA002717	http://doi.pangaea.de/10.1594/PANGAEA.738188	32.467	-64.7	-12	North East Breakers, Bermuda	Atlantic ocean	1867.21	1983.21	<1	Sr/Ca	Sr/Ca	mmol/mol	sea@surface	N/A (subannually resolved)	negative		K. Halimeda Kilbourne, Nerilie J. Abram	https://www1.ncdc.noaa.gov/pub/data/paleo/pages2k/pages2k-temperature-v2-2017/data-current-version/Ocn-NorthEastBreakers_Bermuda.Kuhnert.2005-1.txt
Ocn_070	AtlanticDryTortugasDeLong2014			coral	10.1002/2013PA002524	10.1002/2014PA002717	https://www.ncdc.noaa.gov/paleo/study/16217	24.6	-82.3	-4	Dry Tortugas	Atlantic ocean	1733.79	2008.62	<1	Sr/Ca	Sr/Ca	mmol/mol	sea@surface	N/A (subannually resolved)	negative		Casey Saenger, Nerilie J. Abram	https://www1.ncdc.noaa.gov/pub/data/paleo/pages2k/pages2k-temperature-v2-2017/data-current-version/Ocn-DryTortugas.DeLong.2014.txt
Ocn_071	AtlanticGuadeloupeHetzinger2010			coral	10.1029/2006GC001348	10.1002/2014PA002717	https://www.ncdc.noaa.gov/paleo/study/12894	16.2	-61.49	-1.7	Guadeloupe	Atlantic ocean	1895.7	1999.21	<1	d18O	d18O	permil	sea@surface	N/A (subannually resolved)	negative		K. Halimeda Kilbourne, Nerilie J. Abram	https://www1.ncdc.noaa.gov/pub/data/paleo/pages2k/pages2k-temperature-v2-2017/data-current-version/Ocn-Guadeloupe.Steinhilber.2010.txt
Ocn_072	AtlanticGuadeloupeHetzinger2010			coral	10.1029/2006GC001348	10.1002/2014PA002717	https://www.ncdc.noaa.gov/paleo/study/12894	16.2	-61.49	-1.7	Guadeloupe	Atlantic ocean	1895.7	1999.21	<1	Sr/Ca	Sr/Ca	mmol/mol	sea@surface	N/A (subannually resolved)	negative		K. Halimeda Kilbourne, Nerilie J. Abram	https://www1.ncdc.noaa.gov/pub/data/paleo/pages2k/pages2k-temperature-v2-2017/data-current-version/Ocn-Guadeloupe.Steinhilber.2010.txt
Ocn_073	AtlanticMexicoVasquez2012			coral	10.1002/2013PA00252	10.1002/2014PA002717	https://www.ncdc.noaa.gov/paleo/study/13284	20.83	-86.74	-3.1	Punta Maroma, Mexico	Atlantic ocean	1773	2009	1	calcification	calcification	mm/yr	sea@surface	1 2 3 4 5 6 7 8 9 10 11 12	negative		Jens Zinke, Nerilie J. Abram	https://www1.ncdc.noaa.gov/pub/data/paleo/pages2k/pages2k-temperature-v2-2017/data-current-version/Ocn-PuntaMaroma.Vasquez-Bedoya.2012.txt
Ocn_074	IndianBaliCharles2003			coral	10.1016/S0025-3227(03)00217-2	10.1002/2014PA002717	https://www.ncdc.noaa.gov/paleo/study/1903	-8.2473	115.576	-3	Lombok	Indian ocean	1782	1990	<1	d18O	d18O	permil	sea@surface	N/A (subannually resolved)	negative		Jens Zinke, Nerilie J. Abram	https://www1.ncdc.noaa.gov/pub/data/paleo/pages2k/pages2k-temperature-v2-2017/data-current-version/Ocn-Lombok.Charles.2003.txt
Ocn_075	IndianIfatyTulearZinke2014if4			coral	10.1016/j.epsl.2004.09.028	10.1002/2014PA002717	https://www.ncdc.noaa.gov/paleo/study/16438	-23.15	43.58	-1.1	Ifaty	Indian ocean	1659.62	1995.62	<1	d18O	d18O	permil	sea@surface	N/A (subannually resolved)	negative		Jens Zinke, Nerilie J. Abram	https://www1.ncdc.noaa.gov/pub/data/paleo/pages2k/pages2k-temperature-v2-2017/data-current-version/Ocn-Ifaty4.Zinke.2004.txt
Ocn_076	IndianKenyaNakamura2009			coral	10.1029/2009GL040590	10.1002/2014PA002717	https://www.ncdc.noaa.gov/paleo/study/12994	-3.2	40.1	-4.4	Malindi	Indian ocean	1886.96	2002.71	<1	d18O	d18O	permil	sea@surface	N/A (subannually resolved)	negative		Jens Zinke, Nerilie J. Abram	https://www1.ncdc.noaa.gov/pub/data/paleo/pages2k/pages2k-temperature-v2-2017/data-current-version/Ocn-Malindi.Nakamura.2009.txt
Ocn_077	IndianMafiaDamassa2006			coral	10.1029/2005PA001217	10.1002/2014PA002717	https://www.ncdc.noaa.gov/paleo/study/10808	-8.0167	39.5	-6	Mafia	Indian ocean	1622	1998.12	<1	d18O	d18O	permil	sea@surface	N/A (subannually resolved)	negative	Note: floating fossil coral sections have greater uncertainty in absolute temperature for palaeoclimate reconstructions (NJA)	Jens Zinke, Jessica E. Tierney, Nerilie J. Abram	https://www1.ncdc.noaa.gov/pub/data/paleo/pages2k/pages2k-temperature-v2-2017/data-current-version/Ocn-Mafia.Damassa.2006.txt
Ocn_078	IndianMalindiCole2000			coral	10.1126/science.287.5453.617	10.1002/2014PA002716	https://www.ncdc.noaa.gov/paleo/study/1855	-3.2	40.1	-6	Malindi	Indian ocean	1801	1994	1	d18O	d18O	permil	sea@surface	-12 -11 1 2 3 4 5 6 7 8 9 10	negative		Jessica E. Tierney, Nerilie J. Abram	https://www1.ncdc.noaa.gov/pub/data/paleo/pages2k/pages2k-temperature-v2-2017/data-current-version/Ocn-Malindi.Cole.2000.txt
Ocn_079	IndianMentawaiAbram2008			coral	10.1038/ngeo357	10.1002/2014PA002717	https://www.ncdc.noaa.gov/paleo/study/8607	-0.13	98.52	-6	Mentawai Islands	Indian ocean	1858.29	1997.96	<1	d18O	d18O	permil	sea@surface	N/A (subannually resolved)	negative		Nerilie J. Abram	https://www1.ncdc.noaa.gov/pub/data/paleo/pages2k/pages2k-temperature-v2-2017/data-current-version/Ocn-MentawaiIslands.Abram.2008.txt
Ocn_080	IndianRedSeaFelis2000			coral	10.1029/1999PA000477	10.1002/2014PA002717	https://www.ncdc.noaa.gov/paleo/study/1861	27.85	34.32	-6	Red Sea	Indian ocean	1751.08	1995.58	<1	d18O	d18O	permil	sea@surface	N/A (subannually resolved)	negative		Jens Zinke, Nerilie J. Abram	https://www1.ncdc.noaa.gov/pub/data/paleo/pages2k/pages2k-temperature-v2-2017/data-current-version/Ocn-RedSea.Felis.2000.txt
Ocn_081	IndianReunionPfeiffer2004			coral	10.1029/2003PA000964	10.1002/2014PA002717	https://www.ncdc.noaa.gov/paleo/study/1890	-21.0333	55.25	-12.3	Reunion	Indian ocean	1832	1995.67	<1	d18O	d18O	permil	sea@surface	N/A (subannually resolved)	negative	d18Osw is probably the primary control on d18O of the coral at this site; authors found positive relation btwn 18O and temperature, opposite the expected	Jens Zinke, Nerilie J. Abram	https://www1.ncdc.noaa.gov/pub/data/paleo/pages2k/pages2k-temperature-v2-2017/data-current-version/Ocn-Reunion.Pfeiffer.2004.txt
Ocn_082	IndianRusUmSiddMoustafa2000Rus93a			coral	http://nbn-resolving.de/urn:nbn:de:gbv:46-ep000102745	10.1002/2014PA002717	http://doi.pangaea.de/10.1594/PANGAEA.388665	27.8483	34.31	-3	Sinai Peninsula, Red Sea	Indian ocean	1897.12	1993.12	<1	d18O	d18O	permil	sea@surface	N/A (subannually resolved)	negative		Nerilie J. Abram	https://www1.ncdc.noaa.gov/pub/data/paleo/pages2k/pages2k-temperature-v2-2017/data-current-version/Ocn-SinaiPeninsula,RedSea.Moustafa.2000.txt
Ocn_083	IndianSeychellesCharles1997			coral	10.1126/science.277.5328.925	10.1002/2014PA002717	https://www.ncdc.noaa.gov/paleo/study/1857	-4.62	55	-7	Mahe	Indian ocean	1846.54	1995.13	<1	d18O	d18O	permil	sea@surface	N/A (subannually resolved)	negative		Jens Zinke, Nerilie J. Abram	https://www1.ncdc.noaa.gov/pub/data/paleo/pages2k/pages2k-temperature-v2-2017/data-current-version/Ocn-Mahe.Charles.1997.txt
Ocn_084	PacificAlibert2008Papua			coral	10.1029/2007JC004263	10.1002/2014PA002717	https://www.ncdc.noaa.gov/paleo/study/8604	-2.5	150.5	-8	New Ireland, Papua	Pacific ocean	1823.08	1997.25	<1	Sr/Ca	Sr/Ca	mmol/mol	sea@surface	N/A (subannually resolved)	negative		Michael N. Evans, Nerilie J. Abram	https://www1.ncdc.noaa.gov/pub/data/paleo/pages2k/pages2k-temperature-v2-2017/data-current-version/Ocn-NewIrelandPapua.Alibert.2008.txt
Ocn_086	PacificBunakenCharles2003	Aus_23		coral	10.1016/S0025-3227(03)00217-2	10.1002/2014PA002717	https://www.ncdc.noaa.gov/paleo/study/1903	-1.5	124.833	-3	Bunaken Island	Pacific ocean	1860	1990.58	<1	d18O	d18O	permil	sea@surface	N/A (subannually resolved)	negative		Kevin J. Anchukaitis, Nerilie J. Abram	https://www1.ncdc.noaa.gov/pub/data/paleo/pages2k/pages2k-temperature-v2-2017/data-current-version/Ocn-BunakenIsland.Charles.2003.txt
Ocn_087	PacificGalapagosDunbar1994			coral	10.1029/93PA03501	10.1002/2014PA002717	https://www.ncdc.noaa.gov/paleo/study/1850	-0.4	-91.23	-1.5	Urvina Bay	Pacific ocean	1607	1981	1	d18O	d18O	permil	sea@surface	1 2 3 4 5 6 7 8 9 10 11 12	negative		Kevin J. Anchukaitis, Jessica E. Tierney, Nerilie J. Abram	https://www1.ncdc.noaa.gov/pub/data/paleo/pages2k/pages2k-temperature-v2-2017/data-current-version/Ocn-UrvinaBay.Dunbar.1994.txt
Ocn_088	PacificGuamAsami2005			coral	10.1029/2004JC002555	10.1002/2014PA002717	https://www.ncdc.noaa.gov/paleo/study/1915	13.5982	144.836	-7.8	Double Reef	Pacific ocean	1790.04	2000.21	<1	d18O	d18O	permil	sea@surface	N/A (subannually resolved)	negative		Kevin J. Anchukaitis, Nerilie J. Abram	https://www1.ncdc.noaa.gov/pub/data/paleo/pages2k/pages2k-temperature-v2-2017/data-current-version/Ocn-DoubleReef.Asami.2005.txt
Ocn_090	PacificLiangTudhope2001	Aus_27		coral	10.1126/science.1057969	10.1002/2014PA002717	https://www.ncdc.noaa.gov/paleo/study/1866	-4.15	144.883	-3	Laing Island, Papua New Guinea	Pacific ocean	1884.54	1993.04	<1	d18O	d18O	permil	sea@surface	N/A (subannually resolved)	negative		Kristine L. DeLong, Nerilie J. Abram	https://www1.ncdc.noaa.gov/pub/data/paleo/pages2k/pages2k-temperature-v2-2017/data-current-version/Ocn-LaingIslandPapuaNewGuinea.Tudhope.2001.txt
Ocn_091	PacificLinsley2006Fiji1F			coral	10.1029/2005GC001115	10.1002/2014PA002717	https://www.ncdc.noaa.gov/paleo/study/16216	-16.8167	179.233	-10	Savusavu Bay	Pacific ocean	1781.5	1996.5	1	d18O	d18O	permil	sea@surface	N/A (subannually resolved)	negative	used in Tierney et al, as a composite with HR_156; the original records are provided here rather than composites	Michael N. Evans, Nerilie J. Abram	https://www1.ncdc.noaa.gov/pub/data/paleo/pages2k/pages2k-temperature-v2-2017/data-current-version/Ocn-SavusavuBay1F.Linsley.2006.txt
Ocn_093	PacificLinsley2006Fiji1F	Aus_19		coral	10.1029/2005GC001115	10.1002/2014PA002717	https://www.ncdc.noaa.gov/paleo/study/16216	-16.8167	179.233	-10	Savusavu Bay	Pacific ocean	1781.5	1996.5	1	Sr/Ca	Sr/Ca	mmol/mol	sea@surface	N/A (subannually resolved)	negative		Michael N. Evans, Nerilie J. Abram	https://www1.ncdc.noaa.gov/pub/data/paleo/pages2k/pages2k-temperature-v2-2017/data-current-version/Ocn-SavusavuBay1F.Linsley.2006.txt
Ocn_095	PacificLinsley2006FijiAB	Aus_12		coral	10.1029/2005GC001115	10.1002/2014PA002717	https://www.ncdc.noaa.gov/paleo/study/16216	-16.8167	179.233	-10	Savusavu Bay	Pacific ocean	1617.5	2001.5	1	d18O	d18O	permil	sea@surface	N/A (subannually resolved)	negative	used in Tierney et al, as a composite with HR_157; the original records are provided here rather than composites	Michael N. Evans, Nerilie J. Abram	https://www1.ncdc.noaa.gov/pub/data/paleo/pages2k/pages2k-temperature-v2-2017/data-current-version/Ocn-SavusavuBayAB.Linsley.2006.txt
Ocn_096	PacificLinsley2006RarotongaSrCa2R			coral	10.1029/2005GC001115	10.1002/2014PA002717	https://www.ncdc.noaa.gov/paleo/study/6089	-21.2378	-159.828	-18.3	Rarotonga	Pacific ocean	1726.84	1996.96	<1	Sr/Ca	Sr/Ca	mmol/mol	sea@surface	N/A (subannually resolved)	negative		Michael N. Evans, Nerilie J. Abram	https://www1.ncdc.noaa.gov/pub/data/paleo/pages2k/pages2k-temperature-v2-2017/data-current-version/Ocn-RarotongaSrCa2r.Linsley.2006.txt
Ocn_097	PacificMadangTudhope2001			coral	10.1126/science.1057969	10.1002/2014PA002717	https://www.ncdc.noaa.gov/paleo/study/1866	-5.2167	145.817	-2.2	Madang Lagoon, Papua New Guinea	Pacific ocean	1880.79	1993.04	<1	d18O	d18O	permil	sea@surface	N/A (subannually resolved)	negative		Kristine L. DeLong, Nerilie J. Abram	https://www1.ncdc.noaa.gov/pub/data/paleo/pages2k/pages2k-temperature-v2-2017/data-current-version/Ocn-MadangLagoonPapuaNewGuinea.Kuhnert.2001.txt
Ocn_098	PacificMaianaUrban2000			coral	10.1038/35039597	10.1002/2014PA002717	https://www.ncdc.noaa.gov/paleo/study/1859	1	173	-6	Maiana	Pacific ocean	1840	1994.5	<1	d18O	d18O	permil	sea@surface	N/A (subannually resolved)	negative		Kevin J. Anchukaitis, Nerilie J. Abram	https://www1.ncdc.noaa.gov/pub/data/paleo/pages2k/pages2k-temperature-v2-2017/data-current-version/Ocn-Maiana.Urban.2000.txt
Ocn_099	PacificMooreaBoiseau2003			coral	10.1029/98PA02502	10.1002/2014PA002717	https://www.ncdc.noaa.gov/paleo/study/1876	-17.5	-149.833	-5	Moorea	Pacific ocean	1852.5	1990.5	1	d18O	d18O	permil	sea@surface	N/A (subannually resolved)	negative		Kristine L. DeLong, Nerilie J. Abram	https://www1.ncdc.noaa.gov/pub/data/paleo/pages2k/pages2k-temperature-v2-2017/data-current-version/Ocn-Moorea.Boiseau.1998.txt
Ocn_101	PacificNewCaledoniaDelong2012	Not in DB as O2k; see: Aus_14		coral	10.1038/nclimate1583	10.1002/2014PA002717	https://www.ncdc.noaa.gov/paleo/study/13035	-22.475	166.467	-3	Amedee Island	Pacific ocean	1648.96	1999.79	<1	Sr/Ca	Sr/Ca	mmol/mol	sea@surface	N/A (subannually resolved)	negative		Kristine L. DeLong, Nerilie J. Abram	https://www1.ncdc.noaa.gov/pub/data/paleo/pages2k/pages2k-temperature-v2-2017/data-current-version/Ocn-AmedeeIsland.DeLong.2012.txt
Ocn_103	PacificPalmyracombinedCobb2003	Aus_3		coral	10.1038/nature01779	10.1016/S0012-821X(03)00138-9	https://www.ncdc.noaa.gov/paleo/study/1875	5.87	-162.13	-7	Palmyra	Pacific ocean	928.13	1998.37	<1	d18O	d18O	permil	sea@surface	N/A (subannually resolved)	negative	Note: floating fossil coral sections have greater uncertainty in absolute temperature for palaeoclimate reconstructions (NJA)	Kristine L. DeLong, Nerilie J. Abram	https://www1.ncdc.noaa.gov/pub/data/paleo/pages2k/pages2k-temperature-v2-2017/data-current-version/Ocn-Palmyra.Cobb.2003.txt
Ocn_104	PacificPanamaLinsley1994			coral	10.1029/94JC00360	10.1002/2014PA002717	https://www.ncdc.noaa.gov/paleo/study/1853	7.95	-82	-3	Secas Island, Panama	Pacific ocean	1707.75	1984.5	<1	d18O	d18O	permil	sea@surface	N/A (subannually resolved)	negative		Kristine L. DeLong, Nerilie J. Abram	https://www1.ncdc.noaa.gov/pub/data/paleo/pages2k/pages2k-temperature-v2-2017/data-current-version/Ocn-SecasIslandPanama.Linsley.1994.txt
Ocn_106	PacificSuvaBagnato2005	Aus_22		coral	10.1029/2004GC000879	10.1002/2014PA002717	https://www.ncdc.noaa.gov/paleo/study/1916	-16.82	179.23	-2	Savusavu Bay, Fiji	Pacific ocean	1776	2001	1	d18O	d18O	permil	sea@surface	1 2 3 4 5 6 7 8 9 10 11 12	negative		Kristine L. DeLong, Nerilie J. Abram	https://www1.ncdc.noaa.gov/pub/data/paleo/pages2k/pages2k-temperature-v2-2017/data-current-version/Ocn-SavusavuBayFiji.Bagnato.2005.txt
Ocn_107	PacificTarawaCole1990			coral	10.1029/PA005i005p00669	10.1002/2014PA002717	https://www.ncdc.noaa.gov/paleo/study/1845	1	172	-3	Tarawa	Pacific ocean	1894	1990	<1	d18O	d18O	permil	sea@surface	N/A (subannually resolved)	negative		Kevin J. Anchukaitis, Nerilie J. Abram	https://www1.ncdc.noaa.gov/pub/data/paleo/pages2k/pages2k-temperature-v2-2017/data-current-version/Ocn-Tarawa.Cole.1990.txt
Ocn_108	PacificVanuatuQuinn1996			coral	10.1029/96GL03169	10.1002/2014PA002717	https://www.ncdc.noaa.gov/paleo/study/1839	-15	166.99	-1	Vanuatu	Pacific ocean	1807	1979	1	d18O	d18O	permil	sea@surface	1 2 3 4 5 6 7 8 9 10 11 12	negative		Kristine L. DeLong, Nerilie J. Abram	https://www1.ncdc.noaa.gov/pub/data/paleo/pages2k/pages2k-temperature-v2-2017/data-current-version/Ocn-Vanuatu.Quinn.1996.txt
Ocn_109	PacificWu2013Tonga			coral	10.1029/2012GC004293	10.1002/2014PA002717	https://www.ncdc.noaa.gov/paleo/study/15238	-19.9333	-174.717	-10	Hafera Island	Pacific ocean	1791	2003	1	Sr/Ca	Sr/Ca	mmol/mol	sea@surface	N/A (subannually resolved)	negative		Michael N. Evans, Nerilie J. Abram	https://www1.ncdc.noaa.gov/pub/data/paleo/pages2k/pages2k-temperature-v2-2017/data-current-version/Ocn-HaferaIsland.Wu.2013.txt
Ocn_110	Ocean2kHR-AtlanticFloridaBaySwart1996			coral	10.1016/0031-0182(95)00078-X	10.1002/2014PA002717	https://www.ncdc.noaa.gov/paleo/study/1886	24.93	-80.75	-3	Florida Bay	Atlantic ocean	1824	1985	1	d18O	d18O	permil	sea@surface	N/A (subannually resolved)	positive		K. Halimeda Kilbourne, Casey Saenger, Nerilie J. Abram	https://www1.ncdc.noaa.gov/pub/data/paleo/pages2k/pages2k-temperature-v2-2017/data-current-version/Ocn-FloridaBay.Swart.1996.txt
Ocn_111	AtlanticPuertoRicoKilbourne2008			coral	10.1029/2008PA001598	10.1002/2014PA002717	https://www.ncdc.noaa.gov/paleo/study/6117	17.93	-67	-5	Turrumote Reef, Puerto Rico	Atlantic ocean	1751	2004	1	d18O	d18O	permil	sea@surface	-12 -11 -10 -9 -8 -7 1 2 3 4 5 6	negative		K. Halimeda Kilbourne, Nerilie J. Abram	https://www1.ncdc.noaa.gov/pub/data/paleo/pages2k/pages2k-temperature-v2-2017/data-current-version/Ocn-TurrumoteReefPuertoRico.Kilbourne.2008.txt
Ocn_112	AtlanticPuertoRicoKilbourne2008			coral	10.1029/2008PA001598	10.1002/2014PA002717	https://www.ncdc.noaa.gov/paleo/study/6117	17.93	-67	-5	Turrumote Reef, Puerto Rico	Atlantic ocean	1751	2004	1	Sr/Ca	Sr/Ca	mmol/mol	sea@surface	-12 -11 -10 -9 -8 -7 1 2 3 4 5 6	negative		K. Halimeda Kilbourne, Nerilie J. Abram	https://www1.ncdc.noaa.gov/pub/data/paleo/pages2k/pages2k-temperature-v2-2017/data-current-version/Ocn-TurrumoteReefPuertoRico.Kilbourne.2008.txt
Ocn_114	IndianAbrolhosKuhnert1999	Aus_21		coral	10.1007/s003380050147	10.1002/2014PA002717	https://www.ncdc.noaa.gov/paleo/study/1856	-28.47	113.77	-5	Houtman Abrolhos	Indian ocean	1794.71	1994.38	<1	d18O	d18O	permil	sea@surface	N/A (subannually resolved)	negative		Jens Zinke, Nerilie J. Abram	https://www1.ncdc.noaa.gov/pub/data/paleo/pages2k/pages2k-temperature-v2-2017/data-current-version/Ocn-HoutmanAbrolhos.Kuhnert.1999.txt
Ocn_115	IndianAqabaHeiss1994AQ18			coral	10.1007/BF03042826	10.1002/2014PA002717	https://www.ncdc.noaa.gov/paleo/study/1854	29.42	34.97	-1	Aqaba, Jordan	Indian ocean	1788	1992	1	d18O	d18O	permil	sea@surface	1 2 3 4 5 6 7 8 9 10 11 12	negative	used in Tierney et al, as a composite with HR_016; the original records are provided here rather than composites	Jens Zinke, Nerilie J. Abram, K. Halimeda Kilbourne	https://www1.ncdc.noaa.gov/pub/data/paleo/pages2k/pages2k-temperature-v2-2017/data-current-version/Ocn-AqabaJordanAQ18.Heiss.1999.txt
Ocn_116	IndianAqabaHeiss1994AQ19			coral	10.1007/BF03042826	10.1002/2014PA002717	https://www.ncdc.noaa.gov/paleo/study/1854	29.42	34.97	-1	Aqaba, Jordan	Indian ocean	1886	1992	1	d18O	d18O	permil	sea@surface	1 2 3 4 5 6 7 8 9 10 11 12	negative	used in Tierney et al, as a composite with HR_014; the original records are provided here rather than composites	Jens Zinke, Nerilie J. Abram, K. Halimeda Kilbourne	https://www1.ncdc.noaa.gov/pub/data/paleo/pages2k/pages2k-temperature-v2-2017/data-current-version/Ocn-AqabaJordanAQ19.Heiss.1999.txt
Ocn_118	IndianNingalooKuhnert2000	Aus_28		coral	10.1007/s005310050300	10.1002/2014PA002717	https://www.ncdc.noaa.gov/paleo/study/1867	-21.905	113.965	-3	Ningaloo	Indian ocean	1878.71	1995.21	<1	d18O	d18O	permil	sea@surface	N/A (subannually resolved)	negative		Jens Zinke, Nerilie J. Abram	https://www1.ncdc.noaa.gov/pub/data/paleo/pages2k/pages2k-temperature-v2-2017/data-current-version/Ocn-Ningaloo.Kuhnert.2000.txt
Ocn_119	PacificClippertonLinsley2000			coral	10.1029/1999PA000428	10.1002/2014PA002717	https://www.ncdc.noaa.gov/paleo/study/1846	10.2773	-109.213	-8.2	Clipperton Atoll	Pacific ocean	1893.79	1994.04	<1	d18O	d18O	permil	sea@surface	N/A (subannually resolved)	negative		Kevin J. Anchukaitis, Nerilie J. Abram	https://www1.ncdc.noaa.gov/pub/data/paleo/pages2k/pages2k-temperature-v2-2017/data-current-version/Ocn-ClippertonAtoll.Linsley.2000.txt
Ocn_120	PacificFelis2009OgasawaraJapan			coral	10.1130/G25581A.1	10.1002/2014PA002717	https://www.ncdc.noaa.gov/paleo/study/8608	27.1059	142.194	-5.6	Miyanohama	Pacific ocean	1872.25	1994.92	<1	d18O	d18O	permil	sea@surface	N/A (subannually resolved)	negative		Michael N. Evans, Nerilie J. Abram	https://www1.ncdc.noaa.gov/pub/data/paleo/pages2k/pages2k-temperature-v2-2017/data-current-version/Ocn-Miyanohama.Felis.2009.txt
Ocn_121	PacificFelis2009OgasawaraJapan			coral	10.1130/G25581A.1	10.1002/2014PA002717	https://www.ncdc.noaa.gov/paleo/study/8608	27.1059	142.194	-5.6	Miyanohama	Pacific ocean	1872.25	1994.92	<1	Sr/Ca	Sr/Ca	mmol/mol	sea@surface	N/A (subannually resolved)	negative		Michael N. Evans, Nerilie J. Abram	https://www1.ncdc.noaa.gov/pub/data/paleo/pages2k/pages2k-temperature-v2-2017/data-current-version/Ocn-Miyanohama.Felis.2009.txt
Ocn_122	PacificGBRDruffel1999			coral	10.1029/1999JC900212	10.1002/2014PA002717	https://www.ncdc.noaa.gov/paleo/study/1911	-22.1	153	-2.5	Abraham Reef	Pacific ocean	1638.3	1983.3	1	d18O	d18O	permil	sea@surface	1 2 3 4 5 6 7 8 9 10 11 12	negative		Kevin J. Anchukaitis, Nerilie J. Abram	https://www1.ncdc.noaa.gov/pub/data/paleo/pages2k/pages2k-temperature-v2-2017/data-current-version/Ocn-AbrahamReef.Druffel.1999.txt
Ocn_123	PacificGorman2012Vanuatu			coral	10.1029/2012PA002302	10.1002/2014PA002717	https://www.ncdc.noaa.gov/paleo/study/13439	-15.94	166.04	-8	Vanuatu	Pacific ocean	1842.62	2007.62	<1	d18O	d18O	permil	sea@surface	N/A (subannually resolved)	negative		Michael N. Evans, Nerilie J. Abram	https://www1.ncdc.noaa.gov/pub/data/paleo/pages2k/pages2k-temperature-v2-2017/data-current-version/Ocn-Vanuatu.Gorman.2012.txt
Ocn_125	PacificLinsley2006Rarotongad18O2R	Aus_16		coral	10.1029/2005GC001115	10.1002/2014PA002717	https://www.ncdc.noaa.gov/paleo/study/6089	-21.2378	-159.828	-18.3	Rarotonga	Pacific ocean	1726.78	1996.91	<1	d18O	d18O	permil	sea@surface	N/A (subannually resolved)	negative	used in Tierney et al, as a composite with HR_150 and HR _152; the original records are provided here rather than composites	Michael N. Evans, Nerilie J. Abram	https://www1.ncdc.noaa.gov/pub/data/paleo/pages2k/pages2k-temperature-v2-2017/data-current-version/Ocn-Rarotonga_d18O2R.Linsley.2006.txt
Ocn_127	PacificLinsley2006Rarotongad18O3R	Aus_24		coral	10.1029/2005GC001115	10.1002/2014PA002717	https://www.ncdc.noaa.gov/paleo/study/6089	-21.2378	-159.828	-10	Rarotonga	Pacific ocean	1874.68	2000.18	<1	d18O	d18O	permil	sea@surface	N/A (subannually resolved)	negative	used in Tierney et al, as a composite with HR_147 and HR _152; the original records are provided here rather than composites	Michael N. Evans, Nerilie J. Abram	https://www1.ncdc.noaa.gov/pub/data/paleo/pages2k/pages2k-temperature-v2-2017/data-current-version/Ocn-Rarotonga_d18O3R.Linsley.2006.txt
Ocn_128	PacificNauruGuilderson1999			coral	10.1029/1999PA900024	10.1002/2014PA002717	https://www.ncdc.noaa.gov/paleo/study/1842	-0.53296	166.928	-14	Nauru	Pacific ocean	1897.54	1995.25	<1	d18O	d18O	permil	sea@surface	N/A (subannually resolved)	negative		Nerilie J. Abram	https://www1.ncdc.noaa.gov/pub/data/paleo/pages2k/pages2k-temperature-v2-2017/data-current-version/Ocn-Nauru.Guilderson.1999.txt
Ocn_129	PacificNurhati2011			coral	10.1175/2011JCLI3852.1	10.1002/2014PA002717	https://www.ncdc.noaa.gov/paleo/study/8609	5.87	-162.13	-10	Palmyra	Pacific ocean	1886.13	1998.29	<1	Sr/Ca	Sr/Ca	mmol/mol	sea@surface	N/A (subannually resolved)	negative		Michael N. Evans, Nerilie J. Abram	https://www1.ncdc.noaa.gov/pub/data/paleo/pages2k/pages2k-temperature-v2-2017/data-current-version/Ocn-Palmyra.Nurhati.2011.txt
Ocn_130	PacificQuinn2008Rabaul			coral	10.1029/2005JC003243	10.1002/2014PA002717	https://www.ncdc.noaa.gov/paleo/study/6116	-4.1916	151.977	-8	Rabaul	Pacific ocean	1867.38	1997.54	<1	d18O	d18O	permil	sea@surface	N/A (subannually resolved)	negative		Michael N. Evans, Nerilie J. Abram	https://www1.ncdc.noaa.gov/pub/data/paleo/pages2k/pages2k-temperature-v2-2017/data-current-version/Ocn-Rabaul.Quinn.2006.txt
Ocn_131	PacificQuinn2008Rabaul			coral	10.1029/2005JC003243	10.1002/2014PA002717	https://www.ncdc.noaa.gov/paleo/study/6116	-4.1916	151.977	-8	Rabaul	Pacific ocean	1867.38	1997.54	<1	Sr/Ca	Sr/Ca	mmol/mol	sea@surface	N/A (subannually resolved)	negative		Michael N. Evans, Nerilie J. Abram	https://www1.ncdc.noaa.gov/pub/data/paleo/pages2k/pages2k-temperature-v2-2017/data-current-version/Ocn-Rabaul.Quinn.2006.txt
Ocn_132		Asia_335		marine sediment	10.1177/0959683615591357		https://doi.pangaea.de/10.1594/PANGAEA.853971	24.8333	65.9167	-695	SO90-39KG/SO130-275KL	Indian ocean	-117	1989	8	foraminifera	temperature	degC	sea@surface	1 2 3	positive	Species response to winter SST proved using redundancy analysis	Philipp M. Munz	https://www1.ncdc.noaa.gov/pub/data/paleo/pages2k/pages2k-temperature-v2-2017/data-current-version/Asi-SO90-39KG_SO130-275KL.Munz.2015.txt
Ocn_133		Eur_010		marine sediment	10.3354/cr01010		https://doi.pangaea.de/10.1594/PANGAEA.784992	41.1	-8.9	-80	Coast of Portugal	Atlantic ocean	971.19	1993.11	9	alkenone	temperature	degC	sea@surface	summer	positive	SST determinations based on the alkenone index UK37 indicate annual upwelling in tensity as the determinant factor for SST variability confirming the Tagus results (Abrantes et al. 2009)	Johannes P. Werner	https://www1.ncdc.noaa.gov/pub/data/paleo/pages2k/pages2k-temperature-v2-2017/data-current-version/Eur-CoastofPortugal.Abrantes.2011.txt
Ocn_135		Eur_009		marine sediment	10.1038/ngeo2094		https://www.ncdc.noaa.gov/paleo/study/19804	61.48	-19.53	-2303	RAPiD-17-5P, South Iceland	Atlantic ocean	798	1915	14	d18O	d18O	permil	air@condensationLevel	summer	positive	Here we reconstruct thermocline temperature and salinity in this region from AD 818 to 1780 using paired _18O and Mg/Ca ratio measurements of foraminifer shells from a subdecadally resolved marine sediment core.	Johannes P. Werner	https://www1.ncdc.noaa.gov/pub/data/paleo/pages2k/pages2k-temperature-v2-2017/data-current-version/Eur-RAPiD-17-5P.Moffa-Sanchez.2014.txt
Ocn_136				marine sediment	10.1126/sciadv.1500682		https://www.ncdc.noaa.gov/paleo/study/19200	11.955	44.3	-869	P178-15-BC1	Indian ocean	1628	2000	9	TEX86	temperature	degC	sea@surface	1 2 3 4 5 6 7 8 9 10 11 12	positive		Jessica E. Tieney	https://www1.ncdc.noaa.gov/pub/data/paleo/pages2k/pages2k-temperature-v2-2017/data-current-version/Afr-P178-15P.Tierney.2015.txt
Ocn_137				marine sediment	10.1126/sciadv.1500682		https://www.ncdc.noaa.gov/paleo/study/19200	11.955	44.3	-869	P178-15P	Indian ocean	131	1980	15	TEX86	temperature	degC	sea@surface	1 2 3 4 5 6 7 8 9 10 11 12	positive		Jessica E. Tieney	https://www1.ncdc.noaa.gov/pub/data/paleo/pages2k/pages2k-temperature-v2-2017/data-current-version/Afr-P178-15P.Tierney.2015-1.txt
Ocn_138				coral	10.1016/S0031-0182(01)00410-2		https://www.ncdc.noaa.gov/paleo/study/1872	32.47	-64.7	-11	Northeast Breakers	Atlantic ocean	1519.21	1604.21	<1	d18O	d18O	permil	sea@surface	N/A (subannually resolved)	negative	Note: floating fossil coral sections have greater uncertainty in absolute temperature for palaeoclimate reconstructions (NJA)	K. Halimeda Kilbourne, Nerilie J. Abram	https://www1.ncdc.noaa.gov/pub/data/paleo/pages2k/pages2k-temperature-v2-2017/data-current-version/Ocn-NorthEastBreakers_Bermuda.Kuhnert.2002.txt
Ocn_139				coral	10.1029/2008GL035634	10.1002/2014PA002717	https://www.ncdc.noaa.gov/paleo/study/8606	-12.65	45.1	-3	Mayotte	Indian ocean	1865.62	1993.62	<1	d18O	d18O	permil	sea@surface	N/A (subannually resolved)	negative		Jens Zinke, Nerilie J. Abram	https://www1.ncdc.noaa.gov/pub/data/paleo/pages2k/pages2k-temperature-v2-2017/data-current-version/Ocn-Mayotte.Zinke.2008.txt
Ocn_140				sclerosponge	10.1029/2004GL021499		https://www.ncdc.noaa.gov/paleo/study/1920	23.766	-76.053	-136	Tongue of the Ocean, Exuma Sound Bahamas	Atlantic ocean	1890	1990	1	d18O	d18O	permil	sea@surface	1 2 3 4 5 6 7 8 9 10 11 12	negative		K. Halimeda Kilbourne, Nerilie J. Abram	https://www1.ncdc.noaa.gov/pub/data/paleo/pages2k/pages2k-temperature-v2-2017/data-current-version/Ocn-TongueoftheOceanExuma.Rosenheim.2005.txt
Ocn_141				sclerosponge	10.1029/2004GL021499		https://www.ncdc.noaa.gov/paleo/study/1920	23.766	-76.053	-136	Tongue of the Ocean, Exuma Sound Bahamas	Atlantic ocean	1890	1990	1	Sr/Ca	Sr/Ca	mmol/mol	sea@surface	1 2 3 4 5 6 7 8 9 10 11 12	negative		K. Halimeda Kilbourne, Nerilie J. Abram	https://www1.ncdc.noaa.gov/pub/data/paleo/pages2k/pages2k-temperature-v2-2017/data-current-version/Ocn-TongueoftheOceanExuma.Rosenheim.2005.txt
Ocn_142				sclerosponge	10.1029/2004GL021499		https://www.ncdc.noaa.gov/paleo/study/1920	23.504	-76.577	-143	Tongue of the Ocean, Exuma Sound Bahamas	Atlantic ocean	1890	1990	1	d18O	d18O	permil	sea@surface	1 2 3 4 5 6 7 8 9 10 11 12	negative		K. Halimeda Kilbourne, Nerilie J. Abram	https://www1.ncdc.noaa.gov/pub/data/paleo/pages2k/pages2k-temperature-v2-2017/data-current-version/Ocn-TongueoftheOcean.Rosenheim.2005.txt
Ocn_143				sclerosponge	10.1029/2004GL021499		https://www.ncdc.noaa.gov/paleo/study/1920	23.504	-76.577	-143	Tongue of the Ocean, Exuma Sound Bahamas	Atlantic ocean	1890	1990	1	Sr/Ca	Sr/Ca	mmol/mol	sea@surface	1 2 3 4 5 6 7 8 9 10 11 12	negative		K. Halimeda Kilbourne, Nerilie J. Abram	https://www1.ncdc.noaa.gov/pub/data/paleo/pages2k/pages2k-temperature-v2-2017/data-current-version/Ocn-TongueoftheOcean.Rosenheim.2005.txt
Ocn_144				coral	10.1007/s005310050301		http://doi.pangaea.de/10.1594/PANGAEA.711835	30.0867	-64.5417	-25	Bermuda	Atlantic ocean	1856	1920	3	d18O	d18O	permil	sea@surface	-12 -11 -10 -9 -8 1 2 3 4 5 6 7	negative		Casey Saenger, Nerilie J. Abram	https://www1.ncdc.noaa.gov/pub/data/paleo/pages2k/pages2k-temperature-v2-2017/data-current-version/Ocn-Bermuda.DraschbaA.2000.txt
Ocn_145				coral	10.1007/s005310050301		http://doi.pangaea.de/10.1594/PANGAEA.711835	30.0867	-64.5417	-25	Bermuda	Atlantic ocean	1833	1904	3	d18O	d18O	permil	sea@surface	-12 -11 -10 -9 -8 1 2 3 4 5 6 7	negative		Casey Saenger, Nerilie J. Abram	https://www1.ncdc.noaa.gov/pub/data/paleo/pages2k/pages2k-temperature-v2-2017/data-current-version/Ocn-Bermuda.DraschbaB.2000.txt
Ocn_146				coral	10.1029/2005PA001257		https://www.ncdc.noaa.gov/paleo/study/6184	16.76	-22.8883	-5	Pedra de Lume, Cape Verde Islands	Atlantic ocean	1928.96	2002.21	<1	d18O	d18O	permil	sea@surface	N/A (subannually resolved)	negative		K. Halimeda Kilbourne, Nerilie J. Abram	https://www1.ncdc.noaa.gov/pub/data/paleo/pages2k/pages2k-temperature-v2-2017/data-current-version/Ocn-PedradeLume-CapeVerdeIslands.Moses.2006.txt
Ocn_147				coral	10.1130/G24321A.1		https://www.ncdc.noaa.gov/paleo/study/12891	11.77	-66.75	-2	Los Roques, Venezuela	Atlantic ocean	1917.79	2004.79	<1	d18O	d18O	permil	sea@surface	N/A (subannually resolved)	negative		K. Halimeda Kilbourne, Nerilie J. Abram	https://www1.ncdc.noaa.gov/pub/data/paleo/pages2k/pages2k-temperature-v2-2017/data-current-version/Ocn-LosRoques.Hetzinger.2008.txt
Ocn_148				bivalve	10.1007/s00382-007-0344-8		https://www.ncdc.noaa.gov/paleo/study/6405	43.6561	-69.8017	-30	Gulf of Maine	Atlantic ocean	1033	2003	1	d18O	d18O	permil	sea@surface	1 2 3 4 5 6 7 8 9 10 11 12	negative		Casey Saenger, Nerilie J. Abram	https://www1.ncdc.noaa.gov/pub/data/paleo/pages2k/pages2k-temperature-v2-2017/data-current-version/Ocn-GulfofMaine.Wanamaker.2007.txt
Ocn_149				sclerosponge	10.1029/2002PA000830		https://www.ncdc.noaa.gov/paleo/study/1878	18.4667	-77.95	-20	Montego Bay Jamaica	Atlantic ocean	1344	1991	3	d18O	d18O	permil	sea@surface	-12 -11 -10 -9 -8 1 2 3 4 5 6 7	negative		Casey Saenger, Nerilie J. Abram	https://www1.ncdc.noaa.gov/pub/data/paleo/pages2k/pages2k-temperature-v2-2017/data-current-version/Ocn-MontegoBayJamaica.Haase-Schramm.2003.txt
Ocn_150				sclerosponge	10.1029/2002PA000830		https://www.ncdc.noaa.gov/paleo/study/1878	18.4667	-77.95	-20	Montego Bay Jamaica	Atlantic ocean	1356	1991	3	Sr/Ca	Sr/Ca	mmol/mol	sea@surface	-12 -11 -10 -9 -8 1 2 3 4 5 6 7	negative		Casey Saenger, Nerilie J. Abram	https://www1.ncdc.noaa.gov/pub/data/paleo/pages2k/pages2k-temperature-v2-2017/data-current-version/Ocn-MontegoBayJamaica.Haase-Schramm.2003-1.txt
Ocn_151				sclerosponge	10.1029/2002PA000830		https://www.ncdc.noaa.gov/paleo/study/1878	17.5333	-78.95	-125	Pedro Bank Jamaica	Atlantic ocean	1389	1992	5	d18O	d18O	permil	sea@surface	-12 -11 -10 -9 -8 1 2 3 4 5 6 7	negative		Casey Saenger, Nerilie J. Abram	https://www1.ncdc.noaa.gov/pub/data/paleo/pages2k/pages2k-temperature-v2-2017/data-current-version/Ocn-PedroBankJamaica.Haase-Schramm.2003.txt
Ocn_152				sclerosponge	10.1029/2002PA000830		https://www.ncdc.noaa.gov/paleo/study/1878	17.5333	-78.95	-125	Pedro Bank Jamaica	Atlantic ocean	1384	1992	5	Sr/Ca	Sr/Ca	mmol/mol	sea@surface	-12 -11 -10 -9 -8 1 2 3 4 5 6 7	negative		Casey Saenger, Nerilie J. Abram	https://www1.ncdc.noaa.gov/pub/data/paleo/pages2k/pages2k-temperature-v2-2017/data-current-version/Ocn-PedroBankJamaica.Haase-Schramm.2003-1.txt
Ocn_153				coral	10.1038/ncomms4607		https://www.ncdc.noaa.gov/paleo/study/16316	-28.4609	113.772	-8	Houtman Abrolhos	Indian ocean	1798	2010	1	Sr/Ca	Sr/Ca	mmol/mol	sea@surface	1 2 3 4 5 6 7 8 9 10 11 12	negative		Jens Zinke, Nerilie J. Abram	https://www1.ncdc.noaa.gov/pub/data/paleo/pages2k/pages2k-temperature-v2-2017/data-current-version/Ocn-HoutmanAbrolhosHAB05B.Zinke.2014.txt
Ocn_154				coral	10.1038/ncomms4607		https://www.ncdc.noaa.gov/paleo/study/16316	-28.4589	113.749	-8	Houtman Abrolhos	Indian ocean	1848	2010	1	d18O	d18O	permil	sea@surface	1 2 3 4 5 6 7 8 9 10 11 12	negative		Jens Zinke, Nerilie J. Abram	https://www1.ncdc.noaa.gov/pub/data/paleo/pages2k/pages2k-temperature-v2-2017/data-current-version/Ocn-HoutmanAbrolhosHAB10A.Zinke.2014.txt
Ocn_155				coral	10.1038/ncomms4607		https://www.ncdc.noaa.gov/paleo/study/16316	-28.4589	113.749	-8	Houtman Abrolhos	Indian ocean	1848	2010	1	Sr/Ca	Sr/Ca	mmol/mol	sea@surface	1 2 3 4 5 6 7 8 9 10 11 12	negative		Jens Zinke, Nerilie J. Abram	https://www1.ncdc.noaa.gov/pub/data/paleo/pages2k/pages2k-temperature-v2-2017/data-current-version/Ocn-HoutmanAbrolhosHAB10A.Zinke.2014.txt
Ocn_156				coral	10.1038/srep04393		https://www.ncdc.noaa.gov/paleo/study/16438	-23.15	43.58	-1.1	Ifaty	Indian ocean	1882	1994	1	d18O	d18O	permil	sea@surface	3 4 5 6 7 8 9 10 11 12 13 14	negative		Jens Zinke, Nerilie J. Abram	https://www1.ncdc.noaa.gov/pub/data/paleo/pages2k/pages2k-temperature-v2-2017/data-current-version/Ocn-Ifaty1.Zinke.2014.txt
Ocn_157				coral	10.1038/srep04393		https://www.ncdc.noaa.gov/paleo/study/16438	-23.3572	43.6195	-1.1	Ifaty	Indian ocean	1905	1994	1	d18O	d18O	permil	sea@surface	3 4 5 6 7 8 9 10 11 12 13 14	negative		Jens Zinke, Nerilie J. Abram	https://www1.ncdc.noaa.gov/pub/data/paleo/pages2k/pages2k-temperature-v2-2017/data-current-version/Ocn-IfatyTul3.Zinke.2014.txt
Ocn_158				coral	10.1126/science.1214570		this study	-28.4667	113.767	-6	Houtman Abrolhos Islands	Indian ocean	1900	2010	1	calcification rate	composite	percent	sea@surface	1 2 3 4 5 6 7 8 9 10 11 12	positive	Metadata available at: http://data.aims.gov.au/metadataviewer/uuid/4f39c641-8450-4ea0-b2b6-4f3d582645f8	Nerilie J. Abram	https://www1.ncdc.noaa.gov/pub/data/paleo/pages2k/pages2k-temperature-v2-2017/data-current-version/Ocn-HoutmanAbrolhosIslands.Cooper.2012.txt
Ocn_159				coral	10.1016/j.palaeo.2014.07.039		https://www.ncdc.noaa.gov/paleo/study/17380	10.2773	-109.213	-13	Clipperton	Pacific ocean	1934.88	1993.96	<1	Sr/Ca	Sr/Ca	mmol/mol	sea@surface	N/A (subannually resolved)	negative		Nerilie J. Abram	https://www1.ncdc.noaa.gov/pub/data/paleo/pages2k/pages2k-temperature-v2-2017/data-current-version/Ocn-Clipperton2b.Wu.2014.txt
Ocn_160				coral	10.1016/j.palaeo.2014.07.039		https://www.ncdc.noaa.gov/paleo/study/17380	10.2773	-109.213	-13	Clipperton	Pacific ocean	1894.04	1993.96	<1	Sr/Ca	Sr/Ca	mmol/mol	sea@surface	N/A (subannually resolved)	negative		Nerilie J. Abram	https://www1.ncdc.noaa.gov/pub/data/paleo/pages2k/pages2k-temperature-v2-2017/data-current-version/Ocn-Clipperton4b.Wu.2014.txt
Ocn_161				coral	10.1016/j.palaeo.2014.07.039		https://www.ncdc.noaa.gov/paleo/study/17380	10.2773	-109.213	-13	Clipperton	Pacific ocean	1941.96	1993.96	<1	Sr/Ca	Sr/Ca	mmol/mol	sea@surface	N/A (subannually resolved)	negative		Nerilie J. Abram	https://www1.ncdc.noaa.gov/pub/data/paleo/pages2k/pages2k-temperature-v2-2017/data-current-version/Ocn-Clipperton6a.Wu.2014.txt
Ocn_162				coral	10.1016/j.palaeo.2014.07.039		https://www.ncdc.noaa.gov/paleo/study/17380	10.2773	-109.213	-13	Clipperton	Pacific ocean	1874.08	1956.79	<1	d18O	d18O	permil	sea@surface	N/A (subannually resolved)	negative		Nerilie J. Abram	https://www1.ncdc.noaa.gov/pub/data/paleo/pages2k/pages2k-temperature-v2-2017/data-current-version/Ocn-Clipperton1b.Wu.2014.txt
Ocn_163				coral	10.1016/j.palaeo.2014.07.039		https://www.ncdc.noaa.gov/paleo/study/17380	10.2773	-109.213	-13	Clipperton	Pacific ocean	1874.08	1956.79	<1	Sr/Ca	Sr/Ca	mmol/mol	sea@surface	N/A (subannually resolved)	negative		Nerilie J. Abram	https://www1.ncdc.noaa.gov/pub/data/paleo/pages2k/pages2k-temperature-v2-2017/data-current-version/Ocn-Clipperton1b.Wu.2014.txt
Ocn_164				coral	10.1016/j.palaeo.2006.12.003		https://www.ncdc.noaa.gov/paleo/study/6087	-17.73	148.43	-5	Coral Sea	Pacific ocean	1708	1988	5	d18O	d18O	permil	sea@surface	1 2 3 4 5 6 7 8 9 10 11 12	negative	annually banded record; multi-annual resolution	Nerilie J. Abram	https://www1.ncdc.noaa.gov/pub/data/paleo/pages2k/pages2k-temperature-v2-2017/data-current-version/Ocn-CoralSea.Calvo.2007.txt
Ocn_165				coral	10.1016/j.palaeo.2006.12.003		https://www.ncdc.noaa.gov/paleo/study/6087	-17.73	148.43	-5	Coral Sea	Pacific ocean	1708	1988	5	Sr/Ca	Sr/Ca	mmol/mol	sea@surface	1 2 3 4 5 6 7 8 9 10 11 12	negative	annually banded record; multi-annual resolution	Nerilie J. Abram	https://www1.ncdc.noaa.gov/pub/data/paleo/pages2k/pages2k-temperature-v2-2017/data-current-version/Ocn-CoralSea.Calvo.2007.txt
Ocn_166				coral	10.1016/0012-821X(95)00156-7		https://www.ncdc.noaa.gov/paleo/study/1844	-5.22	145.82	-3	Madang Lagoon, Papua New Guinea	Pacific ocean	1922.54	1991.29	<1	d18O	d18O	permil	sea@surface	N/A (subannually resolved)	negative		Kevin J. Anchukaitis, Nerilie J. Abram	https://www1.ncdc.noaa.gov/pub/data/paleo/pages2k/pages2k-temperature-v2-2017/data-current-version/Ocn-MadangLagoonPapuaNewGuinea.Tudhope.1995.txt
Ocn_167				coral	10.1029/2003PA000959		https://www.ncdc.noaa.gov/paleo/study/1894	16.85	112.33	-20	Xisha Island, South China Sea	Pacific ocean	1906	1994.34	<1	Sr/Ca	Sr/Ca	mmol/mol	sea@surface	N/A (subannually resolved)	negative		Kristine L. DeLong, Nerilie J. Abram	https://www1.ncdc.noaa.gov/pub/data/paleo/pages2k/pages2k-temperature-v2-2017/data-current-version/Ocn-XishaIslandSouthChinaSea.Sun.2004.txt
Ocn_168				coral	no doi; see Table 1		https://www.ncdc.noaa.gov/paleo/study/1924	11.17	-60.85	-2	Buccoo Reef, Tobago	Atlantic ocean	1927	1990	1	d18O	d18O	permil	sea@surface	1 2 3 4 5 6 7 8 9 10 11 12	negative		K. Halimeda Kilbourne, Nerilie J. Abram	https://www1.ncdc.noaa.gov/pub/data/paleo/pages2k/pages2k-temperature-v2-2017/data-current-version/Ocn-BuccooReefTobagoMontastrea.Moses.2006.txt
Ocn_169				coral	no doi; see Table 1		https://www.ncdc.noaa.gov/paleo/study/1924	11.17	-60.85	-2	Buccoo Reef, Tobago	Atlantic ocean	1932	1990	1	d18O	d18O	permil	sea@surface	1 2 3 4 5 6 7 8 9 10 11 12	negative		K. Halimeda Kilbourne, Nerilie J. Abram	https://www1.ncdc.noaa.gov/pub/data/paleo/pages2k/pages2k-temperature-v2-2017/data-current-version/Ocn-BuccooReefTobagoSidereastrea.Moses.2006.txt
Ocn_170				coral	10.1126/science.1214570		this study	-21.8333	114.183	-6	Bundegi reef, Ningaloo	Indian ocean	1900	2010	1	calcification rate	composite	percent	sea@surface	1 2 3 4 5 6 7 8 9 10 11 12	positive	Metadata available at: http://data.aims.gov.au/metadataviewer/uuid/4f39c641-8450-4ea0-b2b6-4f3d582645f8	Nerilie J. Abram	https://www1.ncdc.noaa.gov/pub/data/paleo/pages2k/pages2k-temperature-v2-2017/data-current-version/Ocn-BundegireefNingaloo.Cooper.2012.txt
Ocn_171				coral	10.1126/science.1214570		this study	-17.2667	119.367	-6	Clerke Reef, Rowley Shoals	Indian ocean	1900	2010	1	calcification rate	composite	percent	sea@surface	1 2 3 4 5 6 7 8 9 10 11 12	positive	Metadata available at: http://data.aims.gov.au/metadataviewer/uuid/4f39c641-8450-4ea0-b2b6-4f3d582645f8	Nerilie J. Abram	https://www1.ncdc.noaa.gov/pub/data/paleo/pages2k/pages2k-temperature-v2-2017/data-current-version/Ocn-ClerkeReefRowleyShoals.Cooper.2012.txt
Ocn_172				coral	10.1126/science.1214570		this study	-23.0333	113.817	-6	Coral Bay, Ningaloo	Indian ocean	1900	2010	1	calcification rate	composite	percent	sea@surface	1 2 3 4 5 6 7 8 9 10 11 12	positive	Metadata available at: http://data.aims.gov.au/metadataviewer/uuid/4f39c641-8450-4ea0-b2b6-4f3d582645f8	Nerilie J. Abram	https://www1.ncdc.noaa.gov/pub/data/paleo/pages2k/pages2k-temperature-v2-2017/data-current-version/Ocn-CoralBayNingaloo.Cooper.2012.txt
Ocn_173				coral	10.1126/science.1214570		this study	-17.5167	118.967	-6	Imperieuse, Rowley Shoals	Indian ocean	1900	2010	1	calcification rate	composite	percent	sea@surface	1 2 3 4 5 6 7 8 9 10 11 12	positive	Metadata available at: http://data.aims.gov.au/metadataviewer/uuid/4f39c641-8450-4ea0-b2b6-4f3d582645f8	Nerilie J. Abram	https://www1.ncdc.noaa.gov/pub/data/paleo/pages2k/pages2k-temperature-v2-2017/data-current-version/Ocn-ImperieuseRowleyShoals.Cooper.2012.txt
Ocn_174				coral	10.1126/science.1214570		this study	-21.9	113.967	-6	Tantabiddi reef, Ningaloo	Indian ocean	1900	2010	1	calcification rate	composite	percent	sea@surface	1 2 3 4 5 6 7 8 9 10 11 12	positive	Metadata available at: http://data.aims.gov.au/metadataviewer/uuid/4f39c641-8450-4ea0-b2b6-4f3d582645f8	Nerilie J. Abram	https://www1.ncdc.noaa.gov/pub/data/paleo/pages2k/pages2k-temperature-v2-2017/data-current-version/Ocn-TantabiddiReefNingaloo.Cooper.2012.txt
Ocn_175				coral	10.1016/j.gca.2009.02.009		https://www.ncdc.noaa.gov/paleo/study/10425	-16.7167	146.033	0	Great Barrier Reef	Pacific ocean	1807	2004	5	d18O	d18O	permil	sea@surface	1 2 3 4 5 6 7 8 9 10 11 12	negative	annually banded record; multi-annual resolution; no information on water depth, but coral likely growing in < 10 m water depth	Nerilie J. Abram	https://www1.ncdc.noaa.gov/pub/data/paleo/pages2k/pages2k-temperature-v2-2017/data-current-version/Ocn-GBR.Wei.2009.txt
Ocn_176				coral	10.1016/j.gca.2009.02.009		https://www.ncdc.noaa.gov/paleo/study/10425	-16.7167	146.033	0	Great Barrier Reef	Pacific ocean	1807	2004	5	Sr/Ca	Sr/Ca	mmol/mol	sea@surface	1 2 3 4 5 6 7 8 9 10 11 12	negative	annually banded record; multi-annual resolution; no information on water depth, but coral likely growing in < 10 m water depth	Nerilie J. Abram	https://www1.ncdc.noaa.gov/pub/data/paleo/pages2k/pages2k-temperature-v2-2017/data-current-version/Ocn-GBR.Wei.2009.txt
Ocn_177				coral	10.1038/29424	10.1038/29424	https://www.ncdc.noaa.gov/paleo/study/1847	1.6792	-157.247	-9	Kiritimati	Pacific ocean	1938.29	1993.62	<1	d18O	d18O	permil	sea@surface	N/A (subannually resolved)	negative		Kristine L. DeLong, Nerilie J. Abram	https://www1.ncdc.noaa.gov/pub/data/paleo/pages2k/pages2k-temperature-v2-2017/data-current-version/Ocn-Kiritimati.Evans.1998.txt
Ocn_178				coral	10.1029/2005GC001115		https://www.ncdc.noaa.gov/paleo/study/6089	-21.2378	-159.828	-18	Rarotonga	Pacific ocean	1906.88	1999.75	<1	d18O	d18O	permil	sea@surface	N/A (subannually resolved)	negative	used in Tierney et al, as a composite with HR_147 and HR_150; the original records are provided here rather than composites	Michael N. Evans, Nerilie J. Abram	https://www1.ncdc.noaa.gov/pub/data/paleo/pages2k/pages2k-temperature-v2-2017/data-current-version/Ocn-Rarotonga_d18O99.Linsley.2006.txt
Ocn_179				coral	10.1007/s00338-014-1146-1	10.1002/2014PA002717	https://www.ncdc.noaa.gov/paleo/study/16339	7.2708	134.384	-12	Palau	Pacific ocean	1899.17	2008.17	<1	d18O	d18O	permil	sea@surface	N/A (subannually resolved)	negative		Nerilie J. Abram	https://www1.ncdc.noaa.gov/pub/data/paleo/pages2k/pages2k-temperature-v2-2017/data-current-version/Ocn-PalauRockIslands.Osborne.2014.txt
Ocn_180				coral	10.1007/s00338-014-1146-1	10.1002/2014PA002717	https://www.ncdc.noaa.gov/paleo/study/16339	7.2859	134.25	-12	Palau	Pacific ocean	1793.17	2008.17	<1	d18O	d18O	permil	sea@surface	N/A (subannually resolved)	negative		Nerilie J. Abram	https://www1.ncdc.noaa.gov/pub/data/paleo/pages2k/pages2k-temperature-v2-2017/data-current-version/Ocn-PalauUlongChannel.Osborne.2014.txt
Ocn_181				coral	10.1029/2004PA001033	10.1002/2014PA002717	https://www.ncdc.noaa.gov/paleo/study/1925	-15.7	167.2	-1.5	Malo Channel, Espiritu Santo Island, Vanuatu	Pacific ocean	1928.54	1992.46	<1	d18O	d18O	permil	sea@surface	N/A (subannually resolved)	negative		Kevin J. Anchukaitis, Nerilie J. Abram	https://www1.ncdc.noaa.gov/pub/data/paleo/pages2k/pages2k-temperature-v2-2017/data-current-version/Ocn-MaloChannelEspirituSantoIsland.Kilbourne.2004.txt
Ocn_182				coral	10.1029/2004PA001033	10.1002/2014PA002717	https://www.ncdc.noaa.gov/paleo/study/1925	-15.7	167.2	-1.5	Malo Channel, Espiritu Santo Island, Vanuatu	Pacific ocean	1928.54	1992.46	<1	Sr/Ca	Sr/Ca	mmol/mol	sea@surface	N/A (subannually resolved)	negative		Kevin J. Anchukaitis, Nerilie J. Abram	https://www1.ncdc.noaa.gov/pub/data/paleo/pages2k/pages2k-temperature-v2-2017/data-current-version/Ocn-MaloChannelEspirituSantoIsland.Kilbourne.2004.txt
Ocn_183	O2kLR-GreatBarrier.Hendy.2002			coral	10.1126/science.1067693	10.1038/ngeo2510	https://www.ncdc.noaa.gov/paleo/study/1869	-18.315	146.595	-10	Great Barrier Reef	Pacific ocean	1568	1983	5	Coral Sr/Ca	temperature	degC	sea@surface	1 2 3 4 5 6 7 8 9 10 11 12	positive		Vasile Ersek, Helen V. McGregor, Belen Martrat, Kaustubh Thirumalai, Jason A. Addison	https://www1.ncdc.noaa.gov/pub/data/paleo/pages2k/pages2k-temperature-v2-2017/data-current-version/Ocn-GreatBarrierReef.Hendy.2002.txt
SAm_003				lake sediment	10.1177/0959683609336573		https://www.ncdc.noaa.gov/paleo/study/1003957	-33.85	-70.92	355	Laguna Aculeo	Chile	856	1997	1	reflectance	temperature	degC	air@surface	-12 1 2	positive	3-year smoothed	Raphael Neukom, Lucien von Gunten, Ignacio A. Mundo	https://www1.ncdc.noaa.gov/pub/data/paleo/pages2k/pages2k-temperature-v2-2017/data-current-version/SAm-LagunaAculeo.vonGunten.2009.txt
SAm_006				tree	10.1007/s00382-010-0793-3		https://www.ncdc.noaa.gov/paleo/study/14188	-40.1	-72.05	800	Central Andes composite 11	Chile	1492	1995	1	TRW	trsgi	NA	air@surface	-5 -6 -7 -8 -9 -10 -11 -12 1 2 3 4	positive	Data directly taken from 2013 NatGeo paper, already shifted by 1 year to match seasonality, RCS detrending	Robert Mulvaney	https://www1.ncdc.noaa.gov/pub/data/paleo/pages2k/pages2k-temperature-v2-2017/data-current-version/SAm-CentralAndes11.PAGES2k.2011.txt
SAm_024		SAm_5		tree	10.1038/NCLIMATE2174		https://www.ncdc.noaa.gov/paleo/study/1003952	-38.5	-71.5	1400	Central Andes composite 6	Chile	1435	2006	1	TRW	trsgi	NA	air@surface	-5 -6 -7 -8 -9 -10 -11 -12 1 2 3 4	positive	Signal free detrending	Raphael Neukom, Ignacio A. Mundo	https://www1.ncdc.noaa.gov/pub/data/paleo/pages2k/pages2k-temperature-v2-2017/data-current-version/SAm-CentralAndes6.Villalba.2014.txt
SAm_025		SAm_8		tree	10.1038/NCLIMATE2174		https://www.ncdc.noaa.gov/paleo/study/1003953	-39.33	-71.25	1100	Central Andes composite 9	Argentina	1636	2006	1	TRW	trsgi	NA	air@surface	-5 -6 -7 -8 -9 -10 -11 -12 1 2 3 4	positive	Signal free detrending	Raphael Neukom, Ignacio A. Mundo	https://www1.ncdc.noaa.gov/pub/data/paleo/pages2k/pages2k-temperature-v2-2017/data-current-version/SAm-CentralAndes9.Mundo.2014.txt
SAm_026		SAm_2		glacier ice	10.1126/science.1234210		https://www.ncdc.noaa.gov/paleo/study/14174	-13.9333	-70.8333	5670	Quelccaya Ice Cap	Peru	226	2009	1	d18O	d18O	permil	air@condensationLevel	winter	positive		Raphael Neukom, Ignacio A. Mundo	https://www1.ncdc.noaa.gov/pub/data/paleo/pages2k/pages2k-temperature-v2-2017/data-current-version/SAm-QuelccayaIceCap.Thompson.2013.txt
SAm_029				tree	10.1038/NCLIMATE2174		https://www.ncdc.noaa.gov/paleo/study/16196	-41.17	-71.92	1300	Central Andes composite 15	Chile	1582	1991	1	TRW	trsgi	NA	air@surface	-5 -6 -7 -8 -9 -10 -11 -12 1 2 3 4	positive	Signal free detrending	Raphael Neukom, Ignacio A. Mundo	https://www1.ncdc.noaa.gov/pub/data/paleo/pages2k/pages2k-temperature-v2-2017/data-current-version/SAm-CentralAndes15.Neukom.2014.txt
SAm_030				lake sediment	10.5194/cp-9-1921-2013		https://www.ncdc.noaa.gov/paleo/study/20366	-32.2667	-70.5	3050	Laguna Chepical	Chile	-1161	2005	1	reflectance	temperature	degC	air@surface	-11 -12 1 2	negative	3-year filtered. Parts of the reconstruction are outside of the range of the calibration period. Authors advise to interpret those parts only in a qualitative manner.	Raphael Neukom, Lucien von Guten, Rixt de Jong, Ignacio A. Mundo	https://www1.ncdc.noaa.gov/pub/data/paleo/pages2k/pages2k-temperature-v2-2017/data-current-version/SAm-LagunaChepical.deJong.2013.txt
SAm_031				lake sediment	10.1016/j.palaeo.2012.11.013		https://www.ncdc.noaa.gov/paleo/study/13567	-45.5167	-71.8167	725	Laguna Escondida	Chile	400	2008	1	BSi	temperature	degC	air@surface	1 2 3 4 5 6 7 8 9 10 11 12	positive	7-year filtered. Errors are given as the confidence intervals; correlation with 4- year lag	Raphael Neukom, Lucien von Gunten, Ignacio A. Mundo	https://www1.ncdc.noaa.gov/pub/data/paleo/pages2k/pages2k-temperature-v2-2017/data-current-version/SAm-LagunaEscondida.Elbert.2013.txt

## Sheet: Table S2
PAGES 2k region	Previous PAGES2k IDs	PAGES2k ID (this version)	Superseded by PAGES ID	Exclusion criteria
Africa	Afr_1			reject, insufficient chronological accuracy
Africa	Afr_10			reject, insufficient chronological accuracy
Africa	Afr_11			reject, large-scale regional composite
Africa	Afr_2			reject, unclear relation to temperature
Africa	Afr_3			reject, insufficient resolution
Africa	Afr_4	Afr_004
Africa	Afr_5	Afr_005
Africa	Afr_6			reject, unclear relation to temperature
Africa	Afr_7			reject, insufficient chronological accuracy
Africa	Afr_8		Afr_012
Africa	Afr_9			reject, insufficient chronological accuracy
Antarctica	Ant_1	Ant_001
Antarctica	Ant_10	Ant_010
Antarctica	Ant_11	Ant_011
Antarctica	Ant_2	Ant_002
Antarctica	Ant_3	Ant_003
Antarctica	Ant_4	Ant_004
Antarctica	Ant_5	Ant_005
Antarctica	Ant_6	Ant_006
Antarctica	Ant_7	Ant_007
Antarctica	Ant_8	Ant_008
Antarctica	Ant_9	Ant_009
Arctic	Arc_1-truncated	Arc_001
Arctic	Arc_2	Arc_002
Arctic	Arc_3		Arc_079
Arctic	Arc_4	Arc_004
Arctic	Arc_5	Arc_005
Arctic	Arc_6		NAm_100
Arctic	Arc_7-updated	Arc_007
Arctic	Arc_8	Arc_008
Arctic	Arc_9-truncated		NAm_126
Arctic	Arc_10		Arc_061
Arctic	Arc_11	Arc_011
Arctic	Arc_12-updated		Arc_062
Arctic	Arc_13		Arc_063
Arctic	Arc_14	Arc_014
Arctic	Arc_15		Eur_013
Arctic	Arc_16	Arc_016
Arctic	Arc_17-updated		Arc_072
Arctic	Arc_18	Arc_018
Arctic	Arc_19-truncated		Arc_074
Arctic	Arc_20	Arc_020
Arctic	Arc_21-omitted			rejected in v1.1.1, unclear relation to temperature
Arctic	Arc_22-corrected	Arc_022
Arctic	Arc_23			reject, unclear relation to temperature
Arctic	Arc_24-truncated	Arc_024
Arctic	Arc_25	Arc_025
Arctic	Arc_26	Arc_026
Arctic	Arc_27	Arc_027
Arctic	Arc_28	Arc_028
Arctic	Arc_29	Arc_029
Arctic	Arc_30	Arc_030
Arctic	Arc_31			reject, unclear relation to temperature
Arctic	Arc_32	Arc_032
Arctic	Arc_33	Arc_033
Arctic	Arc_34	Arc_034
Arctic	Arc_35	Arc_035
Arctic	Arc_36	Arc_036
Arctic	Arc_37	Arc_037
Arctic	Arc_38	Ocn_003
Arctic	Arc_39	Ocn_032
Arctic	Arc_40	Arc_040
Arctic	Arc_41	Arc_041
Arctic	Arc_42	Arc_042
Arctic	Arc_43	Arc_043
Arctic	Arc_44	Arc_044
Arctic	Arc_45	Arc_045
Arctic	Arc_46-omitted			rejected in v1.1.1, unclear relation to temperature
Arctic	Arc_47	Ocn_001
Arctic	Arc_48-corrected			reject, unclear relation to temperature
Arctic	Arc_49			reject, unclear relation to temperature
Arctic	Arc_50	Arc_050
Arctic	Arc_51	Arc_051
Arctic	Arc_52-truncated			reject, unclear relation to temperature
Arctic	Arc_53	Arc_053
Arctic	Arc_54	Arc_054
Arctic	Arc_55-corrected	Ocn_002
Arctic	Arc_56-omitted			rejected in v1.1.1, unclear relation to temperature
Arctic	Arc_57	Ocn_039
Arctic	Arc_58	Ocn_058
Arctic	Arc_59	Arc_059
Asia	Asi_1	Asi_001
Asia	Asi_10	Asi_010
Asia	Asi_100	Asi_100
Asia	Asi_101	Asi_101
Asia	Asi_102	Asi_102
Asia	Asi_103	Asi_103
Asia	Asi_104	Asi_104
Asia	Asi_105	Asi_105
Asia	Asi_106	Asi_106
Asia	Asi_107	Asi_107
Asia	Asi_108	Asi_108
Asia	Asi_109	Asi_109
Asia	Asi_11	Asi_011
Asia	Asi_110	Asi_110
Asia	Asi_111	Asi_111
Asia	Asi_112	Asi_112
Asia	Asi_113	Asi_113
Asia	Asi_114	Asi_114
Asia	Asi_115	Asi_115
Asia	Asi_116	Asi_116
Asia	Asi_117	Asi_117
Asia	Asi_118	Asi_118
Asia	Asi_119	Asi_119
Asia	Asi_12	Asi_012
Asia	Asi_120	Asi_120
Asia	Asi_121	Asi_121
Asia	Asi_122	Asi_122
Asia	Asi_123	Asi_123
Asia	Asi_124	Asi_124
Asia	Asi_125	Asi_125
Asia	Asi_126	Asi_126
Asia	Asi_127	Asi_127
Asia	Asi_128	Asi_128
Asia	Asi_129	Asi_129
Asia	Asi_13	Asi_013
Asia	Asi_130	Asi_130
Asia	Asi_131	Asi_131
Asia	Asi_132	Asi_132
Asia	Asi_133	Asi_133
Asia	Asi_134	Asi_134
Asia	Asi_135	Asi_135
Asia	Asi_136	Asi_136
Asia	Asi_137	Asi_137
Asia	Asi_138	Asi_138
Asia	Asi_139	Asi_139
Asia	Asi_14	Asi_014
Asia	Asi_140	Asi_140
Asia	Asi_141	Asi_141
Asia	Asi_142	Asi_142
Asia	Asi_143	Asi_143
Asia	Asi_144	Asi_144
Asia	Asi_145	Asi_145
Asia	Asi_146	Asi_146
Asia	Asi_147	Asi_147
Asia	Asi_148	Asi_148
Asia	Asi_149	Asi_149
Asia	Asi_15	Asi_015
Asia	Asi_150	Asi_150
Asia	Asi_151	Asi_151
Asia	Asi_152	Asi_152
Asia	Asi_153	Asi_153
Asia	Asi_154	Asi_154
Asia	Asi_155	Asi_155
Asia	Asi_156	Asi_156
Asia	Asi_157	Asi_157
Asia	Asi_158	Asi_158
Asia	Asi_159	Asi_159
Asia	Asi_16	Asi_016
Asia	Asi_160	Asi_160
Asia	Asi_161	Asi_161
Asia	Asi_162	Asi_162
Asia	Asi_163	Asi_163
Asia	Asi_164	Asi_164
Asia	Asi_165	Asi_165
Asia	Asi_166	Asi_166
Asia	Asi_167	Asi_167
Asia	Asi_168	Asi_168
Asia	Asi_169	Asi_169
Asia	Asi_17	Asi_017
Asia	Asi_170	Asi_170
Asia	Asi_171	Asi_171
Asia	Asi_172	Asi_172
Asia	Asi_173	Asi_173
Asia	Asi_174	Asi_174
Asia	Asi_175	Asi_175
Asia	Asi_176	Asi_176
Asia	Asi_177	Asi_177
Asia	Asi_178	Asi_178
Asia	Asi_179	Asi_179
Asia	Asi_18	Asi_018
Asia	Asi_180	Asi_180
Asia	Asi_181	Asi_181
Asia	Asi_182	Asi_182
Asia	Asi_183	Asi_183
Asia	Asi_184	Asi_184
Asia	Asi_185	Asi_185
Asia	Asi_186	Asi_186
Asia	Asi_187	Asi_187
Asia	Asi_188	Asi_188
Asia	Asi_189	Asi_189
Asia	Asi_19	Asi_019
Asia	Asi_190	Asi_190
Asia	Asi_191	Asi_191
Asia	Asi_192	Asi_192
Asia	Asi_193	Asi_193
Asia	Asi_194	Asi_194
Asia	Asi_195	Asi_195
Asia	Asi_196	Asi_196
Asia	Asi_197	Asi_197
Asia	Asi_198	Asi_198
Asia	Asi_199	Asi_199
Asia	Asi_2	Asi_002
Asia	Asi_20	Asi_020
Asia	Asi_200	Asi_200
Asia	Asi_201	Asi_201
Asia	Asi_202	Asi_202
Asia	Asi_203	Asi_203
Asia	Asi_204	Asi_204
Asia	Asi_205	Asi_205
Asia	Asi_206	Asi_206
Asia	Asi_207	Asi_207
Asia	Asi_208	Asi_208
Asia	Asi_209	Asi_209
Asia	Asi_21	Asi_021
Asia	Asi_210	Asi_210
Asia	Asi_211	Asi_211
Asia	Asi_212	Asi_212
Asia	Asi_213	Asi_213
Asia	Asi_214	Asi_214
Asia	Asi_215	Asi_215
Asia	Asi_216	Asi_216
Asia	Asi_217	Asi_217
Asia	Asi_218	Asi_218
Asia	Asi_219	Asi_219
Asia	Asi_22	Asi_022
Asia	Asi_220	Asi_220
Asia	Asi_221	Asi_221
Asia	Asi_222	Asi_222
Asia	Asi_223	Asi_223
Asia	Asi_224	Asi_224
Asia	Asi_225	Asi_225
Asia	Asi_226	Asi_226
Asia	Asi_227	Asi_227
Asia	Asi_228	Asi_228
Asia	Asi_229	Asi_229
Asia	Asi_23	Asi_023
Asia	Asi_24	Asi_024
Asia	Asi_25	Asi_025
Asia	Asi_26	Asi_026
Asia	Asi_27	Asi_027
Asia	Asi_28	Asi_028
Asia	Asi_29	Asi_029
Asia	Asi_3	Asi_003
Asia	Asi_30	Asi_030
Asia	Asi_31	Asi_031
Asia	Asi_32	Asi_032
Asia	Asi_33	Asi_033
Asia	Asi_34	Asi_034
Asia	Asi_35	Asi_035
Asia	Asi_36	Asi_036
Asia	Asi_37	Asi_037
Asia	Asi_38	Asi_038
Asia	Asi_39	Asi_039
Asia	Asi_4	Asi_004
Asia	Asi_40	Asi_040
Asia	Asi_41	Asi_041
Asia	Asi_42	Asi_042
Asia	Asi_43	Asi_043
Asia	Asi_44	Asi_044
Asia	Asi_45	Asi_045
Asia	Asi_46	Asi_046
Asia	Asi_47	Asi_047
Asia	Asi_48	Asi_048
Asia	Asi_49	Asi_049
Asia	Asi_5	Asi_005
Asia	Asi_50	Asi_050
Asia	Asi_51	Asi_051
Asia	Asi_52	Asi_052
Asia	Asi_53	Asi_053
Asia	Asi_54	Asi_054
Asia	Asi_55	Asi_055
Asia	Asi_56	Asi_056
Asia	Asi_57	Asi_057
Asia	Asi_58	Asi_058
Asia	Asi_59	Asi_059
Asia	Asi_6	Asi_006
Asia	Asi_60	Asi_060
Asia	Asi_61	Asi_061
Asia	Asi_62	Asi_062
Asia	Asi_63	Asi_063
Asia	Asi_64	Asi_064
Asia	Asi_65	Asi_065
Asia	Asi_66	Asi_066
Asia	Asi_67	Asi_067
Asia	Asi_68	Asi_068
Asia	Asi_69	Asi_069
Asia	Asi_7	Asi_007
Asia	Asi_70	Asi_070
Asia	Asi_71	Asi_071
Asia	Asi_72	Asi_072
Asia	Asi_73	Asi_073
Asia	Asi_74	Asi_074
Asia	Asi_75	Asi_075
Asia	Asi_76	Asi_076
Asia	Asi_77	Asi_077
Asia	Asi_78	Asi_078
Asia	Asi_79	Asi_079
Asia	Asi_8	Asi_008
Asia	Asi_80	Asi_080
Asia	Asi_81	Asi_081
Asia	Asi_82	Asi_082
Asia	Asi_83	Asi_083
Asia	Asi_84	Asi_084
Asia	Asi_85	Asi_085
Asia	Asi_86	Asi_086
Asia	Asi_87	Asi_087
Asia	Asi_88	Asi_088
Asia	Asi_89	Asi_089
Asia	Asi_9	Asi_009
Asia	Asi_90	Asi_090
Asia	Asi_91	Asi_091
Asia	Asi_92	Asi_092
Asia	Asi_93	Asi_093
Asia	Asi_94	Asi_094
Asia	Asi_95	Asi_095
Asia	Asi_96	Asi_096
Asia	Asi_97	Asi_097
Asia	Asi_98	Asi_098
Asia	Asi_99	Asi_099
Australasia	Aus_1	Aus_001
Australasia	Aus_10			reject, positive correlation only significant for one month out of the year
Australasia	Aus_11			reject, does not have a positive relationship to temperature in season of ring deposition. Local researchers also object to it being used as a temperature proxy.
Australasia	Aus_12	Ocn_095
Australasia	Aus_13			reject, all cedar chronologies being reassessed because different correlations to new local calibrations
Australasia	Aus_14	Ocn_101
Australasia	Aus_15	Aus_030
Australasia	Aus_16	Ocn_125
Australasia	Aus_17			reject, unclear relation to temperature
Australasia	Aus_18			reject, unclear relation to temperature
Australasia	Aus_19	Ocn_093
Australasia	Aus_2		Aus_002	v1 record not yet formally published; replaced with published record from Cook et al. 2002, GRL
Australasia	Aus_20			reject, all cedar chronologies being reassessed because different correlations to new local calibrations
Australasia	Aus_21	Ocn_114
Australasia	Aus_22	Ocn_106
Australasia	Aus_23	Ocn_086
Australasia	Aus_24	Ocn_127
Australasia	Aus_25			reject, unclear relation to temperature
Australasia	Aus_26			reject, unclear relation to temperature
Australasia	Aus_27	Ocn_090
Australasia	Aus_28	Ocn_118
Australasia	Aus_3	Ocn_103
Australasia	Aus_4	Aus_004
Australasia	Aus_5	Aus_005
Australasia	Aus_6			reject, all cedar chronologies being reassessed because different correlations to new local calibrations
Australasia	Aus_7	Aus_007
Australasia	Aus_8			reject, all cedar chronologies being reassessed because different correlations to new local calibrations
Australasia	Aus_9	Aus_009
Europe	Eur_1	Arc_012
Europe	Eur_10			reject, negative relation to temperature
Europe	Eur_11	Eur_011
Europe	Eur_2	Arc_063
Europe	Eur_3	Eur_003
Europe	Eur_4	Eur_004
Europe	Eur_5	Eur_005
Europe	Eur_6	Eur_006
Europe	Eur_7	Eur_007
Europe	Eur_8	Eur_008
Europe	Eur_9	Eur_009
North America	NAm-Pol_1			reject, large-scale regional composite
North America	NAm-Pol_2			reject, large-scale regional composite
North America	NAm-Pol_3			reject, large-scale regional composite
North America	NAm-Pol_4			reject, large-scale regional composite
North America	NAm-TR_1		NAm_002
North America	NAm-TR_10			reject, negative relation to temperature
North America	NAm-TR_100			reject, negative relation to temperature
North America	NAm-TR_101			reject, negative relation to temperature
North America	NAm-TR_102			reject, negative relation to temperature
North America	NAm-TR_103			reject, negative relation to temperature
North America	NAm-TR_104			reject, negative relation to temperature
North America	NAm-TR_105		NAm_049
North America	NAm-TR_106		NAm_050
North America	NAm-TR_107			reject, negative relation to temperature
North America	NAm-TR_108			reject, negative relation to temperature
North America	NAm-TR_109			reject, negative relation to temperature
North America	NAm-TR_11			reject, negative relation to temperature
North America	NAm-TR_110			reject, negative relation to temperature
North America	NAm-TR_111			reject, negative relation to temperature
North America	NAm-TR_112			reject, negative relation to temperature
North America	NAm-TR_113			reject, negative relation to temperature
North America	NAm-TR_114			reject, negative relation to temperature
North America	NAm-TR_115			reject, negative relation to temperature
North America	NAm-TR_116			reject, negative relation to temperature
North America	NAm-TR_117			reject, negative relation to temperature
North America	NAm-TR_118			reject, negative relation to temperature
North America	NAm-TR_119			reject, negative relation to temperature
North America	NAm-TR_12			reject, negative relation to temperature
North America	NAm-TR_120			reject, negative relation to temperature
North America	NAm-TR_121			reject, negative relation to temperature
North America	NAm-TR_122			reject, negative relation to temperature
North America	NAm-TR_123			reject, negative relation to temperature
North America	NAm-TR_124			reject, negative relation to temperature
North America	NAm-TR_125			reject, negative relation to temperature
North America	NAm-TR_126			reject, negative relation to temperature
North America	NAm-TR_127			reject, negative relation to temperature
North America	NAm-TR_128			reject, negative relation to temperature
North America	NAm-TR_129			reject, negative relation to temperature
North America	NAm-TR_13		NAm_007
North America	NAm-TR_130			reject, negative relation to temperature
North America	NAm-TR_131			reject, negative relation to temperature
North America	NAm-TR_132			reject, negative relation to temperature
North America	NAm-TR_133			reject, negative relation to temperature
North America	NAm-TR_134			reject, negative relation to temperature
North America	NAm-TR_135		NAm_059
North America	NAm-TR_136		NAm_060
North America	NAm-TR_137			reject, negative relation to temperature
North America	NAm-TR_138			reject, negative relation to temperature
North America	NAm-TR_139			reject, negative relation to temperature
North America	NAm-TR_14		NAm_008
North America	NAm-TR_140			reject, negative relation to temperature
North America	NAm-TR_141		NAm_064
North America	NAm-TR_142			reject, negative relation to temperature
North America	NAm-TR_143			reject, negative relation to temperature
North America	NAm-TR_144			reject, negative relation to temperature
North America	NAm-TR_145			reject, negative relation to temperature
North America	NAm-TR_146			reject, negative relation to temperature
North America	NAm-TR_15		NAm_009
North America	NAm-TR_16			reject, negative relation to temperature
North America	NAm-TR_17			reject, negative relation to temperature
North America	NAm-TR_18			reject, negative relation to temperature
North America	NAm-TR_19		NAm_011
North America	NAm-TR_2		NAm_003
North America	NAm-TR_20			reject, negative relation to temperature
North America	NAm-TR_21			reject, negative relation to temperature
North America	NAm-TR_22		NAm_013
North America	NAm-TR_23			reject, negative relation to temperature
North America	NAm-TR_24			reject, negative relation to temperature
North America	NAm-TR_25			reject, negative relation to temperature
North America	NAm-TR_26			reject, negative relation to temperature
North America	NAm-TR_27			reject, negative relation to temperature
North America	NAm-TR_28		NAm_018
North America	NAm-TR_29		NAm_019
North America	NAm-TR_3			reject, negative relation to temperature
North America	NAm-TR_30			reject, negative relation to temperature
North America	NAm-TR_31			reject, negative relation to temperature
North America	NAm-TR_32			reject, negative relation to temperature
North America	NAm-TR_33			reject, negative relation to temperature
North America	NAm-TR_34			reject, negative relation to temperature
North America	NAm-TR_35			reject, negative relation to temperature
North America	NAm-TR_36			reject, negative relation to temperature
North America	NAm-TR_37			reject, negative relation to temperature
North America	NAm-TR_38			reject, negative relation to temperature
North America	NAm-TR_39		NAm_026
North America	NAm-TR_4		NAm_001
North America	NAm-TR_4			reject, negative relation to temperature
North America	NAm-TR_40			reject, negative relation to temperature
North America	NAm-TR_41			reject, negative relation to temperature
North America	NAm-TR_42		NAm_029
North America	NAm-TR_43		NAm_030
North America	NAm-TR_44			reject, negative relation to temperature
North America	NAm-TR_45		NAm_032
North America	NAm-TR_46			reject, negative relation to temperature
North America	NAm-TR_47			reject, negative relation to temperature
North America	NAm-TR_48			reject, negative relation to temperature
North America	NAm-TR_49			reject, negative relation to temperature
North America	NAm-TR_5			reject, negative relation to temperature
North America	NAm-TR_50			reject, negative relation to temperature
North America	NAm-TR_51			reject, negative relation to temperature
North America	NAm-TR_52			reject, negative relation to temperature
North America	NAm-TR_53			reject, negative relation to temperature
North America	NAm-TR_54			reject, negative relation to temperature
North America	NAm-TR_55			reject, negative relation to temperature
North America	NAm-TR_56			reject, negative relation to temperature
North America	NAm-TR_57			reject, negative relation to temperature
North America	NAm-TR_58			reject, negative relation to temperature
North America	NAm-TR_59			reject, negative relation to temperature
North America	NAm-TR_6			reject, negative relation to temperature
North America	NAm-TR_60			reject, negative relation to temperature
North America	NAm-TR_61			reject, negative relation to temperature
North America	NAm-TR_62			reject, negative relation to temperature
North America	NAm-TR_63			reject, negative relation to temperature
North America	NAm-TR_64			reject, negative relation to temperature
North America	NAm-TR_65		NAm_041
North America	NAm-TR_66			reject, negative relation to temperature
North America	NAm-TR_67			reject, negative relation to temperature
North America	NAm-TR_68			reject, negative relation to temperature
North America	NAm-TR_69			reject, negative relation to temperature
North America	NAm-TR_7			reject, negative relation to temperature
North America	NAm-TR_70			reject, negative relation to temperature
North America	NAm-TR_71			reject, negative relation to temperature
North America	NAm-TR_72			reject, negative relation to temperature
North America	NAm-TR_73			reject, negative relation to temperature
North America	NAm-TR_74			reject, negative relation to temperature
North America	NAm-TR_75			reject, negative relation to temperature
North America	NAm-TR_76			reject, negative relation to temperature
North America	NAm-TR_77			reject, negative relation to temperature
North America	NAm-TR_78			reject, negative relation to temperature
North America	NAm-TR_79			reject, negative relation to temperature
North America	NAm-TR_8			reject, negative relation to temperature
North America	NAm-TR_80			reject, negative relation to temperature
North America	NAm-TR_81			reject, negative relation to temperature
North America	NAm-TR_82			reject, negative relation to temperature
North America	NAm-TR_83			reject, negative relation to temperature
North America	NAm-TR_84			reject, negative relation to temperature
North America	NAm-TR_85			reject, negative relation to temperature
North America	NAm-TR_86			reject, negative relation to temperature
North America	NAm-TR_87			reject, negative relation to temperature
North America	NAm-TR_88		NAm_044
North America	NAm-TR_89			reject, negative relation to temperature
North America	NAm-TR_9			reject, negative relation to temperature
North America	NAm-TR_90			reject, negative relation to temperature
North America	NAm-TR_91		NAm_045
North America	NAm-TR_92		NAm_046
North America	NAm-TR_92			reject, negative relation to temperature
North America	NAm-TR_93			reject, negative relation to temperature
North America	NAm-TR_94			reject, negative relation to temperature
North America	NAm-TR_95		NAm_044
North America	NAm-TR_96			reject, negative relation to temperature
North America	NAm-TR_97		NAm_045
North America	NAm-TR_98			reject, negative relation to temperature
North America	NAm-TR_99			reject, negative relation to temperature
Ocean2k HR	AtlanticBahamasSaenger2009	Ocn_065
Ocean2k HR	AtlanticBermudaGoodkin2006	Ocn_066
Ocean2k HR	AtlanticBermudaGoodkin2006	Ocn_067
Ocean2k HR	AtlanticBermudaKuhnert2005	Ocn_068
Ocean2k HR	AtlanticBermudaKuhnert2005	Ocn_069
Ocean2k HR	AtlanticDryTortugasDeLong2014	Ocn_070
Ocean2k HR	AtlanticGuadeloupeHetzinger2010	Ocn_071
Ocean2k HR	AtlanticGuadeloupeHetzinger2010	Ocn_072
Ocean2k HR	AtlanticMexicoVasquez2012	Ocn_073
Ocean2k HR	AtlanticPuertoRicoKilbourne2008	Ocn_111
Ocean2k HR	AtlanticPuertoRicoKilbourne2008	Ocn_112
Ocean2k HR	IndianAbrolhosKuhnert1999	Ocn_114
Ocean2k HR	IndianAqabaHeiss1994AQ18	Ocn_115
Ocean2k HR	IndianAqabaHeiss1994AQ19	Ocn_116
Ocean2k HR	IndianBaliCharles2003	Ocn_074
Ocean2k HR	IndianIfatyTulearZinke2014if4	Ocn_075
Ocean2k HR	IndianKenyaNakamura2009	Ocn_076
Ocean2k HR	IndianMafiaDamassa2006	Ocn_077
Ocean2k HR	IndianMalindiCole2000	Ocn_078
Ocean2k HR	IndianMayotteZinke20082009	Ocn_061
Ocean2k HR	IndianMentawaiAbram2008	Ocn_079
Ocean2k HR	IndianNingalooKuhnert2000	Ocn_118
Ocean2k HR	IndianRedSeaFelis2000	Ocn_080
Ocean2k HR	IndianReunionPfeiffer2004	Ocn_081
Ocean2k HR	IndianRusUmSiddMoustafa2000Rus93a	Ocn_082
Ocean2k HR	IndianSeychellesCharles1997	Ocn_083
Ocean2k HR	Ocean2kHR-AtlanticBiscayneBaySwart1996	Ocn_060
Ocean2k HR	Ocean2kHR-AtlanticFloridaBaySwart1996	Ocn_110
Ocean2k HR	Ocean2kHR-IndianMayotteZinke20082009	Ocn_061
Ocean2k HR	PacificAlibert2008Papua	Ocn_084
Ocean2k HR	PacificBunakenCharles2003	Ocn_086
Ocean2k HR	PacificClippertonLinsley2000	Ocn_119
Ocean2k HR	PacificFelis2009OgasawaraJapan	Ocn_120
Ocean2k HR	PacificFelis2009OgasawaraJapan	Ocn_121
Ocean2k HR	PacificGalapagosDunbar1994	Ocn_087
Ocean2k HR	PacificGBRDruffel1999	Ocn_122
Ocean2k HR	PacificGorman2012Vanuatu	Ocn_123
Ocean2k HR	PacificGuamAsami2005	Ocn_088
Ocean2k HR	PacificLiangTudhope2001	Ocn_090
Ocean2k HR	PacificLinsley2006Fiji1F	Ocn_091
Ocean2k HR	PacificLinsley2006Fiji1F	Ocn_093
Ocean2k HR	PacificLinsley2006FijiAB	Ocn_095
Ocean2k HR	PacificLinsley2006Rarotongad18O2R	Ocn_125
Ocean2k HR	PacificLinsley2006Rarotongad18O3R	Ocn_127
Ocean2k HR	PacificLinsley2006RarotongaSrCa2R	Ocn_096
Ocean2k HR	PacificMadangTudhope2001	Ocn_097
Ocean2k HR	PacificMaianaUrban2000	Ocn_098
Ocean2k HR	PacificMooreaBoiseau2003	Ocn_099
Ocean2k HR	PacificNauruGuilderson1999	Ocn_128
Ocean2k HR	PacificNewCaledoniaDelong2012	Ocn_101
Ocean2k HR	PacificNurhati2011	Ocn_129
Ocean2k HR	PacificPalmyracombinedCobb2003	Ocn_103
Ocean2k HR	PacificPanamaLinsley1994	Ocn_104
Ocean2k HR	PacificQuinn2008Rabaul	Ocn_130
Ocean2k HR	PacificQuinn2008Rabaul	Ocn_131
Ocean2k HR	PacificSuvaBagnato2005	Ocn_106
Ocean2k HR	PacificTarawaCole1990	Ocn_107
Ocean2k HR	PacificVanuatuQuinn1996	Ocn_108
Ocean2k HR	PacificWu2013Tonga	Ocn_109
Ocean2k HR	see: Aus_14		Ocn_101
Ocean2k LR	Arctic1147Bonnet2010_JM-06-WP-04-MCB	Ocn_055
Ocean2k LR	Arctic1148Spielhagen2011_MSM5/5-712	Ocn_058
Ocean2k LR	Atlantic0039Black2007__PL07-73 BC	Ocn_011
Ocean2k LR	Atlantic0040Lea2003__PL07-39PC	Ocn_013
Ocean2k LR	Atlantic0043aRichey2009__Garrison_PE07-2	Ocn_022
Ocean2k LR	Atlantic0043bRichey2009__Fisk_PE07-5I	Ocn_021
Ocean2k LR	Atlantic0058Richter2009__ENAM9606,M200309	Ocn_020
Ocean2k LR	Atlantic0195aKeigwin2005__OCE326 26GGC	Ocn_030
Ocean2k LR	Atlantic0195dSachs2007__GGC-30	Ocn_019
Ocean2k LR	Atlantic0219Came2007__ODP-162-984	Ocn_040
Ocean2k LR	Atlantic0220Thornalley2009__RAPiD-12-1K	Ocn_045
Ocean2k LR	Atlantic0234Sicre2011__MD99-2275	Ocn_039
Ocean2k LR	Atlantic0235Sicre2011__RAPiD-21-3K	Ocn_050
Ocean2k LR	Atlantic0255aSaenger2011__CH07-98-MC22	Ocn_007
Ocean2k LR	Atlantic0255bSaenger2011__KNR140_2_59GGC	Ocn_028
Ocean2k LR	Atlantic0316Weldeab2007__MD03-2707	Ocn_025
Ocean2k LR	Atlantic0326aLund2006_MC125	Ocn_024
Ocean2k LR	Atlantic0326bLund2006_MC118	Ocn_023
Ocean2k LR	Atlantic0326cLund2006_62MC	Ocn_016
Ocean2k LR	Atlantic0326dLund2006_79MC	Ocn_015
Ocean2k LR	Atlantic0368Keigwin2003__MC-29D	Ocn_018
Ocean2k LR	Atlantic0372Richey2007__Pigmy Basin	Ocn_043
Ocean2k LR	Atlantic0403deMenocal2000__ODP-108-658C	Ocn_052
Ocean2k LR	Atlantic0484Leduc2010_GeoB8331-4+GeoB8331-2	Ocn_048
Ocean2k LR	Atlantic0487McGregor2007__GeoB6008-1, GeoB6008-2	Ocn_009
Ocean2k LR	Atlantic0488Kuhnert2011__ GeoB9501-5	Ocn_017
Ocean2k LR	Atlantic1183Abrantes2005_D13902_PO287-26-G/1B	Ocn_053
Ocean2k LR	Atlantic1184Cleroux2012_MD99-2203	Ocn_063
Ocean2k LR	Atlantic1565Calvo2002_ MD95-2011	Ocn_032
Ocean2k LR	Atlantic1576Goni2006_MC-4			reject, record too short (<500 yr)
Ocean2k LR	Atlantic1578Kim2007_GeoB6007-2	Ocn_008
Ocean2k LR	Indian1574Doose-Rolinski2001_SO90-39KG/SO90-56KA	Ocn_006
Ocean2k LR	Indian1579Saraswat2013_SK237-GC04	Ocn_046
Ocean2k LR	Mediterranean1152Versteegh2007_89-3			reject, record too short (<500 yr)
Ocean2k LR	Mediterranean1157abMoreno2012_MINMC06-1,2	Ocn_036
Ocean2k LR	Mediterranean1572aNieto-Moreno2012__TTR17-1_384B	Ocn_059
Ocean2k LR	Mediterranean1572bNieto-Moreno2012__TTR17-1_436B	Ocn_005
Ocean2k LR	Pacific0118Stott2007_MD98-2176	Ocn_054
Ocean2k LR	Pacific0173aLinsley2010_13GGC	Ocn_033
Ocean2k LR	Pacific0185Stott2007_MD98-2181	Ocn_064
Ocean2k LR	Pacific0291Newton2011_MD98-2160	Ocn_004
Ocean2k LR	Pacific0328aHarada2004_MR00-K03-PC01	Ocn_037
Ocean2k LR	Pacific0335aOppo2009_MC31,BJ8-03-32GGC,BJ8-03-34GGC	Ocn_035
Ocean2k LR	Pacific1172Hendy2002	Ocn_183
Ocean2k LR	Pacific1177Pahnke2007_MC33			reject, record too short (<500 yr)
Ocean2k LR	Pacific1178Pahnke2007_MC14			reject, record too short (<500 yr)
Ocean2k LR	Pacific1571Gutierrez2011_B0406			reject, record too short (<500 yr)
Ocean2k LR	Pacific1573Wu2012_ODP-1202B	Ocn_041
Ocean2k LR	Pacific1575Goni2006_BC-43			reject, record too short (<500 yr)
Ocean2k LR	Pacific1577Newton2011_MD98-2177	Ocn_034
Ocean2k LR	Pacific1580Isono2009_KR02-06A MC GC	Ocn_029
Ocean2k LR	Pacific1581Zhao2006_MD97-2151	Ocn_049
Ocean2k LR	Pacific1582Zhao2000_Hendy2012_Schimmelmann2013_SABA87-2, SABA88-1	Ocn_047
Ocean2k LR	Southern0045aLamy2002_GeoB3313-1	Ocn_014
Ocean2k LR	Southern0483aShevenell2011_ODP-1098B	Ocn_056
Ocean2k LR	Southern0485aMohtadi2007_GeoB7186-3	Ocn_051
Ocean2k LR	Southern1159aSepulveda2009_CF7-PC33	Ocn_027
South America	SAm_1			reject, accumulation is interpreted as hydroclimate proxy. Although this may be indirectly linked to temperatures (e.g. NINO3.4) it has been for this reason
South America	SAm_10			reject, record too short (<300 yr)
South America	SAm_11			reject, record too short (<300 yr)
South America	SAm_12			reject, record too short (<300 yr)
South America	SAm_13			reject, re-standardized (signal free) time series does not match internal selection criteria (EPS drops below 0.85 during 20th century)
South America	SAm_14			reject, record too short (<300 yr)
South America	SAm_15			reject, record too short (<300 yr)
South America	SAm_16			reject, record too short (<300 yr)
South America	SAm_17			reject, record too short (<300 yr)
South America	SAm_18			reject, record too short (<300 yr)
South America	SAm_19			reject, record too short (<300 yr)
South America	SAm_2		SAm_026
South America	SAm_20			reject, iInstrumental data
South America	SAm_21			reject, iInstrumental data
South America	SAm_22			reject, iInstrumental data
South America	SAm_23			reject, iInstrumental data
South America	SAm_3	SAm_003
South America	SAm_4	Ocn_011
South America	SAm_5		SAm_024
South America	SAm_6	SAm_006
South America	SAm_7			reject, negative relation to temperature
South America	SAm_8		SAm_025
South America	SAm_9			reject, record too short (<300 yr)
